# Supplementary material for: Positional Cloning of the Flowering Time QTL qFT12-1 Reveals the Link Between the Clock Related PRR Homolog With Photoperiodic Response in Soybeans
Source: Front Plant Sci. 2019 Oct 15;10:1303. doi: 10.3389/fpls.2019.01303 (PMC6803524; doi:10.3389/fpls.2019.01303)
Supplement: Supplementary file 6 [file Table_4.xls]

Supplementary Table S4 Raw data of chip for QTL IciMapping
SNP	rs#	alleles	Chr	pos	strand	assembly#	center	protLSID	assayLSID	panel	QCcode	Y36-1	Y36-2	Y36-3	Y36-4	Y36-5	Y36-6	Y36-7	Y36-8	Y36-9	Y36-10	Y36-11	Y36-12	Y36-13	Y36-14	Y36-15	Y36-16	Y36-17	Y36-18	Y36-19	Y36-20	Y36-21	Y36-22	Y36-23	Y36-24	Y36-25	Y36-26	Y36-27	Y36-28	Y36-29	Y36-30	Y36-31	Y36-32	Y36-33	Y36-34	Y36-35	Y36-36	Y36-37	Y36-38
Gm01_11835461_T_C-1_B_F_2179333068	Gm01_11835461_T_C	A/C	1	11835461	NC	NC	NC	NC	NC	NC	NC	CC	TC	TC	CC	TT	TC	TC	TC	TC	TT	TC	TT	TC	TC	TT	TC	CC	TT	TC	TT	CC	TC	TC	CC	CC	CC	TC	TC	TC	TC	TC	TC	TT	CC	TC	TC	CC	TT
Gm01_1279146_C_T-1_B_F_2179332924	Gm01_1279146_C_T	T/C	1	1279146	NC	NC	NC	NC	NC	NC	NC	CC	TC	TC	TC	TC	TC	CC	TC	TT	TC	TC	TT	TC	CC	TT	CC	TT	TC	CC	TT	TC	CC	TC	TC	TT	TC	TT	TC	CC	TT	CC	TC	TC	TT	TT	TT	TT	TC
Gm01_1307763_C_A-0_T_F_2177929972	Gm01_1307763_C_A	A/G	1	1307763	NC	NC	NC	NC	NC	NC	NC	CC	AC	AC	AC	AC	AC	CC	AC	AA	AC	AC	AA	AC	CC	AA	CC	AA	AC	CC	AA	AC	CC	AC	AC	AA	AC	AA	AC	CC	AA	CC	AC	AC	AA	AA	AA	AA	AC
Gm01_1314111_A_C-0_T_F_2177929974	Gm01_1314111_A_C	A/G	1	1314111	NC	NC	NC	NC	NC	NC	NC	AA	AC	AC	AC	AC	AC	AA	AC	CC	AC	AC	CC	AC	AA	CC	AA	CC	AC	AA	CC	AC	AA	AC	AC	CC	AC	CC	AC	AA	CC	AA	AC	AC	CC	CC	CC	CC	AC
Gm01_1315010_A_G-0_T_F_2177929976	Gm01_1315010_A_G	T/C	1	1315010	NC	NC	NC	NC	NC	NC	NC	AA	AG	AG	AG	AG	AG	AA	AG	GG	AG	AG	GG	AG	AA	GG	AA	GG	AG	AA	GG	AG	AA	AG	AG	GG	AG	GG	AG	AA	GG	AA	AG	AG	GG	GG	GG	GG	AG
Gm01_1342929_T_C-0_B_F_2177929982	Gm01_1342929_T_C	A/C	1	1342929	NC	NC	NC	NC	NC	NC	NC	TT	TC	TC	TC	TC	TC	TT	TC	CC	TC	TC	CC	TC	TT	CC	TT	CC	TC	TT	CC	TC	TT	TC	TC	CC	TC	CC	TC	TT	CC	TT	TC	TC	CC	CC	CC	CC	TC
Gm01_1344976_A_G-1_B_R_2179332927	Gm01_1344976_A_G	A/C	1	1344976	NC	NC	NC	NC	NC	NC	NC	AA	AG	AG	AG	AG	AG	AA	AG	GG	AG	AG	GG	AG	AA	GG	AA	GG	AG	AA	GG	AG	AA	AG	AG	GG	AG	GG	AG	AA	GG	AA	AG	AG	GG	GG	GG	GG	AG
Gm01_1355473_C_T-0_B_F_2177929986	Gm01_1355473_C_T	T/C	1	1355473	NC	NC	NC	NC	NC	NC	NC	CC	TC	TC	TC	TC	TC	CC	TC	TT	TC	TC	TT	TC	CC	TT	CC	TT	TC	CC	TT	TC	CC	TC	TC	TT	TC	TT	TC	CC	TT	CC	TC	TC	TT	TT	TT	TT	TC
Gm01_1378673_T_C-0_T_R_2177929991	Gm01_1378673_T_C	T/C	1	1378673	NC	NC	NC	NC	NC	NC	NC	TT	TC	TC	TC	TC	TC	TT	TC	CC	TC	TC	CC	TC	TT	CC	TT	CC	TC	TT	CC	TC	TT	TC	TC	CC	TC	CC	TC	TT	CC	TT	TC	TC	CC	CC	CC	CC	TC
Gm01_1384724_A_C-0_B_R_2177929993	Gm01_1384724_A_C	T/C	1	1384724	NC	NC	NC	NC	NC	NC	NC	AA	AC	AC	AC	AC	AC	AA	AC	CC	AC	AC	CC	AC	AA	CC	AA	CC	AC	AA	CC	AC	AA	AC	AC	CC	AC	CC	AC	AA	CC	AA	AC	AC	CC	CC	CC	CC	AC
Gm01_138835_A_G-1_T_F_2179332900	Gm01_138835_A_G	A/C	1	138835	NC	NC	NC	NC	NC	NC	NC	AA	AG	AG	AG	AG	AG	AG	AG	GG	AG	AG	GG	AG	AA	GG	AA	GG	AA	AA	AG	AG	AA	AG	AG	GG	AG	GG	GG	AA	GG	AA	AG	AG	GG	GG	GG	GG	AG
Gm01_14097047_T_C-1_T_R_2179333075	Gm01_14097047_T_C	A/G	1	14097047	NC	NC	NC	NC	NC	NC	NC	TT	TC	TC	TT	CC	TC	TC	TC	TT	CC	TC	CC	TC	TC	CC	TC	TT	CC	TC	CC	TT	TC	TC	TT	TT	TT	TC	TC	TC	TC	TC	TC	CC	TT	TC	TC	TT	CC
Gm01_14818197_C_T-1_B_F_2179333076	Gm01_14818197_C_T	A/C	1	14818197	NC	NC	NC	NC	NC	NC	NC	CC	TC	TC	CC	TT	TC	TC	TC	CC	TT	TC	TT	TC	TC	TT	TC	CC	TT	TC	TT	CC	TC	TC	CC	CC	CC	TC	TC	TC	TC	TC	TC	TT	CC	TC	TC	CC	TT
Gm01_1502816_G_A-1_T_F_2179332930	Gm01_1502816_G_A	T/G	1	1502816	NC	NC	NC	NC	NC	NC	NC	GG	AG	AG	AG	AG	AG	GG	AG	AA	AG	AG	AA	AG	GG	AA	GG	AG	AG	GG	AA	AG	GG	AG	AG	AA	AG	AA	AG	GG	AA	GG	AG	AA	AA	AA	AA	AA	AG
Gm01_15851740_A_C-1_T_F_2179333080	Gm01_15851740_A_C	T/C	1	15851740	NC	NC	NC	NC	NC	NC	NC	AA	AC	AC	AA	CC	AC	AC	AC	AA	CC	AC	CC	AC	AC	CC	AC	AA	CC	AC	CC	AA	AC	AC	AA	AA	AA	AC	AC	AC	AC	AC	AC	CC	AA	AC	AC	AA	CC
Gm01_16388569_G_A-1_B_R_2179333083	Gm01_16388569_G_A	T/C	1	16388569	NC	NC	NC	NC	NC	NC	NC	GG	AG	AG	GG	AA	AG	AG	AG	GG	AA	AG	AA	AG	AG	AA	AG	GG	AA	AG	AA	GG	AG	AG	GG	GG	GG	AG	AG	AG	AG	AG	AG	AA	GG	AG	AG	GG	AA
Gm01_1653315_T_C-1_B_F_2179332934	Gm01_1653315_T_C	A/G	1	1653315	NC	NC	NC	NC	NC	NC	NC	TT	TC	TC	TC	TC	TC	TT	TC	CC	TC	TC	CC	TC	TT	CC	TT	TC	CC	TT	CC	TC	TT	TC	TC	TC	TC	CC	TC	TT	CC	TC	TC	CC	TC	CC	CC	CC	TC
Gm01_20542501_C_T-1_B_F_2179333090	Gm01_20542501_C_T	T/C	1	20542501	NC	NC	NC	NC	NC	NC	NC	TT	TC	TC	TT	CC	TC	TC	TC	TC	CC	TC	CC	TC	TC	CC	TC	TT	CC	TC	CC	TT	TC	TC	TT	TT	TT	TC	TC	TC	TC	TC	TC	CC	TT	TC	TC	TT	CC
Gm01_21804377_G_T-1_T_R_2179333093	Gm01_21804377_G_T	T/G	1	21804377	NC	NC	NC	NC	NC	NC	NC	TT	TG	TG	TT	GG	TG	TG	TG	TG	GG	TG	GG	TG	TG	GG	TG	TT	GG	TG	GG	TT	TG	TG	TT	TT	TT	TG	TG	TG	TG	TG	TG	GG	TT	TG	TG	TT	GG
Gm01_21883574_G_A-1_T_F_2179333094	Gm01_21883574_G_A	A/C	1	21883574	NC	NC	NC	NC	NC	NC	NC	AA	AG	AG	AA	GG	AG	AG	AG	AG	GG	AG	GG	AG	AG	GG	AG	AA	GG	AG	GG	AA	AG	AG	AA	AA	AA	AG	AG	AG	AG	AG	AG	GG	AA	AG	AG	AA	GG
Gm01_23586582_C_A-1_T_F_2179333096	Gm01_23586582_C_A	T/C	1	23586582	NC	NC	NC	NC	NC	NC	NC	AA	AC	AC	AA	CC	AC	AC	AC	AC	CC	AC	CC	AC	AC	CC	AC	AA	CC	AC	CC	AA	AC	AC	AA	AA	AA	AC	AC	AC	AC	AC	AC	CC	AA	AC	AC	AA	CC
Gm01_2585749_A_C-1_T_F_2179332956	Gm01_2585749_A_C	T/C	1	2585749	NC	NC	NC	NC	NC	NC	NC	AA	AC	AC	AC	AC	AC	AA	AC	AC	AC	AC	CC	AC	AA	CC	AA	AC	CC	CC	CC	AC	AA	AC	AC	AC	AC	CC	AC	AA	CC	AC	AC	CC	AC	CC	AC	AA	CC
Gm01_27463902_G_T-1_B_F_2179333100	Gm01_27463902_G_T	A/G	1	27463902	NC	NC	NC	NC	NC	NC	NC	TT	TG	TG	TT	GG	TG	TG	TG	TG	GG	TG	GG	TG	TG	GG	TG	TT	GG	TG	GG	TT	TG	TG	TT	TT	TT	TG	TG	TG	TG	TG	TG	GG	TT	TG	TG	TT	GG
Gm01_28628358_A_C-1_T_F_2179333102	Gm01_28628358_A_C	T/C	1	28628358	NC	NC	NC	NC	NC	NC	NC	AA	AC	AC	AA	CC	AC	AC	AC	AA	CC	AC	CC	AC	AC	CC	AC	AA	CC	AC	CC	AA	AC	AC	AA	AA	AA	AC	AC	AC	AC	AC	AC	CC	AA	AC	AC	AA	CC
Gm01_28759367_G_A-1_B_R_2179333105	Gm01_28759367_G_A	T/C	1	28759367	NC	NC	NC	NC	NC	NC	NC	GG	AG	AG	GG	AA	AG	AG	AG	GG	AA	AG	AA	AG	AG	AA	AG	GG	AA	AG	AA	GG	AG	AG	GG	GG	GG	AG	AG	AG	AG	AG	AG	AA	GG	AG	AG	GG	AA
Gm01_28848622_A_G-1_T_F_2179333106	Gm01_28848622_A_G	T/C	1	28848622	NC	NC	NC	NC	NC	NC	NC	AA	AG	AG	AA	GG	AG	AG	AG	AA	GG	AG	GG	AG	AG	GG	AG	AA	GG	AG	GG	AA	AG	AG	AA	AA	AA	AG	AG	AG	AG	AG	AG	GG	AA	AG	AG	AA	GG
Gm01_29169958_A_G-1_B_R_2179333111	Gm01_29169958_A_G	T/C	1	29169958	NC	NC	NC	NC	NC	NC	NC	AA	AG	AG	AA	GG	AG	AG	AG	AA	GG	AG	GG	AG	AG	GG	AG	AA	GG	AG	GG	AA	AG	AG	AA	AA	AA	AG	AG	AG	AG	AG	AG	GG	AA	AG	AG	AA	GG
Gm01_30080907_T_C-1_B_F_2179333114	Gm01_30080907_T_C	T/C	1	30080907	NC	NC	NC	NC	NC	NC	NC	TT	TC	TC	TT	CC	TC	TC	TC	TT	CC	TC	CC	TC	TC	CC	TC	TT	CC	TC	CC	TT	TC	TC	TT	TT	TT	TC	TC	TC	TC	TC	TC	CC	TT	TC	TC	TT	CC
Gm01_31506268_T_C-1_T_R_2179333117	Gm01_31506268_T_C	A/C	1	31506268	NC	NC	NC	NC	NC	NC	NC	TT	TC	TC	TT	CC	TC	TC	TC	TT	CC	TC	CC	TC	TC	CC	TC	TT	CC	TC	CC	TT	TC	TC	TT	TT	TT	TC	TC	TC	TC	TC	TC	CC	TT	TC	TC	TT	CC
Gm01_31906055_A_G-1_B_R_2179333119	Gm01_31906055_A_G	A/G	1	31906055	NC	NC	NC	NC	NC	NC	NC	AA	AG	AG	AA	GG	AG	AG	AG	AA	GG	AG	GG	AG	AG	GG	AG	AA	GG	AG	GG	AA	AG	AG	AA	AA	AA	AG	AG	AG	AG	AG	AG	GG	AA	AG	AG	AA	GG
Gm01_34560330_T_C-1_B_F_2179333134	Gm01_34560330_T_C	A/G	1	34560330	NC	NC	NC	NC	NC	NC	NC	CC	TC	TC	CC	TT	TC	TC	TC	CC	TT	TC	TT	TC	TC	TT	TC	CC	TT	TC	TT	CC	TC	TC	CC	CC	CC	TC	TC	TC	TC	TC	TC	TT	CC	TC	TC	CC	TT
Gm01_38661096_A_G-1_B_R_2179333159	Gm01_38661096_A_G	A/C	1	38661096	NC	NC	NC	NC	NC	NC	NC	AA	AG	AG	AA	GG	AG	AG	AG	AA	GG	GG	GG	AG	AG	GG	AG	AA	GG	AG	GG	AA	AG	AG	AA	AA	AA	AG	AG	AG	AG	AG	AG	GG	AA	AG	AG	AA	GG
Gm01_39724988_A_G-1_T_F_2179333162	Gm01_39724988_A_G	A/C	1	39724988	NC	NC	NC	NC	NC	NC	NC	AA	AG	AG	AA	GG	AG	AG	AG	AA	GG	GG	GG	AG	AG	GG	AG	AA	GG	AG	GG	AA	AG	AG	AA	AA	AA	AG	AG	AG	AG	AG	AG	GG	AA	AG	AG	AA	GG
Gm01_40195425_G_T-1_B_F_2179333168	Gm01_40195425_G_T	T/C	1	40195425	NC	NC	NC	NC	NC	NC	NC	GG	TG	TG	GG	TT	TG	TG	TG	GG	TT	TT	TT	TG	TG	TT	TG	GG	TT	TG	TT	GG	TG	TG	GG	GG	GG	TG	TG	TG	TG	TG	TG	TT	GG	TG	TG	GG	TT
Gm01_40429688_T_C-1_B_F_2179333170	Gm01_40429688_T_C	T/C	1	40429688	NC	NC	NC	NC	NC	NC	NC	TT	TC	TC	TT	CC	TC	TC	TC	TT	CC	CC	CC	TC	TC	CC	TC	TT	CC	TC	CC	TT	TC	TC	TT	TT	TT	TC	TC	TC	TC	TC	TC	CC	TT	TC	TC	TT	CC
Gm01_40455897_T_C-1_B_F_2179333172	Gm01_40455897_T_C	A/G	1	40455897	NC	NC	NC	NC	NC	NC	NC	TT	TC	TC	TT	CC	TC	TC	TC	TT	CC	CC	CC	TC	TC	CC	TC	TT	CC	TC	CC	TT	TC	TC	TT	TT	TT	TC	TC	TC	TC	TC	TC	CC	TT	TC	TC	TT	CC
Gm01_41403051_C_T-1_B_F_2179333174	Gm01_41403051_C_T	A/G	1	41403051	NC	NC	NC	NC	NC	NC	NC	CC	TC	TC	CC	TT	TC	TC	TC	CC	TT	TT	TT	TC	TC	TT	TC	CC	TT	TC	TT	CC	TC	TC	CC	CC	CC	TC	TC	TC	TC	TC	TC	TT	CC	TC	TC	CC	TT
Gm01_41493471_T_C-1_T_R_2179333177	Gm01_41493471_T_C	A/G	1	41493471	NC	NC	NC	NC	NC	NC	NC	TT	TC	TC	TT	CC	TC	TC	TC	TT	CC	CC	CC	TC	TC	CC	TC	TT	CC	TC	CC	TT	TC	TC	TT	TT	TT	TC	TC	TC	TC	TC	TC	CC	TT	TC	TC	TT	CC
Gm01_41828048_A_G-1_T_F_2179333180	Gm01_41828048_A_G	A/C	1	41828048	NC	NC	NC	NC	NC	NC	NC	AA	AG	AG	AA	GG	AG	AG	AG	AA	GG	GG	GG	GG	AG	GG	AG	AA	GG	AG	GG	AA	AG	AG	AA	AA	AA	AG	AG	AG	AG	AG	AG	GG	AA	AG	AG	AA	GG
Gm01_42848317_T_G-1_B_F_2179333188	Gm01_42848317_T_G	A/G	1	42848317	NC	NC	NC	NC	NC	NC	NC	TT	TG	TG	TT	GG	TG	TG	TG	TT	GG	GG	GG	GG	TG	GG	TG	TT	GG	TG	GG	TT	TG	TG	TT	TT	TT	TG	TG	TG	TG	TG	TG	GG	TT	TG	TG	TT	GG
Gm01_43106876_A_G-1_B_R_2179333191	Gm01_43106876_A_G	T/C	1	43106876	NC	NC	NC	NC	NC	NC	NC	AA	AG	AG	AA	GG	AG	AG	AG	AA	GG	GG	GG	GG	AG	GG	AG	AA	GG	AG	GG	AA	AG	AG	AA	AA	AA	AG	AG	AG	AG	AG	AG	GG	AA	AG	AG	AA	GG
Gm01_43254220_T_C-1_B_F_2179333192	Gm01_43254220_T_C	T/C	1	43254220	NC	NC	NC	NC	NC	NC	NC	TT	TC	TC	TT	CC	TC	TC	TC	TT	CC	CC	CC	CC	TC	CC	TC	TT	CC	TC	CC	TT	TC	TC	TT	TT	TT	TC	TC	TC	TC	TC	TC	CC	TT	TC	TC	TT	CC
Gm01_43413943_T_C-1_T_R_2179333195	Gm01_43413943_T_C	A/G	1	43413943	NC	NC	NC	NC	NC	NC	NC	TT	TC	TC	TT	CC	TC	TC	TC	TT	CC	CC	CC	CC	TC	CC	TC	TT	CC	TC	CC	TT	TC	TC	TT	TT	TT	TC	TC	TC	TC	TC	TC	CC	TT	TC	TC	TT	CC
Gm01_43576945_G_A-1_T_F_2179333196	Gm01_43576945_G_A	T/G	1	43576945	NC	NC	NC	NC	NC	NC	NC	GG	AG	AG	GG	AA	AG	AG	AG	GG	AA	AA	AA	AA	AG	AA	AG	GG	AA	AG	AA	GG	AG	AG	GG	GG	GG	AG	AG	AG	AG	AG	AG	AA	GG	AG	AG	GG	AA
Gm01_44304195_T_C-1_T_R_2179333201	Gm01_44304195_T_C	T/C	1	44304195	NC	NC	NC	NC	NC	NC	NC	TT	TC	TC	TT	CC	TC	TC	TC	TT	CC	CC	CC	CC	TC	CC	TC	TT	CC	TC	CC	TT	TC	TC	TT	TT	TT	TC	TC	TC	TC	TC	TC	CC	TT	TC	TC	TT	CC
Gm01_47130768_A_G-1_B_R_2179333233	Gm01_47130768_A_G	A/G	1	47130768	NC	NC	NC	NC	NC	NC	NC	AA	AG	GG	AA	GG	AG	AG	AG	AA	AG	GG	GG	GG	AG	GG	AG	AA	GG	AG	GG	AA	AG	AG	AA	AA	AA	AG	AG	AG	AG	AA	AG	GG	AA	AG	AG	AG	GG
Gm01_47505074_T_C-1_T_R_2179333239	Gm01_47505074_T_C	T/C	1	47505074	NC	NC	NC	NC	NC	NC	NC	CC	TC	TT	CC	TT	TC	TC	TC	CC	TC	TT	TT	TT	TC	TT	TC	CC	TT	TC	TT	CC	TC	TC	CC	CC	CC	TC	TC	TC	TC	CC	TC	TT	CC	TC	TC	TC	TT
Gm01_49281276_T_G-1_T_R_2179333285	Gm01_49281276_T_G	T/C	1	49281276	NC	NC	NC	NC	NC	NC	NC	TT	TG	GG	TG	GG	TG	TG	TG	TT	TG	GG	GG	GG	TG	TG	TG	TT	GG	TG	GG	TT	TG	TG	TT	TG	GG	TG	TG	TG	TG	TT	TG	GG	TG	TG	TG	TG	GG
Gm01_49322760_C_A-1_B_R_2179333287	Gm01_49322760_C_A	A/G	1	49322760	NC	NC	NC	NC	NC	NC	NC	CC	AC	AA	AC	AA	AC	AC	AC	CC	AC	AA	AA	AA	AC	AC	AC	CC	AA	AC	AA	CC	AC	AC	CC	AC	AA	AC	AC	AC	AC	CC	AC	AA	AC	AC	AC	AC	AA
Gm01_49403702_A_G-1_T_F_2179333288	Gm01_49403702_A_G	A/G	1	49403702	NC	NC	NC	NC	NC	NC	NC	AA	AG	GG	AG	GG	AG	AG	AG	AA	AG	GG	GG	GG	AG	AG	AG	AA	GG	AG	GG	AA	AG	AG	AA	AG	GG	AG	AG	AG	AG	AA	AG	GG	AG	AG	AG	AG	GG
Gm01_49412063_T_G-1_B_F_2179333290	Gm01_49412063_T_G	A/C	1	49412063	NC	NC	NC	NC	NC	NC	NC	TT	TG	GG	TG	GG	TG	TG	TG	TT	TG	GG	GG	GG	TG	TG	TG	TT	GG	TG	GG	TT	TG	TG	TT	TG	GG	TG	TG	TG	TG	TT	TG	GG	TG	TG	TG	TG	GG
Gm01_49566893_G_T-1_T_R_2179333293	Gm01_49566893_G_T	A/G	1	49566893	NC	NC	NC	NC	NC	NC	NC	GG	TG	TT	TG	TT	TG	TG	TG	GG	TG	TT	TT	TT	TG	TG	TG	GG	TT	TG	TT	GG	TG	TG	GG	TG	TT	TG	TG	TG	TG	GG	TG	TT	TG	TG	TG	TG	TT
Gm01_49987647_C_T-1_T_R_2179333305	Gm01_49987647_C_T	T/C	1	49987647	NC	NC	NC	NC	NC	NC	NC	TT	TT	CC	TC	CC	TC	TC	TC	TT	TC	CC	CC	CC	TC	TC	TC	TT	TC	TC	CC	TT	TC	TC	TT	TC	CC	TC	TC	TC	CC	TT	TC	CC	TC	TC	TC	TC	CC
Gm01_50262496_T_C-1_B_F_2179333312	Gm01_50262496_T_C	A/G	1	50262496	NC	NC	NC	NC	NC	NC	NC	CC	CC	TT	TC	TT	TC	TC	TT	CC	TC	TT	TT	TT	TC	TC	TC	TC	TC	TC	TT	TC	TC	TC	CC	TC	TT	TC	TC	TC	TT	CC	TC	TT	TC	TC	TC	TC	TT
Gm01_5159361_A_G-1_T_F_2179333024	Gm01_5159361_A_G	A/C	1	5159361	NC	NC	NC	NC	NC	NC	NC	AA	AG	AG	AA	AG	AG	AG	AG	AG	GG	AG	GG	AG	AA	GG	AA	AA	GG	AG	GG	AA	AG	AG	AA	AA	AG	GG	AG	AG	GG	AG	AG	GG	AA	AG	AG	AA	GG
Gm01_52253980_C_T-1_B_F_2179333356	Gm01_52253980_C_T	T/C	1	52253980	NC	NC	NC	NC	NC	NC	NC	TC	CC	TT	TC	TT	TC	TC	TT	TC	TC	CC	TT	TC	CC	TC	CC	TT	TC	TC	TT	TC	TC	CC	TC	TC	TT	TC	TC	TC	TT	TC	TC	TC	TC	TC	CC	TC	TC
Gm01_52642507_T_G-1_T_R_2179333365	Gm01_52642507_T_G	T/G	1	52642507	NC	NC	NC	NC	NC	NC	NC	TG	TG	TT	TG	TT	TG	TG	TT	TG	TG	GG	TT	TG	GG	TG	GG	TT	TG	TG	TT	TG	TG	GG	TG	TG	TT	TG	TG	TG	TT	TG	TG	TG	TG	TG	GG	TG	TG
Gm01_5300057_T_C-1_T_R_2179333029	Gm01_5300057_T_C	T/G	1	5300057	NC	NC	NC	NC	NC	NC	NC	TT	TC	TC	TT	TC	TC	TC	TC	TC	CC	TC	CC	TC	TT	CC	TT	TT	CC	TC	CC	TT	TC	TC	TT	TT	TC	CC	TC	TC	CC	TC	TC	CC	TT	TC	TC	TT	CC
Gm01_53365928_A_G-1_B_R_2179333373	Gm01_53365928_A_G	T/G	1	53365928	NC	NC	NC	NC	NC	NC	NC	AG	AG	GG	AG	GG	GG	AG	AG	AG	AG	AA	GG	AG	AA	AG	AA	GG	AG	AG	GG	AG	AG	AA	AG	AG	GG	AG	AG	AG	GG	AG	AG	AG	AG	AG	AA	AG	AG
Gm01_53570723_G_A-1_T_F_2179333374	Gm01_53570723_G_A	A/C	1	53570723	NC	NC	NC	NC	NC	NC	NC	AG	AG	AG	AG	GG	GG	AG	AG	AG	AG	AA	GG	AG	AA	AG	AA	GG	AG	AG	GG	AG	AG	AA	AG	AG	GG	AG	AG	AG	GG	AG	AG	AA	AG	AG	AA	AG	AG
Gm01_53772846_G_T-1_B_F_2179333378	Gm01_53772846_G_T	T/G	1	53772846	NC	NC	NC	NC	NC	NC	NC	TG	GG	TG	TG	TG	GG	TG	TG	TG	TG	TT	GG	TG	TT	TG	TT	GG	TG	TG	GG	TG	TG	TT	TG	TG	GG	TG	TG	TG	GG	TG	TG	TT	TG	TG	TT	TG	TG
Gm01_54220674_T_C-1_T_R_2179333387	Gm01_54220674_T_C	T/C	1	54220674	NC	NC	NC	NC	NC	NC	NC	TC	TT	TC	TC	TC	TT	TC	TC	TC	CC	CC	TT	TC	CC	TC	CC	TT	TC	TC	TT	TC	TT	CC	TC	TC	TT	TC	TC	TC	TC	TC	TC	CC	TC	TC	CC	TC	TC
Gm01_54285824_G_A-1_T_F_2179333390	Gm01_54285824_G_A	A/G	1	54285824	NC	NC	NC	NC	NC	NC	NC	AG	GG	AG	AG	AG	GG	AG	AG	AG	AA	AA	GG	AG	AA	AG	AA	GG	AG	GG	GG	AG	GG	AA	AG	AG	GG	AG	AG	AG	AG	AG	AG	AA	AG	AG	AA	AG	AG
Gm01_54432202_T_G-1_T_R_2179333393	Gm01_54432202_T_G	A/G	1	54432202	NC	NC	NC	NC	NC	NC	NC	TG	TT	TG	TG	TG	TT	TG	TG	TG	GG	GG	TT	TG	GG	TG	GG	TT	TG	TT	TT	TG	TT	GG	TG	TG	TT	TG	TG	TG	TG	TG	TG	GG	TG	TG	GG	TG	TG
Gm01_54488416_C_A-1_B_R_2179333395	Gm01_54488416_C_A	T/C	1	54488416	NC	NC	NC	NC	NC	NC	NC	AC	CC	AC	AC	AC	CC	AC	AC	AC	AA	AA	CC	AC	AA	AC	AA	CC	AC	CC	CC	AC	CC	AA	AC	AC	CC	AC	AC	AC	AC	AC	AC	AA	AC	AC	AA	AC	AC
Gm01_5453015_T_G-1_B_F_2179333030	Gm01_5453015_T_G	A/G	1	5453015	NC	NC	NC	NC	NC	NC	NC	TT	TG	TG	TT	TG	TG	TG	TG	TG	GG	TG	GG	TG	TT	GG	TT	TT	GG	TG	GG	TT	TG	TG	TT	TT	TG	GG	TG	TG	GG	TG	TG	GG	TT	TG	TG	TT	GG
Gm01_54686660_C_A-1_T_F_2179333400	Gm01_54686660_C_A	T/C	1	54686660	NC	NC	NC	NC	NC	NC	NC	AC	AA	AC	AC	AC	AA	AC	AC	AC	CC	CC	AA	AC	CC	AC	CC	AA	AC	AA	AA	AC	AA	CC	AC	AC	AA	AC	AC	AC	AC	AC	AC	CC	AC	AC	CC	AC	AC
Gm01_54932021_T_G-1_B_F_2179333408	Gm01_54932021_T_G	A/G	1	54932021	NC	NC	NC	NC	NC	NC	NC	TG	GG	TG	TG	TG	GG	TG	TG	TG	TT	TT	GG	TG	TT	TG	TT	GG	TG	GG	GG	TG	GG	TT	TG	TG	GG	TG	TG	TG	TG	TG	TG	TT	TG	TG	TT	TG	TG
Gm01_54962372_G_A-1_B_R_2179333411	Gm01_54962372_G_A	A/G	1	54962372	NC	NC	NC	NC	NC	NC	NC	AG	AA	AG	AG	AG	AA	AG	AG	AG	GG	GG	AA	AG	GG	AG	GG	AA	AG	AA	AA	AG	AA	GG	AG	AG	AA	AG	AG	AG	AG	AG	AG	GG	AG	AG	GG	AG	AG
Gm01_55060537_G_T-1_B_F_2179333412	Gm01_55060537_G_T	T/G	1	55060537	NC	NC	NC	NC	NC	NC	NC	TG	TT	TG	GG	TG	TT	TG	TG	TG	GG	GG	TT	TG	GG	TG	GG	TT	TG	TT	TT	TG	TT	GG	TG	TG	TT	TG	TG	TG	TG	TG	TG	GG	TG	TG	GG	TG	TG
Gm01_55124547_G_A-1_T_F_2179333414	Gm01_55124547_G_A	T/C	1	55124547	NC	NC	NC	NC	NC	NC	NC	AG	AA	AG	GG	AG	AA	AG	AG	AG	GG	GG	AA	AG	GG	AG	GG	AA	AG	AA	AA	AG	AA	GG	AG	AG	AA	AG	AG	AG	AG	AG	AG	GG	AG	AG	GG	AG	AG
Gm01_55226574_A_G-1_T_F_2179333416	Gm01_55226574_A_G	A/G	1	55226574	NC	NC	NC	NC	NC	NC	NC	AG	GG	AG	AA	AG	GG	AG	AG	AG	AA	AA	GG	AG	AA	AG	AA	GG	AG	GG	GG	AG	GG	AA	AG	AG	GG	AG	AG	AG	AG	AG	AG	AA	AG	AG	AA	AG	AG
Gm01_5555585_C_T-1_B_F_2179333032	Gm01_5555585_C_T	A/G	1	5555585	NC	NC	NC	NC	NC	NC	NC	CC	TC	TC	CC	TT	TC	TC	TC	TC	TT	TC	TT	TC	CC	TT	CC	CC	TT	TC	TT	CC	TC	TC	CC	CC	TC	TT	TC	TC	TT	TC	TC	TT	CC	TC	TC	CC	TT
Gm01_55666300_G_A-1_T_F_2179333422	Gm01_55666300_G_A	T/G	1	55666300	NC	NC	NC	NC	NC	NC	NC	AG	AA	AG	GG	AG	AA	AG	AG	AG	GG	GG	AA	AG	GG	AG	GG	AA	AG	AG	AA	AG	AA	GG	AG	AG	AA	AG	AG	AG	AG	AG	AG	GG	AG	AG	GG	AG	AG
Gm01_55751910_A_G-0_T_F_2177930002	Gm01_55751910_A_G	A/C	1	55751910	NC	NC	NC	NC	NC	NC	NC	AG	GG	AG	AA	AG	GG	AG	AG	AG	AA	AA	GG	AG	AA	AG	AA	GG	AG	AG	GG	AG	GG	AA	AG	AG	GG	AG	AG	AG	AG	AG	AG	AA	AG	AG	AA	AG	AG
Gm01_55827001_C_T-0_T_R_2177930007	Gm01_55827001_C_T	T/G	1	55827001	NC	NC	NC	NC	NC	NC	NC	TC	TT	TC	CC	TC	TT	TC	TC	TC	CC	CC	TT	TC	CC	TC	CC	TT	TC	TC	TT	TC	TT	CC	TC	TC	TT	TC	TC	TC	TC	TC	TC	CC	TC	TC	CC	TC	TC
Gm01_55854836_T_C-0_T_R_2177930009	Gm01_55854836_T_C	T/G	1	55854836	NC	NC	NC	NC	NC	NC	NC	TC	CC	TC	TT	TC	CC	TC	TC	TC	TT	TT	CC	TC	TT	TC	TT	CC	TC	TC	CC	TC	CC	TT	TC	TC	CC	TC	TC	TC	TC	TC	TC	TT	TC	TC	TT	TC	TC
Gm01_55866262_A_G-0_B_R_2177930013	Gm01_55866262_A_G	T/C	1	55866262	NC	NC	NC	NC	NC	NC	NC	AG	GG	AG	AA	AG	GG	AG	AG	AG	AA	AA	GG	AG	AA	AG	AA	GG	AG	AG	GG	AG	GG	AA	AG	AG	GG	AG	AG	AG	AG	AG	AG	AA	AG	AG	AA	AG	AG
Gm01_565991_A_C-1_T_F_2179332910	Gm01_565991_A_C	A/G	1	565991	NC	NC	NC	NC	NC	NC	NC	AA	AC	AC	AC	AC	AC	AA	AC	CC	AC	AC	CC	CC	AA	CC	AA	CC	AA	AA	CC	AC	AA	AC	AC	CC	AC	CC	CC	AA	CC	AA	AC	AC	CC	CC	CC	CC	AC
Gm01_6754321_G_A-1_T_F_2179333038	Gm01_6754321_G_A	A/G	1	6754321	NC	NC	NC	NC	NC	NC	NC	GG	AG	AG	GG	AA	AG	AG	AG	AG	AA	AG	AA	AG	AG	AA	GG	GG	AA	AG	AA	GG	AG	AG	GG	GG	AG	AG	AG	AG	AA	AG	AG	AA	GG	AG	AG	GG	AA
Gm01_7052156_A_G-1_B_R_2179333045	Gm01_7052156_A_G	A/G	1	7052156	NC	NC	NC	NC	NC	NC	NC	AA	AG	AG	AA	GG	AG	AG	AG	AG	GG	AG	GG	AG	AG	GG	AA	AA	GG	AG	GG	AA	AG	AG	AA	AA	AG	AG	AG	AG	GG	AG	AG	GG	AA	AG	AG	AA	GG
Gm01_7507993_A_G-1_T_F_2179333048	Gm01_7507993_A_G	T/C	1	7507993	NC	NC	NC	NC	NC	NC	NC	AA	AG	AG	AA	GG	AG	AG	AG	AG	GG	AG	GG	AG	AG	GG	AA	AA	GG	AG	GG	AA	AG	AG	AA	AA	AG	AG	AG	AG	AG	AG	AG	GG	--	AG	AG	AA	GG
Gm01_8484147_T_C-1_T_R_2179333053	Gm01_8484147_T_C	A/C	1	8484147	NC	NC	NC	NC	NC	NC	NC	CC	TC	TC	CC	TT	TC	TC	TC	TC	TT	TC	TT	TC	TC	TT	CC	CC	TT	TC	TT	CC	TC	TC	CC	CC	CC	TC	TC	TC	TC	TC	TC	TT	CC	TC	TC	CC	TT
Gm01_8822487_T_C-1_B_F_2179333054	Gm01_8822487_T_C	T/C	1	8822487	NC	NC	NC	NC	NC	NC	NC	TT	TC	TC	TT	CC	TC	TC	TC	TC	CC	TC	CC	TC	TC	CC	TT	TT	CC	TC	CC	TT	TC	TC	TT	TT	TT	TC	TC	TC	TC	TC	TC	CC	TT	TC	TC	TT	CC
Gm01_901691_C_T-1_B_F_2179332916	Gm01_901691_C_T	T/C	1	901691	NC	NC	NC	NC	NC	NC	NC	CC	TC	TC	TC	TC	TC	CC	TC	TT	TC	TC	TT	TC	CC	TT	CC	TT	TC	CC	TT	TC	CC	TC	TC	TT	TC	TT	TC	CC	TT	CC	TC	TC	TT	TT	TT	TT	TC
Gm01_963847_T_C-1_T_R_2179332919	Gm01_963847_T_C	T/C	1	963847	NC	NC	NC	NC	NC	NC	NC	TT	TC	TC	TC	TC	TC	TT	TC	CC	TC	TC	CC	TC	TT	CC	TT	CC	TC	TT	CC	TC	TT	TC	TC	CC	TC	CC	TC	TT	CC	TT	TC	TC	CC	CC	CC	CC	TC
Gm02_10074856_T_C-1_T_R_2179333669	Gm02_10074856_T_C	A/G	2	10074856	NC	NC	NC	NC	NC	NC	NC	TC	TC	TC	TC	TC	TT	CC	TC	TT	TC	TC	TT	TC	TT	CC	TT	TC	CC	CC	TT	TC	TT	TC	TC	TC	CC	CC	TT	CC	TC	TC	CC	CC	CC	TT	CC	TC	TC
Gm02_10140292_A_G-1_B_R_2179333671	Gm02_10140292_A_G	T/C	2	10140292	NC	NC	NC	NC	NC	NC	NC	AG	AG	AG	AG	AG	AA	GG	AG	AA	AG	AG	AA	AG	AA	GG	AA	AG	GG	GG	AA	AG	AA	AG	AG	AG	GG	GG	AA	GG	AG	AG	GG	GG	GG	AA	GG	AG	AG
Gm02_10200610_C_T-1_B_F_2179333672	Gm02_10200610_C_T	A/C	2	10200610	NC	NC	NC	NC	NC	NC	NC	TC	TC	TC	TC	TC	CC	TT	TC	CC	TC	TC	CC	TC	CC	TT	CC	TC	TT	TT	CC	TC	CC	TC	TC	TC	TT	TT	CC	TT	TC	TC	TT	TT	TT	CC	TT	TC	TT
Gm02_10302121_G_A-1_B_R_2179333677	Gm02_10302121_G_A	A/G	2	10302121	NC	NC	NC	NC	NC	NC	NC	AG	AG	AG	AG	AG	GG	AA	AG	GG	AG	AG	GG	AG	GG	AA	GG	AG	AA	AA	GG	AG	GG	AG	AG	AG	AA	AA	GG	AA	GG	AG	AA	AA	AA	GG	AA	AG	AA
Gm02_13117615_T_C-1_B_F_2179333724	Gm02_13117615_T_C	A/C	2	13117615	NC	NC	NC	NC	NC	NC	NC	TC	TC	CC	TC	CC	CC	TT	CC	TC	TC	TC	CC	CC	CC	TC	CC	TC	TT	TC	CC	TC	CC	TC	TT	TC	TT	CC	TC	TT	CC	TT	TT	TT	TT	CC	TC	TC	TT
Gm02_13476678_G_A-1_B_R_2179333727	Gm02_13476678_G_A	T/C	2	13476678	NC	NC	NC	NC	NC	NC	NC	AG	AG	AA	AG	AA	AA	GG	AA	AG	AG	AG	AA	AA	AA	AG	AA	AG	GG	AG	AA	AG	AA	AG	GG	AG	GG	AA	AG	GG	AA	GG	GG	GG	GG	AA	AG	AG	GG
Gm02_13963693_C_A-1_B_R_2179333735	Gm02_13963693_C_A	A/G	2	13963693	NC	NC	NC	NC	NC	NC	NC	AC	AC	CC	AC	CC	CC	AA	CC	AC	AC	AC	CC	CC	CC	AC	CC	AC	AA	AC	CC	AC	CC	AC	AA	AC	AC	CC	AC	AA	CC	AA	AA	AA	AA	CC	AC	AC	AA
Gm02_14022512_C_T-1_T_R_2179333737	Gm02_14022512_C_T	A/C	2	14022512	NC	NC	NC	NC	NC	NC	NC	TC	TC	CC	TC	CC	CC	TT	CC	TC	TC	TC	CC	CC	CC	TC	CC	TC	TT	TC	CC	TC	CC	TC	TT	TC	TC	CC	TC	TT	CC	TT	TT	TT	TT	CC	TC	TC	TT
Gm02_14266842_G_A-1_T_F_2179333742	Gm02_14266842_G_A	T/C	2	14266842	NC	NC	NC	NC	NC	NC	NC	AG	AG	GG	AG	GG	GG	AA	GG	AG	AG	AG	GG	GG	GG	AG	GG	AG	AA	AG	GG	AG	GG	AG	AA	AG	AG	GG	AG	AA	GG	AA	AA	AA	AA	GG	AG	AG	AA
Gm02_14715495_T_C-1_T_R_2179333753	Gm02_14715495_T_C	A/G	2	14715495	NC	NC	NC	NC	NC	NC	NC	TC	TC	TT	TC	TT	TT	CC	TT	TC	TC	TC	TT	TT	TT	TC	TT	TC	CC	TC	TT	TC	TT	CC	CC	TC	TC	TT	CC	CC	TT	CC	CC	CC	CC	TT	TC	TC	CC
Gm02_14817982_A_C-1_B_R_2179333755	Gm02_14817982_A_C	T/G	2	14817982	NC	NC	NC	NC	NC	NC	NC	AC	AC	AA	AC	AA	AA	CC	AA	AC	AC	AC	AA	AA	AA	AC	AA	AC	CC	AC	AA	AC	AA	CC	CC	AC	AC	AA	CC	CC	AA	CC	CC	CC	CC	AA	AC	AC	CC
Gm02_14894202_A_C-1_B_R_2179333757	Gm02_14894202_A_C	A/G	2	14894202	NC	NC	NC	NC	NC	NC	NC	AC	AC	AA	AC	AA	AA	CC	AA	AC	AC	AC	AA	AA	AA	AC	AA	AC	CC	AC	AA	AC	AA	CC	CC	AC	AC	AA	CC	CC	AA	CC	CC	CC	CC	AA	AC	AC	CC
Gm02_15213831_T_G-1_B_F_2179333760	Gm02_15213831_T_G	A/G	2	15213831	NC	NC	NC	NC	NC	NC	NC	TG	TG	TT	TG	TT	TT	GG	TT	TG	TG	TG	TT	TT	TT	TG	TT	TG	GG	TG	TT	TG	TT	GG	GG	TG	TG	TT	GG	TG	TT	GG	GG	GG	GG	TT	TG	TG	GG
Gm02_15290331_G_A-1_T_F_2179333762	Gm02_15290331_G_A	A/G	2	15290331	NC	NC	NC	NC	NC	NC	NC	AG	AG	GG	AG	GG	GG	AA	GG	AG	AG	AG	GG	GG	GG	AG	GG	AG	AA	AG	GG	AG	GG	AA	AA	AG	AG	GG	AA	AG	GG	AA	AA	AA	AA	GG	AG	AG	AA
Gm02_1574622_A_C-1_T_F_2179333460	Gm02_1574622_A_C	T/C	2	1574622	NC	NC	NC	NC	NC	NC	NC	CC	AA	CC	AA	CC	AC	CC	AC	AA	AA	AC	AC	AC	AC	CC	AC	AC	CC	AA	AC	AC	AA	CC	CC	AC	AA	AC	AA	AC	CC	AA	AC	AC	AA	AC	AC	AA	AA
Gm02_16287798_T_C-1_B_F_2179333766	Gm02_16287798_T_C	T/C	2	16287798	NC	NC	NC	NC	NC	NC	NC	TC	TC	TT	TC	TT	TT	CC	TT	TC	TC	TC	TT	TT	TT	TC	TT	TT	CC	TC	TT	TC	TT	CC	CC	TC	TT	TT	CC	TC	TT	CC	CC	CC	CC	TT	TC	TC	CC
Gm02_1830094_T_C-1_T_R_2179333465	Gm02_1830094_T_C	T/C	2	1830094	NC	NC	NC	NC	NC	NC	NC	CC	TT	CC	TT	CC	TC	CC	TC	TT	TT	TC	TC	TC	TC	CC	TC	TC	CC	TT	TC	TC	TT	CC	CC	TC	TT	TC	TT	TC	CC	TT	TC	TC	TT	TC	TC	TT	TT
Gm02_1878469_A_G-1_B_R_2179333467	Gm02_1878469_A_G	A/G	2	1878469	NC	NC	NC	NC	NC	NC	NC	GG	AA	GG	AA	GG	AG	GG	AG	AA	AA	AG	AG	AG	AG	GG	AG	AG	GG	AA	AG	AG	AA	GG	GG	AG	AA	AG	AA	AG	GG	AA	AG	AG	AA	AG	AG	AA	AA
Gm02_2061467_T_C-1_B_F_2179333470	Gm02_2061467_T_C	T/C	2	2061467	NC	NC	NC	NC	NC	NC	NC	CC	TT	CC	TT	CC	TC	CC	TC	TT	TT	TC	TC	TC	TC	CC	TC	TC	CC	TT	TC	TC	TT	CC	CC	TC	TT	TC	TT	TC	CC	TT	TC	TC	TT	TC	TC	TT	TT
Gm02_207506_A_G-1_B_R_2179333429	Gm02_207506_A_G	T/G	2	207506	NC	NC	NC	NC	NC	NC	NC	AG	AA	GG	AA	GG	AG	GG	AG	AA	AA	AG	AG	AG	AG	GG	AG	AG	GG	AA	AG	AG	AA	GG	AG	AG	AA	AG	AA	AG	GG	AA	AG	AG	AA	AG	AG	AA	AA
Gm02_2158660_G_A-1_T_F_2179333472	Gm02_2158660_G_A	T/C	2	2158660	NC	NC	NC	NC	NC	NC	NC	GG	AA	GG	AA	GG	AG	GG	AG	AA	AA	AG	AG	AG	AG	GG	AG	AG	GG	AA	AG	AG	AA	GG	GG	AG	AA	AG	AA	AG	GG	AA	AG	AG	AA	AG	AG	AA	AA
Gm02_2391001_T_C-1_B_F_2179333478	Gm02_2391001_T_C	A/G	2	2391001	NC	NC	NC	NC	NC	NC	NC	CC	TT	CC	TT	TC	TC	CC	TC	TT	TT	TC	TC	TC	TC	CC	TC	TC	CC	TT	TC	TC	TT	CC	CC	TC	TT	TC	TT	TC	CC	TT	TC	TC	TT	TC	TC	TT	TT
Gm02_2467152_C_T-1_B_F_2179333480	Gm02_2467152_C_T	T/C	2	2467152	NC	NC	NC	NC	NC	NC	NC	TT	CC	TT	CC	TC	TC	TT	TC	CC	CC	TC	TC	TC	TC	TT	TC	TC	TT	CC	TC	TC	CC	TT	TT	TC	CC	TC	CC	TC	TT	CC	TC	TC	CC	TC	TC	CC	CC
Gm02_25466460_A_G-1_T_F_2179333788	Gm02_25466460_A_G	T/G	2	25466460	NC	NC	NC	NC	NC	NC	NC	AG	AG	AA	AG	AA	AA	GG	AA	AG	AG	AG	AA	AA	AA	AG	AA	AA	GG	AG	AA	AG	AA	GG	GG	AG	AA	AA	GG	AG	AA	GG	GG	GG	GG	AA	AG	AG	GG
Gm02_26182810_A_G-1_T_F_2179333792	Gm02_26182810_A_G	T/C	2	26182810	NC	NC	NC	NC	NC	NC	NC	AA	AG	AG	AA	GG	AA	GG	AA	GG	AA	AA	AG	GG	AG	GG	GG	AA	GG	AG	AG	AG	AG	GG	AA	GG	AG	AG	AG	AG	AG	AG	GG	AG	AG	AA	AG	AG	GG
Gm02_27295513_G_A-1_B_R_2179333797	Gm02_27295513_G_A	T/C	2	27295513	NC	NC	NC	NC	NC	NC	NC	GG	AG	AG	GG	AA	GG	AA	GG	AA	GG	GG	AG	AA	AG	AA	AA	GG	AA	AG	AG	AG	AG	AA	GG	AA	AG	AG	AG	AG	AG	AG	AA	AG	AG	GG	AG	AG	AA
Gm02_2736727_C_A-1_B_R_2179333485	Gm02_2736727_C_A	T/C	2	2736727	NC	NC	NC	NC	NC	NC	NC	AA	CC	AA	CC	AC	AC	AA	AC	CC	CC	AC	AC	AC	AC	AA	AC	AC	AA	CC	AC	AC	CC	AA	AA	AC	CC	AC	CC	AC	AA	CC	AC	AC	CC	AC	AC	CC	CC
Gm02_28331531_C_A-1_T_F_2179333802	Gm02_28331531_C_A	T/G	2	28331531	NC	NC	NC	NC	NC	NC	NC	AC	AC	AA	AC	AA	AA	CC	AA	AC	AC	AC	AA	AA	AA	AC	AA	AA	CC	AC	AA	AC	AA	CC	CC	AC	AA	AA	CC	AC	AA	CC	CC	CC	CC	AA	AC	AC	CC
Gm02_2834472_T_C-1_B_F_2179333486	Gm02_2834472_T_C	A/C	2	2834472	NC	NC	NC	NC	NC	NC	NC	CC	TT	CC	TT	TC	TC	CC	TC	TT	TT	TC	TC	TC	TC	CC	TC	TC	CC	TT	TC	TC	TT	CC	CC	TC	TT	TC	TT	TC	CC	TT	CC	TC	TT	TC	TC	TT	TT
Gm02_2885598_C_A-1_T_F_2179333488	Gm02_2885598_C_A	A/G	2	2885598	NC	NC	NC	NC	NC	NC	NC	CC	AA	CC	AA	AC	AC	CC	AC	AA	AA	AC	AC	AC	AC	CC	AC	AC	CC	AA	AC	AC	AA	CC	CC	AC	AA	AC	AA	AC	CC	AA	CC	AC	AA	AC	AC	AA	AA
Gm02_2920341_C_T-1_B_F_2179333490	Gm02_2920341_C_T	A/G	2	2920341	NC	NC	NC	NC	NC	NC	NC	CC	TT	CC	TT	TC	TC	CC	TC	TT	TT	TC	TC	TC	TC	CC	TC	TC	CC	TT	TC	TC	TT	CC	CC	TC	TT	TC	TT	TC	CC	TT	CC	TC	TT	TC	TC	TT	TT
Gm02_30787675_T_G-1_B_F_2179333812	Gm02_30787675_T_G	T/G	2	30787675	NC	NC	NC	NC	NC	NC	NC	TG	TG	GG	TG	GG	GG	TT	GG	TG	TG	TG	GG	GG	GG	TG	GG	GG	TT	TG	GG	TG	GG	TT	TT	TG	TG	GG	TT	TG	GG	TT	TT	TT	TT	GG	TG	TG	TT
Gm02_32346915_G_A-1_T_F_2179333820	Gm02_32346915_G_A	T/C	2	32346915	NC	NC	NC	NC	NC	NC	NC	AG	AG	GG	AG	GG	GG	AA	GG	AG	AG	AG	GG	GG	GG	AG	GG	GG	AA	AG	GG	AG	GG	AA	AA	AG	AG	GG	AA	AG	GG	AA	AA	AA	AA	GG	AG	AG	AA
Gm02_3316379_A_C-1_T_F_2179333496	Gm02_3316379_A_C	A/G	2	3316379	NC	NC	NC	NC	NC	NC	NC	CC	AA	CC	AA	AC	AC	CC	AC	AA	AA	AC	AC	AC	AC	CC	AC	AC	CC	AC	AC	AC	AA	CC	CC	AC	AA	AC	AA	AC	CC	AA	CC	AC	AA	AC	AC	AA	AA
Gm02_33608259_T_C-1_T_R_2179333833	Gm02_33608259_T_C	A/G	2	33608259	NC	NC	NC	NC	NC	NC	NC	TC	TC	TT	TC	TT	TT	CC	TT	TC	TC	TC	TT	TT	TT	TC	TT	TT	CC	TC	TT	TC	TT	CC	CC	TC	TC	TT	CC	TC	TT	CC	CC	CC	CC	TT	TC	TC	CC
Gm02_34765594_A_G-1_T_F_2179333836	Gm02_34765594_A_G	A/G	2	34765594	NC	NC	NC	NC	NC	NC	NC	AG	AG	AA	AG	AA	AA	GG	AA	AG	AG	AG	AA	AA	AA	AG	AA	AA	GG	AG	AA	AG	AA	GG	GG	AG	AG	AA	GG	AG	AA	GG	GG	GG	GG	AA	AG	AG	GG
Gm02_35348897_T_C-1_B_F_2179333838	Gm02_35348897_T_C	T/C	2	35348897	NC	NC	NC	NC	NC	NC	NC	TC	TC	TT	TC	TT	TT	CC	TT	TC	TC	TC	TT	TT	TT	TC	TT	TT	CC	TC	TT	TC	TT	CC	CC	TC	TC	TT	CC	TC	TT	CC	CC	CC	CC	TT	TC	TC	CC
Gm02_35471507_A_G-1_T_F_2179333840	Gm02_35471507_A_G	T/C	2	35471507	NC	NC	NC	NC	NC	NC	NC	AG	AG	AA	AG	AA	AA	GG	AA	AG	AG	AG	AA	AA	AA	AG	AA	AA	GG	AG	AA	AG	AA	GG	GG	AG	AG	AA	GG	AG	AA	GG	GG	GG	GG	AA	AG	AG	GG
Gm02_3623135_G_A-0_T_F_2177930032	Gm02_3623135_G_A	A/G	2	3623135	NC	NC	NC	NC	NC	NC	NC	GG	AA	GG	AA	AG	AG	GG	AG	AA	AA	AG	AG	AG	AG	GG	AG	AG	GG	AG	AG	AG	AA	GG	AG	AG	AA	AG	AA	AG	GG	AA	GG	AG	AA	AG	AG	AA	AA
Gm02_36300454_T_C-1_B_F_2179333842	Gm02_36300454_T_C	T/C	2	36300454	NC	NC	NC	NC	NC	NC	NC	TC	TC	TT	TC	TT	TT	CC	TT	TC	TC	TC	TT	TT	TT	TC	TT	TT	CC	TC	TT	TC	TT	CC	CC	TC	TC	TT	CC	TC	TT	CC	CC	CC	CC	TT	TC	TC	CC
Gm02_36666688_T_C-1_B_F_2179333844	Gm02_36666688_T_C	T/C	2	36666688	NC	NC	NC	NC	NC	NC	NC	TC	TC	TT	TC	TT	TT	CC	TT	TC	TC	TC	TT	TT	TT	TC	TT	TT	CC	TC	TT	TC	TT	CC	CC	TC	TC	TT	CC	TC	TT	CC	CC	CC	CC	TT	TC	TC	CC
Gm02_3667510_C_T-0_B_F_2177930038	Gm02_3667510_C_T	T/C	2	3667510	NC	NC	NC	NC	NC	NC	NC	CC	TT	CC	TT	TC	TC	CC	TC	TT	TT	TC	TC	TC	TC	CC	TC	TC	CC	TC	TC	TC	TT	CC	TC	TC	TT	TC	TT	TC	CC	TT	CC	TC	TT	TC	TC	TT	TT
Gm02_37441958_T_C-1_B_F_2179333846	Gm02_37441958_T_C	A/G	2	37441958	NC	NC	NC	NC	NC	NC	NC	TC	TC	TT	TC	TT	TT	CC	TT	TC	TC	TC	TT	TT	TT	TC	TT	TT	CC	TC	TT	TC	TT	CC	CC	TC	TC	TT	CC	TC	TT	CC	CC	CC	CC	TT	TC	TC	CC
Gm02_38261529_G_A-1_B_R_2179333849	Gm02_38261529_G_A	A/G	2	38261529	NC	NC	NC	NC	NC	NC	NC	AG	AG	GG	AG	GG	GG	AA	GG	AG	AG	AG	GG	GG	GG	AG	GG	GG	AA	AG	GG	AG	GG	AA	AA	AG	AG	GG	AA	AG	GG	AA	AA	AA	AA	GG	AG	AG	AA
Gm02_3860736_G_A-1_T_F_2179333510	Gm02_3860736_G_A	T/C	2	3860736	NC	NC	NC	NC	NC	NC	NC	GG	AA	GG	AA	AG	AG	GG	AG	AA	AA	AG	AG	AG	AG	GG	AG	AG	GG	AG	AG	AG	AA	GG	AG	AG	AA	AG	AA	AG	GG	AA	GG	AG	AG	AG	AG	AA	AA
Gm02_38843686_T_C-1_T_R_2179333851	Gm02_38843686_T_C	T/C	2	38843686	NC	NC	NC	NC	NC	NC	NC	TC	TC	TT	TC	TT	TT	CC	TT	TC	TC	TC	TT	TT	TT	TC	TT	TT	CC	TC	TT	TC	TT	CC	CC	TC	TC	TT	CC	TC	TT	CC	CC	CC	CC	TT	TC	TC	CC
Gm02_3906107_A_G-1_B_R_2179333513	Gm02_3906107_A_G	A/G	2	3906107	NC	NC	NC	NC	NC	NC	NC	AA	GG	AA	GG	AG	AG	AA	AG	GG	GG	AG	AG	AG	AG	AA	AG	AG	AA	AG	AG	AG	GG	AA	AG	AG	GG	AG	GG	AG	AA	GG	AA	AG	AG	AG	AG	GG	GG
Gm02_39299266_A_G-1_T_F_2179333852	Gm02_39299266_A_G	T/C	2	39299266	NC	NC	NC	NC	NC	NC	NC	AG	AG	AA	AG	AA	AA	GG	AA	AG	AG	AG	AA	AA	AA	AG	AA	AA	GG	AG	AA	AG	AA	GG	GG	AG	AG	AA	GG	AG	AA	GG	GG	GG	GG	AA	AG	AG	GG
Gm02_3954305_C_T-1_B_F_2179333514	Gm02_3954305_C_T	A/G	2	3954305	NC	NC	NC	NC	NC	NC	NC	CC	TT	CC	TT	TC	TC	CC	TC	TT	TT	TC	TC	TC	TC	CC	TC	TC	CC	TC	TC	TC	TT	CC	TC	TC	TT	TC	TT	TC	CC	TT	CC	TC	TC	TC	TC	TT	TT
Gm02_39548191_C_A-1_T_F_2179333854	Gm02_39548191_C_A	T/C	2	39548191	NC	NC	NC	NC	NC	NC	NC	AC	AC	CC	AC	CC	CC	AA	CC	AC	AC	AC	CC	CC	CC	AC	CC	CC	AA	AC	CC	AC	CC	AA	AA	AC	AC	CC	AA	AC	CC	AA	AA	AA	AA	CC	AC	AC	AA
Gm02_398525_C_A-1_T_F_2179333432	Gm02_398525_C_A	A/G	2	398525	NC	NC	NC	NC	NC	NC	NC	AC	AA	CC	AA	CC	AC	CC	AC	AA	AA	AC	AC	AC	AC	CC	AC	AC	CC	AA	AC	AC	AA	CC	AC	AC	AA	AC	AA	AC	CC	AA	AC	AC	AA	AC	AC	AA	AA
Gm02_40730869_T_C-1_T_R_2179333867	Gm02_40730869_T_C	T/C	2	40730869	NC	NC	NC	NC	NC	NC	NC	TC	TC	TT	TC	TT	TT	CC	TT	TC	TC	TC	TT	TT	TT	TC	TT	TT	CC	TC	TT	TC	TT	CC	CC	TC	TC	TT	CC	TC	TT	CC	CC	CC	CC	TT	TC	TC	CC
Gm02_41505846_A_G-1_T_F_2179333874	Gm02_41505846_A_G	T/C	2	41505846	NC	NC	NC	NC	NC	NC	NC	AG	AG	AA	AG	AA	AA	GG	AA	AG	AG	AG	AA	AA	AA	AG	AA	AA	GG	AG	AA	AG	AA	GG	GG	AG	AG	AA	GG	AG	AA	GG	GG	GG	GG	AA	AG	AG	GG
Gm02_41583970_C_A-1_B_R_2179333877	Gm02_41583970_C_A	A/G	2	41583970	NC	NC	NC	NC	NC	NC	NC	AC	AC	CC	AC	CC	CC	AA	CC	AC	AC	AC	CC	CC	CC	AC	CC	CC	AA	AC	CC	AC	CC	AA	AA	AC	AC	CC	AA	AC	CC	AA	AA	AA	AA	CC	AC	AC	AA
Gm02_41788343_T_C-1_T_R_2179333879	Gm02_41788343_T_C	T/C	2	41788343	NC	NC	NC	NC	NC	NC	NC	TC	TC	TT	TC	TT	TT	CC	TT	TC	TC	TC	TT	TT	TT	TC	TT	TT	CC	TC	TT	TC	TT	CC	CC	TC	TC	TT	CC	TC	TT	CC	CC	CC	CC	TT	TC	TC	CC
Gm02_41860500_T_C-1_T_R_2179333881	Gm02_41860500_T_C	T/C	2	41860500	NC	NC	NC	NC	NC	NC	NC	TC	TC	TT	TC	TT	TT	CC	TT	TC	TC	TC	TT	TT	TT	TC	TT	TT	CC	TC	TT	TC	TT	CC	CC	TC	TC	TT	CC	TC	TT	CC	CC	CC	CC	TT	TC	TC	CC
Gm02_41931129_T_G-1_B_F_2179333882	Gm02_41931129_T_G	A/G	2	41931129	NC	NC	NC	NC	NC	NC	NC	TG	TG	TT	TG	TT	TT	GG	TT	TG	TG	TG	TT	TT	TT	TG	TT	TT	GG	TG	TT	TG	TT	GG	GG	TG	TG	TT	GG	TG	TT	GG	GG	GG	GG	TT	TG	TG	GG
Gm02_41979401_T_C-1_B_F_2179333884	Gm02_41979401_T_C	T/G	2	41979401	NC	NC	NC	NC	NC	NC	NC	TC	TC	TT	TC	TT	TT	CC	TT	TC	TC	TC	TT	TT	TT	TC	TT	TT	CC	TC	TT	TC	TT	CC	CC	TC	TC	TT	CC	TC	TT	CC	CC	CC	CC	TT	TC	TC	CC
Gm02_42073855_G_A-1_T_F_2179333886	Gm02_42073855_G_A	A/C	2	42073855	NC	NC	NC	NC	NC	NC	NC	AG	AG	GG	AG	GG	GG	AA	GG	AG	AG	AG	GG	GG	GG	AG	GG	GG	AA	AG	GG	AG	GG	AA	AA	AG	AG	GG	AA	AG	GG	AG	AA	AA	AA	GG	AG	AA	AA
Gm02_42204732_T_C-1_T_R_2179333889	Gm02_42204732_T_C	T/C	2	42204732	NC	NC	NC	NC	NC	NC	NC	TC	TC	TT	TC	TT	TT	CC	TT	TC	TC	TC	TT	TT	TT	TC	TT	TT	CC	TC	TT	CC	TT	CC	CC	TC	TC	TT	CC	TC	TT	TC	CC	CC	CC	TT	TC	CC	CC
Gm02_42928916_T_C-1_B_F_2179333902	Gm02_42928916_T_C	T/G	2	42928916	NC	NC	NC	NC	NC	NC	NC	TC	TT	TT	TC	TT	TT	CC	TT	TC	TC	TC	TT	TT	TT	TC	TT	TT	CC	TC	TT	CC	TT	CC	CC	TC	TC	TT	CC	TC	TT	TC	CC	CC	CC	TT	TC	CC	CC
Gm02_4319761_C_T-1_B_F_2179333526	Gm02_4319761_C_T	A/G	2	4319761	NC	NC	NC	NC	NC	NC	NC	CC	TT	CC	TT	TC	TC	CC	TC	TT	TT	TC	TT	TC	TC	CC	TT	TC	CC	TC	TC	TC	TT	CC	TC	CC	TT	TC	TT	TC	CC	TT	CC	CC	TC	TC	TC	TC	TT
Gm02_43641969_C_A-1_T_F_2179333908	Gm02_43641969_C_A	T/G	2	43641969	NC	NC	NC	NC	NC	NC	NC	AC	AA	AA	AC	AA	AA	CC	AA	AC	AC	AC	AA	AA	AA	AC	AA	AA	CC	AC	AA	CC	AA	CC	CC	AC	AC	AA	CC	AC	AA	AC	CC	CC	CC	AA	AC	CC	CC
Gm02_43725963_A_G-1_T_F_2179333910	Gm02_43725963_A_G	A/G	2	43725963	NC	NC	NC	NC	NC	NC	NC	AG	GG	GG	AG	GG	GG	AA	GG	AG	AG	AG	GG	GG	GG	AG	GG	GG	AA	AA	GG	AA	GG	AA	AA	AG	AG	GG	AA	AG	GG	AG	AA	AA	AA	GG	AG	AA	AA
Gm02_44033150_T_C-1_T_R_2179333919	Gm02_44033150_T_C	A/G	2	44033150	NC	NC	NC	NC	NC	NC	NC	TC	TT	TT	TC	TT	TT	CC	TT	TC	TC	TC	TT	TT	TT	TC	TT	TT	CC	CC	TT	CC	TT	CC	CC	TC	TC	TT	CC	TT	TT	TC	CC	CC	CC	TT	TC	CC	CC
Gm02_44156636_G_T-1_B_F_2179333922	Gm02_44156636_G_T	T/G	2	44156636	NC	NC	NC	NC	NC	NC	NC	TG	GG	GG	TG	GG	GG	TT	GG	TG	TG	TG	GG	GG	GG	TG	GG	GG	TT	TT	GG	TT	GG	TT	TT	TG	TG	GG	TT	GG	GG	TG	TT	TT	TT	GG	TG	TT	TT
Gm02_44190678_C_T-1_B_F_2179333924	Gm02_44190678_C_T	T/G	2	44190678	NC	NC	NC	NC	NC	NC	NC	TC	CC	CC	TC	CC	CC	TT	CC	TC	TC	TC	CC	CC	CC	TC	CC	CC	TT	TT	CC	TT	CC	TT	TT	TC	TC	CC	TT	CC	CC	TC	TT	TT	TT	CC	TC	TT	TT
Gm02_44510528_T_C-1_T_R_2179333935	Gm02_44510528_T_C	T/C	2	44510528	NC	NC	NC	NC	NC	NC	NC	TC	CC	CC	TC	CC	CC	TT	CC	TC	TC	TC	CC	CC	CC	TC	CC	CC	TT	TT	CC	TT	CC	TT	TT	TC	TC	CC	TT	CC	CC	TC	TT	TT	TT	CC	TC	TT	TT
Gm02_44574256_A_G-1_B_R_2179333937	Gm02_44574256_A_G	T/C	2	44574256	NC	NC	NC	NC	NC	NC	NC	AG	AA	AA	AG	AA	AA	GG	AA	AG	AG	AG	AA	AA	AA	AG	AA	AA	GG	GG	AA	GG	AA	GG	GG	AG	AG	AA	GG	AA	AA	AG	GG	GG	GG	AA	AG	GG	GG
Gm02_44620331_A_G-1_T_F_2179333938	Gm02_44620331_A_G	T/C	2	44620331	NC	NC	NC	NC	NC	NC	NC	AG	AA	AA	AG	AA	AA	GG	AA	AG	AG	AG	AA	AA	AA	AG	AA	AA	GG	GG	AA	GG	AA	GG	GG	AG	AG	AA	GG	AA	AA	AG	GG	GG	GG	AA	AG	GG	GG
Gm02_44863895_G_T-1_B_F_2179333942	Gm02_44863895_G_T	A/G	2	44863895	NC	NC	NC	NC	NC	NC	NC	TG	GG	GG	TG	GG	GG	TT	GG	TG	TG	TG	GG	GG	GG	TG	GG	GG	TT	TT	GG	TT	GG	TT	TT	TG	TG	GG	TT	GG	GG	TG	TT	TT	TT	GG	TG	TT	TT
Gm02_45051600_A_G-1_T_F_2179333946	Gm02_45051600_A_G	T/C	2	45051600	NC	NC	NC	NC	NC	NC	NC	AG	AA	AA	AG	AA	AA	GG	AA	AG	AG	AG	AA	AA	AA	AG	AA	AA	GG	GG	AA	GG	AA	GG	GG	AG	AG	AA	GG	AA	AA	AG	GG	GG	GG	AA	AG	GG	GG
Gm02_45088385_T_C-1_B_F_2179333948	Gm02_45088385_T_C	A/C	2	45088385	NC	NC	NC	NC	NC	NC	NC	TC	TT	TT	TC	TT	TT	CC	TT	TC	TC	TC	TT	TT	TT	TC	TT	TT	CC	CC	TT	CC	TT	CC	CC	TC	TC	TT	CC	TT	TT	TC	CC	CC	CC	TT	TC	CC	CC
Gm02_45162941_A_G-1_B_R_2179333951	Gm02_45162941_A_G	A/G	2	45162941	NC	NC	NC	NC	NC	NC	NC	AG	AA	AA	AG	AA	AA	GG	AA	AG	AG	AG	AA	AA	AA	AG	AA	AA	GG	GG	AA	GG	AA	GG	GG	AG	AG	AA	GG	AA	AA	AG	GG	GG	GG	AA	AG	GG	GG
Gm02_45183828_C_T-1_T_R_2179333953	Gm02_45183828_C_T	A/G	2	45183828	NC	NC	NC	NC	NC	NC	NC	TC	TT	TT	TC	TT	TT	CC	TT	TC	TC	TC	TT	TT	TT	TC	TT	TT	CC	CC	TT	CC	TT	CC	CC	TC	TC	TT	CC	TT	TT	TC	CC	CC	CC	TT	TC	CC	CC
Gm02_45366539_A_G-1_B_R_2179333957	Gm02_45366539_A_G	T/G	2	45366539	NC	NC	NC	NC	NC	NC	NC	AG	GG	GG	AG	GG	GG	AA	GG	AG	AG	AG	GG	GG	GG	AG	GG	GG	AA	AA	GG	AA	GG	AA	AA	AG	AG	GG	AA	GG	GG	AG	AA	AA	AA	GG	AG	AA	AA
Gm02_45445720_T_C-1_B_F_2179333958	Gm02_45445720_T_C	T/G	2	45445720	NC	NC	NC	NC	NC	NC	NC	TC	CC	CC	TC	CC	CC	TT	CC	TC	TC	TC	CC	CC	CC	TC	CC	CC	TT	TT	CC	TT	CC	TT	TT	TC	TC	CC	TT	CC	CC	TC	TT	TT	TT	CC	TC	TT	TT
Gm02_45533271_C_A-1_B_R_2179333961	Gm02_45533271_C_A	A/C	2	45533271	NC	NC	NC	NC	NC	NC	NC	AC	AA	AA	AC	AA	AA	CC	AA	AC	AC	AC	AA	AA	AA	AC	AA	AA	CC	CC	AA	CC	AA	CC	CC	AC	CC	AA	CC	AA	AA	AC	CC	CC	CC	AA	AC	CC	CC
Gm02_45596920_A_G-1_B_R_2179333963	Gm02_45596920_A_G	A/G	2	45596920	NC	NC	NC	NC	NC	NC	NC	AG	GG	GG	AG	GG	GG	AA	GG	AG	AG	AG	GG	GG	GG	AG	GG	GG	AA	AA	GG	AA	GG	AA	AA	AG	AA	GG	AA	GG	GG	AG	AA	AA	AA	GG	AG	AA	AA
Gm02_45602331_C_T-1_T_R_2179333965	Gm02_45602331_C_T	T/C	2	45602331	NC	NC	NC	NC	NC	NC	NC	TC	TT	TT	TC	TT	TT	CC	TT	TC	TC	TC	TT	TT	TT	TC	TT	TT	CC	CC	TT	CC	TT	CC	CC	TC	CC	TT	CC	TT	TT	TC	CC	CC	CC	TT	TC	CC	CC
Gm02_45940601_T_C-1_B_F_2179333968	Gm02_45940601_T_C	T/G	2	45940601	NC	NC	NC	NC	NC	NC	NC	TC	CC	CC	TC	CC	CC	TT	CC	TC	TC	TC	CC	CC	CC	TC	CC	CC	TT	TT	CC	TT	CC	TT	TC	TC	TT	CC	TT	CC	CC	TC	TT	TT	TT	CC	TC	TT	TT
Gm02_47790307_C_T-1_B_F_2179334006	Gm02_47790307_C_T	A/G	2	47790307	NC	NC	NC	NC	NC	NC	NC	CC	CC	CC	TC	TC	TC	TC	CC	TC	TC	TC	CC	TC	TC	CC	CC	CC	TT	TT	TC	TT	TC	TT	TC	CC	TT	CC	TC	CC	TC	TC	TC	TT	TC	CC	TC	TT	TT
Gm02_47853972_T_C-1_T_R_2179334009	Gm02_47853972_T_C	A/C	2	47853972	NC	NC	NC	NC	NC	NC	NC	CC	CC	CC	TC	TC	TC	TC	CC	TC	TC	TC	CC	TC	TC	CC	CC	CC	TT	TT	TC	TT	TC	TT	TC	CC	TT	CC	TC	CC	TC	TC	TC	TT	TC	CC	TC	TT	TT
Gm02_48382122_G_A-1_T_F_2179334018	Gm02_48382122_G_A	T/G	2	48382122	NC	NC	NC	NC	NC	NC	NC	GG	AG	AG	AG	AG	AG	AG	AG	AG	AG	AG	AG	AG	AG	GG	GG	GG	AA	AA	AG	AA	AG	AG	AG	GG	AA	GG	AG	GG	AG	AG	AG	AA	AG	GG	AG	AA	AA
Gm02_48583877_A_C-1_B_R_2179334021	Gm02_48583877_A_C	A/G	2	48583877	NC	NC	NC	NC	NC	NC	NC	AA	AC	AC	AA	AC	AC	AC	AC	AC	AC	AC	AC	AC	AC	AA	AA	AA	CC	CC	AC	CC	AC	AC	AC	AA	CC	AA	AA	AA	AC	AC	AC	CC	AC	AA	AC	CC	CC
Gm02_48594877_C_T-1_B_F_2179334022	Gm02_48594877_C_T	A/G	2	48594877	NC	NC	NC	NC	NC	NC	NC	CC	TC	TC	CC	TC	TC	TC	TC	TC	TC	TC	TC	TC	TC	CC	CC	CC	TT	TT	TC	TT	TC	TC	TC	CC	TT	CC	CC	CC	TC	TC	TC	TT	TC	CC	TC	TT	TT
Gm02_48821067_T_C-1_B_F_2179334026	Gm02_48821067_T_C	A/G	2	48821067	NC	NC	NC	NC	NC	NC	NC	TT	TC	TC	TT	TC	TC	TC	TC	TC	TC	TC	TC	TC	TC	TT	TT	TT	CC	CC	TC	CC	TC	TC	TC	TT	CC	TT	TT	TT	CC	TC	TC	CC	TC	TT	TC	CC	CC
Gm02_48874048_G_A-1_T_F_2179334028	Gm02_48874048_G_A	A/G	2	48874048	NC	NC	NC	NC	NC	NC	NC	GG	AG	AG	GG	AG	AG	AG	AG	AG	AG	AG	AG	AG	AG	GG	GG	GG	AA	AA	AG	AA	AG	AG	AG	GG	AA	GG	GG	GG	AA	AG	AG	AA	AG	GG	AG	AA	AA
Gm02_49069634_C_T-1_B_F_2179334032	Gm02_49069634_C_T	T/C	2	49069634	NC	NC	NC	NC	NC	NC	NC	CC	TC	TC	CC	TC	TC	TC	TC	TC	TC	TC	TC	TC	TT	CC	CC	CC	TT	TT	TT	TT	TT	TC	TC	CC	TT	CC	CC	CC	TT	TC	TC	TT	TC	CC	TC	TT	TT
Gm02_49126947_T_C-1_T_R_2179334035	Gm02_49126947_T_C	A/G	2	49126947	NC	NC	NC	NC	NC	NC	NC	TT	TC	TC	TT	TC	TC	TC	TC	TC	TC	TC	TC	TC	CC	TT	TT	TT	CC	CC	CC	CC	CC	TC	TC	TC	CC	TT	TT	TT	CC	TC	TC	CC	TC	TT	TC	CC	CC
Gm02_49616128_C_A-1_B_R_2179334043	Gm02_49616128_C_A	T/C	2	49616128	NC	NC	NC	NC	NC	NC	NC	AA	AC	AC	AA	AC	AC	AC	AC	AC	AC	AC	AC	AC	CC	AA	AA	AA	CC	CC	CC	CC	CC	AC	AC	AC	CC	AA	AA	AA	CC	AC	AC	CC	AC	AA	AC	CC	CC
Gm02_504059_C_A-1_T_F_2179333438	Gm02_504059_C_A	T/C	2	504059	NC	NC	NC	NC	NC	NC	NC	AA	AA	CC	AA	CC	AA	CC	AA	AA	AA	AA	AA	AA	AA	CC	AA	AA	CC	AA	AA	--	AA	CC	AA	--	AA	AA	AA	AA	CC	AA	AA	AA	AA	AA	AA	AA	AA
Gm02_5456974_A_G-1_B_R_2179333557	Gm02_5456974_A_G	T/C	2	5456974	NC	NC	NC	NC	NC	NC	NC	GG	AG	GG	AA	AG	AG	GG	AG	AG	AA	AG	AA	AG	AG	GG	AA	AG	GG	AG	AG	AG	AA	AG	AG	GG	GG	AG	AA	AG	GG	AA	GG	GG	AG	AA	AG	AG	AG
Gm02_5640246_C_A-1_B_R_2179333561	Gm02_5640246_C_A	A/G	2	5640246	NC	NC	NC	NC	NC	NC	NC	CC	AC	CC	AA	AC	AC	CC	AC	AC	AA	AC	AA	--	AC	CC	AA	AC	CC	AC	AC	CC	AA	AC	AC	CC	CC	AC	AA	AC	CC	AA	CC	CC	AC	AA	AC	AC	AC
Gm02_5929459_C_T-1_B_F_2179333566	Gm02_5929459_C_T	A/C	2	5929459	NC	NC	NC	NC	NC	NC	NC	TT	TC	TT	CC	TC	TC	TT	TC	TC	CC	TC	CC	TC	TC	TT	CC	TC	TT	TT	TC	TT	CC	TC	TC	TT	TT	TC	CC	TC	TT	CC	TT	TT	TC	CC	TC	TC	TC
Gm02_6340233_C_A-1_T_F_2179333576	Gm02_6340233_C_A	T/C	2	6340233	NC	NC	NC	NC	NC	NC	NC	AA	AC	AA	CC	AC	AC	AA	AC	AC	CC	CC	CC	AC	AC	AA	CC	AC	AA	AA	AC	AA	CC	AC	AC	AA	AA	AC	CC	AC	AA	CC	AA	AA	AC	CC	AC	AC	AC
Gm02_6418567_A_G-1_T_F_2179333578	Gm02_6418567_A_G	T/C	2	6418567	NC	NC	NC	NC	NC	NC	NC	AA	AG	AG	GG	AG	AG	AA	AG	AG	GG	AG	GG	AG	AG	AA	GG	AG	AA	AA	AG	AA	GG	AG	AG	AA	AA	AG	GG	AG	AA	GG	AA	AA	AG	GG	AG	AG	AG
Gm02_6821311_A_C-1_B_R_2179333589	Gm02_6821311_A_C	T/C	2	6821311	NC	NC	NC	NC	NC	NC	NC	AC	AC	AC	AA	AC	AC	CC	AC	AC	AA	AC	AA	AC	AA	CC	AA	AC	CC	CC	AA	AC	AA	AC	AC	CC	CC	AC	AA	AC	CC	AA	CC	CC	AC	AA	CC	AC	AC
Gm02_7219124_A_G-1_B_R_2179333599	Gm02_7219124_A_G	A/G	2	7219124	NC	NC	NC	NC	NC	NC	NC	AG	AG	AG	AA	AG	AG	GG	AG	AA	AA	AG	AA	AG	AA	GG	AA	AG	GG	GG	AA	AG	AA	AG	AG	GG	GG	AG	AA	AG	AG	AA	GG	GG	GG	AA	GG	AG	AG
Gm02_7435044_T_C-1_B_F_2179333604	Gm02_7435044_T_C	A/G	2	7435044	NC	NC	NC	NC	NC	NC	NC	TC	TC	TC	TT	TC	TT	CC	TC	TT	TT	TC	TT	TC	TT	CC	TT	TC	CC	CC	TT	TC	TT	TC	TC	CC	CC	TC	TT	TC	TC	TT	CC	CC	CC	TT	CC	TC	TC
Gm02_769809_G_A-1_T_F_2179333442	Gm02_769809_G_A	T/C	2	769809	NC	NC	NC	NC	NC	NC	NC	AG	AA	GG	AA	GG	AG	GG	AG	AA	AA	AG	AG	AG	AG	GG	AG	AG	GG	AA	AG	AG	AA	GG	AG	AG	AA	AG	AA	AG	GG	AA	AG	AG	AA	AG	AG	AA	AA
Gm02_7721197_G_A-1_T_F_2179333612	Gm02_7721197_G_A	A/C	2	7721197	NC	NC	NC	NC	NC	NC	NC	AG	AG	AG	AG	AG	AA	GG	AG	AA	AA	AG	AA	AG	AA	GG	AA	AG	GG	GG	AA	AG	AA	AG	AG	GG	GG	AG	AA	AG	AG	AA	GG	GG	GG	AA	GG	AG	AG
Gm02_7790424_A_G-1_B_R_2179333615	Gm02_7790424_A_G	T/C	2	7790424	NC	NC	NC	NC	NC	NC	NC	AG	AG	AG	AG	AG	GG	AA	AG	GG	GG	AG	GG	AG	GG	AA	GG	AG	AA	AA	GG	AG	GG	AG	AG	AA	AA	AG	GG	AG	AG	GG	AA	AA	AA	GG	AA	AG	AG
Gm02_971923_C_A-1_B_R_2179333449	Gm02_971923_C_A	A/G	2	971923	NC	NC	NC	NC	NC	NC	NC	AA	CC	AA	CC	AA	AC	AA	AC	CC	CC	AC	AC	AC	AC	AA	AC	AC	AA	CC	AC	AC	CC	AA	AC	AC	CC	AC	CC	AC	AA	CC	AC	AC	CC	AC	AC	CC	CC
Gm02_9795247_C_T-1_T_R_2179333661	Gm02_9795247_C_T	T/G	2	9795247	NC	NC	NC	NC	NC	NC	NC	TC	TC	TC	TC	TC	CC	TT	TC	CC	TC	TC	CC	TC	CC	TT	CC	TC	TT	TT	CC	TC	CC	TC	TC	TC	TT	TT	CC	TT	TC	CC	TT	TT	TT	CC	TT	TC	TC
Gm02_9873369_T_C-1_T_R_2179333663	Gm02_9873369_T_C	T/C	2	9873369	NC	NC	NC	NC	NC	NC	NC	TC	TC	TC	TC	TC	TT	CC	TC	TT	TC	TC	TT	TC	TT	CC	TT	TC	CC	CC	TT	TC	TT	TC	TC	TC	CC	CC	TT	CC	TC	TT	CC	CC	CC	TT	CC	TC	TC
Gm02_9990067_T_C-1_T_R_2179333667	Gm02_9990067_T_C	A/G	2	9990067	NC	NC	NC	NC	NC	NC	NC	TC	TC	TC	TC	TC	TT	CC	TC	TT	TC	TC	TT	TC	TT	CC	TT	TC	CC	CC	TT	TC	TT	TC	TC	TC	CC	CC	TT	CC	TC	TT	CC	CC	CC	TT	CC	TC	TC
Gm03_13245008_C_T-1_T_R_2179334251	Gm03_13245008_C_T	A/G	3	13245008	NC	NC	NC	NC	NC	NC	NC	CC	TT	CC	TT	TC	CC	TC	CC	TT	TT	TC	TT	CC	TT	TT	TT	TC	TT	CC	TT	TC	TT	TC	TC	TC	TC	TC	TT	TC	TT	TC	TC	TT	TT	TC	TC	TC	CC
Gm03_21347065_C_T-1_B_F_2179334288	Gm03_21347065_C_T	T/C	3	21347065	NC	NC	NC	NC	NC	NC	NC	CC	TT	CC	TT	TC	CC	TC	CC	TT	TT	TC	TT	CC	TT	TT	TT	TC	TT	CC	TT	TC	TT	TC	TC	TC	TC	TC	TT	TC	TT	TC	TC	TT	TT	TC	TC	TC	CC
Gm03_2373742_T_C-1_T_R_2179334143	Gm03_2373742_T_C	A/G	3	2373742	NC	NC	NC	NC	NC	NC	NC	CC	TT	CC	TT	TC	CC	TC	CC	TC	TT	TC	TT	CC	TC	TT	TT	TC	TT	TC	TC	TC	TT	TC	TC	TC	TC	TC	TT	TC	TT	TC	TC	TT	TT	TC	TC	TT	CC
Gm03_2818076_T_C-1_T_R_2179334147	Gm03_2818076_T_C	A/G	3	2818076	NC	NC	NC	NC	NC	NC	NC	CC	TT	CC	TT	TC	CC	TC	CC	TC	TT	TC	TT	CC	TC	TT	TT	TC	TT	TC	TC	TC	TT	TC	TC	TC	TC	TC	TT	TC	TT	TC	TC	TT	TT	TC	TC	TT	CC
Gm03_2892089_C_T-1_B_F_2179334148	Gm03_2892089_C_T	T/C	3	2892089	NC	NC	NC	NC	NC	NC	NC	TT	CC	TT	CC	TC	TT	TC	TT	TC	CC	TC	CC	TT	TC	CC	CC	TC	CC	TC	TC	TC	CC	TC	TC	TC	TC	TC	CC	TC	CC	TC	TC	CC	CC	TC	TC	CC	TT
Gm03_3087237_A_G-1_T_F_2179334154	Gm03_3087237_A_G	T/C	3	3087237	NC	NC	NC	NC	NC	NC	NC	AA	GG	AA	GG	AG	AA	AG	AA	AG	GG	AG	GG	AA	AG	GG	GG	AG	GG	AG	AG	AG	GG	AG	AG	AG	AG	AG	GG	AG	GG	AG	AG	GG	GG	AG	AG	GG	AA
Gm03_3164784_G_A-1_B_R_2179334157	Gm03_3164784_G_A	T/C	3	3164784	NC	NC	NC	NC	NC	NC	NC	GG	AA	GG	AA	AG	GG	AG	GG	AG	AA	AG	AA	GG	AG	AA	AA	AG	AA	AG	AG	AG	AA	AG	AG	AG	AG	AG	AA	AG	AA	AG	AG	AA	AA	AG	AG	AA	GG
Gm03_3225968_G_A-1_T_F_2179334158	Gm03_3225968_G_A	T/C	3	3225968	NC	NC	NC	NC	NC	NC	NC	GG	AA	GG	AA	AG	GG	AG	GG	AG	AA	AG	AA	GG	AG	AA	AA	AG	AA	AG	AG	AG	AA	AG	AG	AG	AG	AG	AA	AG	AA	AG	AG	AA	AA	AG	AG	AA	GG
Gm03_3334303_C_A-1_B_R_2179334161	Gm03_3334303_C_A	A/G	3	3334303	NC	NC	NC	NC	NC	NC	NC	CC	AA	CC	AA	AC	CC	AC	CC	AC	AA	AC	AA	CC	AC	AA	AA	AC	AA	AC	AC	AC	AA	AC	AC	AC	AC	AC	AA	AC	AA	AC	AC	AA	AA	AC	AC	AA	CC
Gm03_3497393_A_C-1_B_R_2179334165	Gm03_3497393_A_C	A/G	3	3497393	NC	NC	NC	NC	NC	NC	NC	AA	CC	AA	CC	AC	AA	AC	AA	AC	CC	AC	CC	AA	AC	CC	CC	AC	CC	AC	AC	AC	CC	AC	AC	AC	AC	AC	CC	AC	CC	AC	AC	CC	CC	AC	AC	CC	AA
Gm03_35122599_C_T-1_T_R_2179334355	Gm03_35122599_C_T	A/G	3	35122599	NC	NC	NC	NC	NC	NC	NC	TC	CC	TT	CC	TC	TT	TC	TT	CC	CC	TC	CC	TT	CC	CC	CC	CC	CC	TT	TC	TC	CC	TC	TC	CC	TT	TC	CC	TC	CC	TC	TC	CC	TC	TC	TC	TC	TT
Gm03_35201990_G_A-1_B_R_2179334357	Gm03_35201990_G_A	T/C	3	35201990	NC	NC	NC	NC	NC	NC	NC	AG	GG	AA	GG	AG	AA	AG	AA	GG	GG	AG	GG	AA	GG	GG	GG	GG	GG	AA	AG	AG	GG	AG	AG	GG	AA	AG	GG	AG	GG	AG	AG	GG	AG	AG	AG	AG	AA
Gm03_35516341_C_T-1_B_F_2179334360	Gm03_35516341_C_T	T/C	3	35516341	NC	NC	NC	NC	NC	NC	NC	TC	CC	TT	CC	TC	TT	TC	TT	CC	CC	TC	CC	TT	CC	CC	CC	CC	CC	TT	TC	TC	CC	TC	TC	CC	TT	TC	CC	TC	CC	TC	TC	CC	TC	TC	TC	TC	TT
Gm03_35556758_C_T-1_B_F_2179334362	Gm03_35556758_C_T	A/G	3	35556758	NC	NC	NC	NC	NC	NC	NC	TC	CC	TT	CC	TC	TT	TC	TT	CC	CC	TC	CC	TT	CC	CC	CC	CC	CC	TT	TC	TC	CC	TC	TC	CC	TT	TC	CC	TC	CC	TC	TC	CC	TC	TC	TC	TC	TT
Gm03_36386316_G_A-1_T_F_2179334380	Gm03_36386316_G_A	A/C	3	36386316	NC	NC	NC	NC	NC	NC	NC	AG	GG	AA	GG	AG	AA	AG	AA	GG	GG	AG	GG	AA	GG	GG	GG	GG	GG	AA	AG	AG	GG	AG	AG	GG	AA	GG	GG	AG	GG	AG	AG	GG	AA	AG	AG	AG	AA
Gm03_36396038_A_C-1_T_F_2179334382	Gm03_36396038_A_C	A/G	3	36396038	NC	NC	NC	NC	NC	NC	NC	AC	AA	CC	AA	AC	CC	AC	CC	AA	AA	AC	AA	CC	AA	AA	AA	AA	AA	CC	AC	AC	AA	AC	AC	AA	CC	AA	AA	AC	AA	AC	AC	AA	CC	AC	AC	AC	CC
Gm03_36438792_G_T-1_B_F_2179334384	Gm03_36438792_G_T	A/G	3	36438792	NC	NC	NC	NC	NC	NC	NC	TG	GG	TT	GG	TG	TT	TG	TT	GG	GG	TG	GG	TT	GG	GG	GG	GG	GG	TT	TG	TG	GG	TG	TG	GG	TT	GG	GG	TG	GG	TG	TG	GG	TT	TG	TG	TG	TT
Gm03_36489202_C_T-1_B_F_2179334386	Gm03_36489202_C_T	T/C	3	36489202	NC	NC	NC	NC	NC	NC	NC	TC	CC	TT	CC	TC	TT	TC	TT	CC	CC	TC	CC	TT	CC	CC	CC	CC	CC	TT	TC	TC	CC	TC	TC	CC	TT	CC	CC	TC	CC	TC	TC	CC	TT	TC	TC	TC	TT
Gm03_36714581_T_C-1_T_R_2179334393	Gm03_36714581_T_C	A/G	3	36714581	NC	NC	NC	NC	NC	NC	NC	TC	CC	TT	CC	TC	TT	TC	TT	CC	CC	TC	CC	TT	CC	TC	CC	CC	CC	TT	TC	TC	CC	TC	TC	CC	TT	CC	CC	TC	CC	TC	TC	CC	TT	TC	TC	TC	TT
Gm03_36816006_A_G-1_T_F_2179334394	Gm03_36816006_A_G	T/C	3	36816006	NC	NC	NC	NC	NC	NC	NC	AG	GG	AA	GG	AG	AA	AG	AA	GG	GG	AG	GG	AA	GG	AG	GG	GG	GG	AA	AG	AG	GG	AG	AG	GG	AA	GG	GG	AG	GG	AG	AG	GG	AA	AG	AG	AG	AA
Gm03_36863476_C_A-1_B_R_2179334397	Gm03_36863476_C_A	A/G	3	36863476	NC	NC	NC	NC	NC	NC	NC	AC	AA	CC	AA	AC	CC	AC	CC	AA	AA	AC	AA	CC	AA	AC	AA	AA	AA	CC	AC	AC	AA	AC	AC	AA	CC	AA	AA	AC	AA	AC	AC	AA	CC	AC	AC	AC	CC
Gm03_37024877_C_T-1_B_F_2179334400	Gm03_37024877_C_T	T/C	3	37024877	NC	NC	NC	NC	NC	NC	NC	TC	TT	CC	TT	TC	CC	TC	CC	TT	TT	TC	TT	CC	TT	TC	TT	TT	TT	CC	TC	TC	TT	TC	TC	TT	CC	TT	TT	TC	TT	TC	TC	TT	CC	TC	TC	TC	CC
Gm03_37963252_A_G-1_T_F_2179334428	Gm03_37963252_A_G	T/C	3	37963252	NC	NC	NC	NC	NC	NC	NC	AG	AA	GG	AA	GG	GG	AG	AG	AA	AA	AG	AA	GG	AA	AG	AA	AA	AA	AG	AG	AG	AA	AG	GG	AA	GG	AA	AG	AG	AA	AG	AG	AA	GG	AG	AG	AG	GG
Gm03_38173815_A_C-1_T_F_2179334434	Gm03_38173815_A_C	A/C	3	38173815	NC	NC	NC	NC	NC	NC	NC	AC	AA	CC	AA	CC	CC	AC	AC	AA	AA	AC	AA	CC	AA	CC	AA	AA	AA	AC	AC	AC	AA	AC	CC	AA	CC	AA	AC	AC	AA	AC	AC	AA	CC	AC	AC	AC	CC
Gm03_38263112_A_G-1_B_R_2179334437	Gm03_38263112_A_G	T/C	3	38263112	NC	NC	NC	NC	NC	NC	NC	AG	AA	GG	AA	GG	GG	AG	AG	AA	AA	AG	AA	GG	AA	GG	AA	AA	AA	AG	AG	AG	AA	AG	GG	AA	GG	AA	AG	AG	AA	AG	AG	AA	GG	AG	AG	AG	GG
Gm03_3828735_G_A-1_T_F_2179334172	Gm03_3828735_G_A	A/C	3	3828735	NC	NC	NC	NC	NC	NC	NC	GG	AA	GG	AA	AG	GG	AG	GG	AG	AA	AG	AA	GG	AG	AA	AA	AG	AA	GG	AG	AG	AA	AG	AG	AG	AG	AG	AA	AG	AA	AG	AG	AA	AA	AG	AG	AA	GG
Gm03_38862467_A_G-1_B_R_2179334451	Gm03_38862467_A_G	A/G	3	38862467	NC	NC	NC	NC	NC	NC	NC	AG	GG	AA	GG	AA	AA	AG	AG	GG	GG	AG	GG	AA	GG	AA	GG	GG	GG	AG	AG	AG	GG	AG	AA	GG	AA	GG	AG	GG	GG	AG	AG	GG	AG	AG	AG	AG	AA
Gm03_38931849_C_A-1_T_F_2179334452	Gm03_38931849_C_A	A/G	3	38931849	NC	NC	NC	NC	NC	NC	NC	AC	AA	CC	AA	CC	CC	AC	AC	AA	AA	AC	AA	CC	AA	CC	AA	AA	AA	AC	AC	AC	AA	AC	CC	AA	CC	AA	AC	AA	AA	AC	AC	AA	AC	AC	AC	AC	CC
Gm03_38976026_C_T-1_T_R_2179334455	Gm03_38976026_C_T	A/G	3	38976026	NC	NC	NC	NC	NC	NC	NC	TC	TT	CC	TT	CC	CC	TC	TC	TT	TT	TC	TT	CC	TT	CC	TT	TT	TT	TC	TC	TC	TT	TC	CC	TT	CC	TT	TC	TT	TT	TC	TT	TT	TC	TC	TT	TC	CC
Gm03_3907697_A_G-1_B_R_2179334175	Gm03_3907697_A_G	T/G	3	3907697	NC	NC	NC	NC	NC	NC	NC	AA	GG	AA	GG	AG	AA	AG	AA	AG	GG	AG	GG	AA	AG	GG	GG	AG	GG	AA	AG	AG	GG	AG	AG	AG	AG	AG	GG	AG	GG	AG	AG	GG	GG	AG	AG	GG	AA
Gm03_39351009_C_T-1_T_R_2179334457	Gm03_39351009_C_T	T/C	3	39351009	NC	NC	NC	NC	NC	NC	NC	TC	CC	TT	CC	TT	TT	TC	TC	CC	CC	TC	CC	TT	CC	TT	TC	CC	CC	TC	TC	TC	CC	TC	TT	CC	TC	CC	TC	CC	TC	TC	CC	CC	TC	TC	CC	TC	TT
Gm03_39574966_T_C-1_B_F_2179334460	Gm03_39574966_T_C	A/G	3	39574966	NC	NC	NC	NC	NC	NC	NC	TC	CC	TT	CC	TT	TT	TC	TC	CC	CC	TC	CC	TT	CC	TT	TC	CC	CC	TC	TC	TC	CC	TC	TT	CC	TC	CC	TC	CC	TC	TC	CC	CC	TC	TC	CC	TC	TT
Gm03_39796778_T_G-1_T_R_2179334469	Gm03_39796778_T_G	A/C	3	39796778	NC	NC	NC	NC	NC	NC	NC	TG	GG	TT	GG	TT	TT	TG	TG	GG	GG	TG	GG	TT	GG	TT	TG	GG	GG	TG	TG	TG	GG	TG	TT	GG	TG	GG	TG	GG	TG	TG	GG	GG	TG	TG	GG	TG	TT
Gm03_39843152_T_C-1_T_R_2179334471	Gm03_39843152_T_C	T/C	3	39843152	NC	NC	NC	NC	NC	NC	NC	TC	CC	TT	CC	TT	TT	TC	TC	CC	CC	TC	CC	TT	CC	TT	TC	CC	CC	TC	TC	TC	CC	TC	TT	CC	TC	CC	TC	CC	TC	TC	CC	CC	TC	TC	CC	TC	TT
Gm03_39945298_T_C-1_B_F_2179334474	Gm03_39945298_T_C	A/C	3	39945298	NC	NC	NC	NC	NC	NC	NC	TC	CC	TT	CC	TT	TT	TC	TC	CC	CC	TC	CC	TT	CC	TT	TC	CC	CC	TC	TC	TC	CC	TC	TT	CC	CC	CC	TC	CC	TC	TC	CC	CC	TC	TC	CC	TC	TT
Gm03_39998708_A_G-1_T_F_2179334476	Gm03_39998708_A_G	T/C	3	39998708	NC	NC	NC	NC	NC	NC	NC	AG	GG	AA	GG	AA	AA	AG	AG	GG	GG	AG	GG	AA	GG	AA	AG	GG	GG	AG	AG	AG	GG	AG	AA	GG	GG	GG	AG	GG	AG	AG	GG	GG	AG	AG	GG	AG	AA
Gm03_40052612_T_C-1_B_F_2179334478	Gm03_40052612_T_C	A/G	3	40052612	NC	NC	NC	NC	NC	NC	NC	TC	CC	TT	CC	TT	TT	TC	TC	CC	CC	TC	CC	TT	CC	TT	TC	CC	CC	TC	TC	TC	CC	TC	TT	CC	CC	CC	TC	CC	TC	TC	CC	CC	TC	TC	CC	TC	TT
Gm03_40115297_C_T-1_B_F_2179334480	Gm03_40115297_C_T	T/G	3	40115297	NC	NC	NC	NC	NC	NC	NC	TC	CC	TT	CC	TT	TT	TC	TC	CC	CC	TC	CC	TT	CC	TT	TC	CC	CC	TC	TC	TC	CC	TC	TT	CC	CC	CC	TC	CC	TC	TC	CC	CC	TC	TC	CC	TC	TT
Gm03_40197155_A_C-1_B_R_2179334483	Gm03_40197155_A_C	T/C	3	40197155	NC	NC	NC	NC	NC	NC	NC	AC	CC	AA	CC	AA	AA	AC	AC	CC	AC	AC	CC	AA	CC	AA	AC	CC	CC	AC	AC	AC	CC	AC	AA	CC	CC	CC	AC	CC	AC	AC	CC	CC	AC	AC	CC	AC	AA
Gm03_40270199_T_C-1_B_F_2179334484	Gm03_40270199_T_C	A/G	3	40270199	NC	NC	NC	NC	NC	NC	NC	TC	CC	TT	CC	TT	TT	TC	TC	CC	TC	TC	CC	TT	CC	TT	TC	CC	CC	TC	TC	TC	CC	TC	TT	CC	CC	CC	TC	CC	TC	TC	CC	CC	TC	TC	CC	TC	TT
Gm03_40600088_A_G-1_B_R_2179334493	Gm03_40600088_A_G	T/C	3	40600088	NC	NC	NC	NC	NC	NC	NC	AG	GG	AA	GG	AA	AA	AG	AG	GG	AG	AG	GG	AG	GG	AA	AG	GG	GG	AG	AG	AG	GG	AG	AA	GG	GG	GG	AG	GG	AG	AG	GG	GG	AG	AG	GG	AG	AA
Gm03_40727780_A_G-1_T_F_2179334498	Gm03_40727780_A_G	T/C	3	40727780	NC	NC	NC	NC	NC	NC	NC	AG	AA	GG	AA	GG	GG	AG	AG	AA	AG	AG	AA	AG	AA	GG	AG	AA	AA	AG	AA	AG	AA	AG	GG	AA	AA	AA	AG	AA	AG	AG	AA	AA	AG	AG	AA	AG	GG
Gm03_41739860_T_G-1_T_R_2179334523	Gm03_41739860_T_G	T/C	3	41739860	NC	NC	NC	NC	NC	NC	NC	TG	TT	GG	TT	GG	GG	TG	TG	TT	TG	TG	TT	TT	TT	GG	TG	TT	TT	TG	TT	GG	TT	TG	GG	TG	TT	TT	TG	TT	TG	TG	TT	TT	TG	TG	TT	TG	GG
Gm03_41984976_T_C-1_B_F_2179334524	Gm03_41984976_T_C	T/C	3	41984976	NC	NC	NC	NC	NC	NC	NC	TC	TT	CC	TT	CC	CC	TC	TC	TT	TC	TC	TT	TT	TT	CC	TC	TT	TT	TC	TT	CC	TT	TC	CC	TC	TT	TT	TC	TT	TC	TC	TT	TT	TC	TC	TT	TC	CC
Gm03_43175147_G_A-1_T_F_2179334542	Gm03_43175147_G_A	T/C	3	43175147	NC	NC	NC	NC	NC	NC	NC	AG	GG	AA	GG	AA	AA	AG	AG	GG	AG	AG	GG	GG	AG	AG	AG	GG	GG	AG	GG	AA	GG	AG	AA	AG	GG	GG	AG	GG	AG	AG	GG	GG	AG	AG	GG	AG	AG
Gm03_43355787_C_T-1_B_F_2179334546	Gm03_43355787_C_T	A/G	3	43355787	NC	NC	NC	NC	NC	NC	NC	TC	TT	CC	TT	CC	CC	TC	TC	TT	TC	TC	TT	TT	TC	TC	TC	TT	TT	TC	TT	CC	TT	TC	CC	TC	TT	TT	TC	TT	TC	TC	TT	TT	TC	TC	TT	TC	TC
Gm03_44326930_A_G-1_B_R_2179334565	Gm03_44326930_A_G	T/C	3	44326930	NC	NC	NC	NC	NC	NC	NC	AG	AA	GG	AA	GG	GG	AG	AG	AG	AG	AG	AA	AA	AG	AG	AG	AA	AA	AG	AA	GG	AA	AG	GG	AG	AG	AA	AG	AA	AG	AG	AA	AA	AG	AG	AA	AG	AG
Gm03_44381016_G_T-1_T_R_2179334567	Gm03_44381016_G_T	A/G	3	44381016	NC	NC	NC	NC	NC	NC	NC	TG	GG	TT	GG	TT	TT	TG	TG	TG	TG	TG	GG	GG	TG	TG	TG	GG	GG	TG	GG	TT	GG	TG	TT	TG	TG	GG	TG	GG	TG	TG	GG	GG	TG	TG	GG	TG	TG
Gm03_4467350_A_C-0_B_R_2177933817	Gm03_4467350_A_C	A/G	3	4467350	NC	NC	NC	NC	NC	NC	NC	AA	CC	AA	CC	AC	AA	AC	AA	AC	CC	AC	CC	AA	AC	CC	CC	AC	CC	AA	CC	AC	CC	AC	AC	AC	AC	AC	CC	AC	CC	AC	AC	CC	CC	AC	AC	CC	AA
Gm03_4468196_C_T-1_B_F_2179334176	Gm03_4468196_C_T	T/C	3	4468196	NC	NC	NC	NC	NC	NC	NC	CC	TT	CC	TT	TC	CC	TC	CC	TC	TT	TC	TT	CC	TC	TT	TT	TC	TT	CC	TT	TC	TT	TC	TC	TC	TC	TC	TT	TC	TT	TC	TC	TT	TT	TC	TC	TT	CC
Gm03_4483232_A_G-0_T_F_2177933826	Gm03_4483232_A_G	T/C	3	4483232	NC	NC	NC	NC	NC	NC	NC	AA	GG	AA	GG	AG	AA	AG	AA	AG	GG	AG	GG	AA	AG	GG	GG	AG	GG	AA	GG	AG	GG	AG	AG	AG	AG	AG	GG	AG	GG	AG	AG	GG	GG	AG	AG	GG	AA
Gm03_4487138_A_C-0_T_F_2177933830	Gm03_4487138_A_C	A/G	3	4487138	NC	NC	NC	NC	NC	NC	NC	CC	AA	CC	AA	AC	CC	AC	CC	AC	AA	AC	AA	CC	AC	AA	AA	AC	AA	CC	AA	AC	AA	AC	AC	AC	AC	AC	AA	AC	AA	AC	AC	AA	AA	AC	AC	AA	CC
Gm03_44920668_A_G-1_T_F_2179334578	Gm03_44920668_A_G	T/C	3	44920668	NC	NC	NC	NC	NC	NC	NC	AG	GG	AA	GG	AA	AA	GG	AG	AG	AG	AG	AG	GG	AG	AG	AG	GG	GG	AG	AG	AA	GG	GG	AA	AG	AG	GG	AG	GG	AG	AG	GG	GG	AG	AG	GG	AG	AG
Gm03_4509101_G_A-0_T_F_2177933836	Gm03_4509101_G_A	A/C	3	4509101	NC	NC	NC	NC	NC	NC	NC	GG	AA	GG	AA	AG	GG	AG	GG	AG	AA	AG	AA	GG	AG	AA	AA	AG	AA	GG	AA	AG	AA	AG	AG	AG	AG	AG	AA	AG	AA	AG	AG	AA	AA	AG	AG	AA	GG
Gm03_45217524_G_T-1_T_R_2179334583	Gm03_45217524_G_T	A/G	3	45217524	NC	NC	NC	NC	NC	NC	NC	TG	TT	GG	TT	GG	GG	TT	TG	TG	TG	TG	TG	TT	TG	TG	TG	TT	TT	TG	TG	GG	TT	TT	GG	TG	TG	TT	GG	TT	TG	TG	TT	TT	TG	TG	TT	TG	TG
Gm03_45488992_G_A-1_B_R_2179334587	Gm03_45488992_G_A	A/G	3	45488992	NC	NC	NC	NC	NC	NC	NC	AG	AA	GG	AA	GG	GG	AA	AG	AG	AG	AG	AG	AA	AG	AG	AG	AA	AA	AG	AG	GG	AA	AA	GG	AG	AG	AA	GG	AA	AG	AG	AA	AA	AG	AG	AA	AG	AG
Gm03_4551118_T_C-0_T_R_2177933859	Gm03_4551118_T_C	T/G	3	4551118	NC	NC	NC	NC	NC	NC	NC	TT	CC	TT	CC	TC	TT	TC	TT	TC	CC	TC	CC	TT	TC	CC	CC	TC	CC	TT	CC	TC	CC	TC	TC	TC	TC	TC	CC	TC	CC	TC	TC	CC	CC	TC	TC	CC	TT
Gm03_4587265_T_C-0_T_R_2177933881	Gm03_4587265_T_C	T/C	3	4587265	NC	NC	NC	NC	NC	NC	NC	TT	CC	TT	CC	TC	TT	TC	TT	TC	CC	TC	CC	TT	TC	CC	CC	TC	CC	TT	CC	TC	CC	TC	TC	TC	TC	TC	CC	TC	CC	TC	TC	CC	CC	TC	TC	CC	TT
Gm03_45994991_T_C-1_T_R_2179334597	Gm03_45994991_T_C	T/G	3	45994991	NC	NC	NC	NC	NC	NC	NC	TC	TT	CC	TT	CC	CC	TC	TC	TC	TC	TC	TC	TT	TC	TC	TC	TT	TT	TC	TC	CC	TT	TT	CC	TC	TC	TT	CC	TT	TC	TC	TT	TT	TC	TT	TT	TC	TC
Gm03_4602754_G_A-0_B_R_2177933885	Gm03_4602754_G_A	T/C	3	4602754	NC	NC	NC	NC	NC	NC	NC	GG	AA	GG	AA	AG	GG	AG	GG	AG	AA	AG	AA	GG	AG	AA	AA	AG	AA	GG	AA	AG	AA	AG	AG	AG	AG	AG	AA	AG	AA	AG	AG	AA	AA	AG	AG	AA	GG
Gm03_46055685_C_T-1_T_R_2179334599	Gm03_46055685_C_T	T/G	3	46055685	NC	NC	NC	NC	NC	NC	NC	TC	CC	TT	CC	TT	TT	TC	TC	TC	TC	TC	TC	CC	TC	TC	TC	CC	CC	TC	TC	TT	CC	CC	TT	TC	TC	CC	TT	CC	TC	TC	CC	CC	TC	CC	CC	TC	TC
Gm03_46058803_C_T-0_B_F_2177930042	Gm03_46058803_C_T	T/C	3	46058803	NC	NC	NC	NC	NC	NC	NC	TC	CC	TT	CC	TT	TT	TC	TC	TC	TC	TC	TC	CC	TC	TC	TC	CC	CC	TC	TC	TT	CC	CC	TT	TC	TC	CC	TT	CC	TC	TC	CC	CC	TC	CC	CC	TC	TC
Gm03_46060948_C_T-0_T_R_2177930045	Gm03_46060948_C_T	A/C	3	46060948	NC	NC	NC	NC	NC	NC	NC	TC	CC	TT	CC	TT	TT	TC	TC	TC	TC	TC	TC	CC	TC	TC	TC	CC	CC	TC	TC	TT	CC	CC	TT	TC	TC	CC	TT	CC	TC	TC	CC	CC	TC	CC	CC	TC	TC
Gm03_46131061_T_C-0_B_F_2177930052	Gm03_46131061_T_C	A/G	3	46131061	NC	NC	NC	NC	NC	NC	NC	TC	TT	CC	TT	CC	CC	TC	TC	TC	TC	TC	TC	TT	TC	TC	TC	TT	TT	TC	TC	CC	TT	TT	CC	TC	TC	TT	CC	TT	TC	TC	TT	TT	TC	TT	--	TC	TC
Gm03_46159463_A_G-0_B_R_2177930055	Gm03_46159463_A_G	T/G	3	46159463	NC	NC	NC	NC	NC	NC	NC	AG	AA	GG	AA	GG	GG	AG	AG	AG	AG	AG	AG	AA	AG	AG	AG	AA	AA	AG	AG	GG	AA	AA	GG	AG	AG	AA	GG	AA	AG	AG	AA	AA	AG	AA	AA	AG	AG
Gm03_46165054_A_G-0_T_F_2177930056	Gm03_46165054_A_G	A/C	3	46165054	NC	NC	NC	NC	NC	NC	NC	AG	AA	GG	AA	GG	GG	AG	AG	AG	AG	AG	AG	AA	AG	AG	AG	AA	AA	AG	AG	GG	AA	AA	GG	AG	AG	AA	GG	AA	AG	AG	AA	AA	AG	AA	AA	AG	AG
Gm03_46172044_C_T-0_T_R_2177930061	Gm03_46172044_C_T	A/G	3	46172044	NC	NC	NC	NC	NC	NC	NC	TC	CC	TT	CC	TT	TT	TC	TC	TC	TC	TC	TC	CC	TC	TC	TC	CC	CC	TC	TC	TT	CC	CC	TT	TC	TC	CC	TT	CC	TC	TC	CC	CC	TC	CC	CC	TC	TC
Gm03_46176864_T_C-0_B_F_2177930062	Gm03_46176864_T_C	T/C	3	46176864	NC	NC	NC	NC	NC	NC	NC	TC	TT	CC	TT	CC	CC	TC	TC	TC	TC	TC	TC	TT	TC	TC	TC	TT	TT	TC	TC	CC	TT	TT	CC	TC	TC	TT	CC	TT	TC	TC	TT	TT	TC	TT	TT	TC	TC
Gm03_46209325_G_A-1_T_F_2179334602	Gm03_46209325_G_A	A/G	3	46209325	NC	NC	NC	NC	NC	NC	NC	AG	AA	GG	AA	GG	GG	AG	AG	AG	AG	AG	AG	AA	AG	AG	AG	AA	AA	AG	AG	GG	AA	AA	GG	AG	AG	AA	GG	AA	AG	AG	AA	AA	AG	AA	AA	AG	AG
Gm03_4629419_T_G-0_T_R_2177933889	Gm03_4629419_T_G	T/C	3	4629419	NC	NC	NC	NC	NC	NC	NC	TT	GG	TT	GG	TG	TT	TG	TT	TG	GG	TG	GG	TT	TG	GG	GG	TG	GG	TT	GG	TG	GG	TG	TG	TG	TG	TG	GG	TG	GG	TG	TG	GG	GG	TG	TG	GG	TT
Gm03_46337339_T_C-1_B_F_2179334606	Gm03_46337339_T_C	A/C	3	46337339	NC	NC	NC	NC	NC	NC	NC	TC	TT	CC	TT	CC	CC	TC	TC	TC	TC	TC	TC	TT	TC	TC	TC	TT	TT	TC	TC	CC	TT	TT	CC	TC	TC	TT	CC	TT	TC	TC	TT	TT	TC	TT	TT	TC	TC
Gm03_4638313_A_G-0_T_F_2177933892	Gm03_4638313_A_G	T/G	3	4638313	NC	NC	NC	NC	NC	NC	NC	AA	GG	AA	GG	AG	AA	AG	AA	AG	GG	AG	GG	AA	AG	GG	GG	AG	GG	AA	GG	AG	GG	AG	AG	AG	AG	AG	GG	AG	GG	AG	AG	GG	GG	AG	AG	GG	AA
Gm03_46445958_G_T-1_T_R_2179334611	Gm03_46445958_G_T	T/C	3	46445958	NC	NC	NC	NC	NC	NC	NC	TT	GG	TT	GG	TT	TT	TG	TG	TG	TG	TG	TG	GG	TG	TG	TG	GG	GG	TG	TG	TT	GG	GG	TT	TG	TG	GG	TT	GG	TG	TG	GG	GG	TG	GG	GG	TG	TG
Gm03_46508111_A_C-1_T_F_2179334612	Gm03_46508111_A_C	T/C	3	46508111	NC	NC	NC	NC	NC	NC	NC	CC	AA	CC	AA	CC	AC	AC	AC	AC	AC	AC	AC	AA	AC	AC	AC	AA	AA	AC	AC	CC	AA	AA	CC	AC	AC	AA	CC	AA	AC	AC	AA	AA	AC	AA	AA	AC	AC
Gm03_46592189_A_G-1_B_R_2179334615	Gm03_46592189_A_G	A/G	3	46592189	NC	NC	NC	NC	NC	NC	NC	GG	AA	GG	AA	GG	AG	AG	AG	AG	AG	AG	AG	AA	AG	AG	AG	AA	AA	AG	AG	GG	AA	AA	GG	AG	AG	AA	GG	AA	AG	AG	AA	AA	AG	AA	AA	AG	AG
Gm03_4665923_C_T-1_B_F_2179334180	Gm03_4665923_C_T	T/C	3	4665923	NC	NC	NC	NC	NC	NC	NC	CC	TT	CC	TT	TC	CC	TC	CC	TC	TT	TC	TT	CC	TC	TT	TT	TC	TT	CC	TT	TC	TT	TC	TC	TC	TC	TC	TT	TC	TT	TC	TC	TT	TT	TC	TC	TT	CC
Gm03_4685924_T_C-0_T_R_2177933901	Gm03_4685924_T_C	A/G	3	4685924	NC	NC	NC	NC	NC	NC	NC	TT	CC	TT	CC	TC	TT	TC	TT	TC	CC	TC	CC	TT	TC	CC	CC	TC	CC	TT	CC	TC	CC	TC	TC	TC	TC	TC	CC	TC	CC	TC	TC	CC	CC	TC	TC	CC	TT
Gm03_4695930_C_T-0_B_F_2177933902	Gm03_4695930_C_T	T/C	3	4695930	NC	NC	NC	NC	NC	NC	NC	CC	TT	CC	TT	TC	CC	TC	CC	TC	TT	TC	TT	CC	TC	TT	TT	TC	TT	CC	TT	TC	TT	TC	TC	TC	TC	TC	TT	TC	TT	TC	TC	TT	TT	TC	TC	TT	CC
Gm03_46998040_A_G-1_T_F_2179334618	Gm03_46998040_A_G	A/G	3	46998040	NC	NC	NC	NC	NC	NC	NC	GG	AA	GG	AA	GG	AG	AG	AG	AG	AG	AG	AG	AA	AG	AG	AG	AA	AA	AG	AG	GG	AA	AA	GG	AG	AG	AA	GG	AA	AA	AG	AA	AA	AG	AA	AA	AG	AG
Gm03_47039930_T_C-1_T_R_2179334621	Gm03_47039930_T_C	A/G	3	47039930	NC	NC	NC	NC	NC	NC	NC	TT	CC	TT	CC	TT	TC	TC	TC	TC	TC	TC	TC	CC	TC	TC	TC	CC	CC	TC	TC	TT	CC	CC	TT	TC	TC	CC	TT	CC	CC	TC	CC	CC	TC	CC	CC	TC	TC
Gm03_47106922_G_A-1_B_R_2179334623	Gm03_47106922_G_A	A/G	3	47106922	NC	NC	NC	NC	NC	NC	NC	GG	AA	GG	AA	GG	AG	AG	AG	AG	AG	AG	AG	AA	AG	AG	AG	AA	AA	AG	AG	GG	AA	AA	GG	AG	AG	AA	GG	AA	AA	AG	AA	AA	AG	AA	AA	AG	AG
Gm03_47212539_T_C-1_B_F_2179334626	Gm03_47212539_T_C	A/G	3	47212539	NC	NC	NC	NC	NC	NC	NC	TT	CC	TT	CC	TT	TC	TC	TC	TC	TC	TC	TC	CC	TC	TC	TC	CC	CC	TC	TC	TT	CC	CC	TT	TC	TC	CC	TT	CC	CC	TC	CC	CC	TC	CC	CC	TC	TC
Gm03_4788894_C_T-0_B_F_2177933908	Gm03_4788894_C_T	T/C	3	4788894	NC	NC	NC	NC	NC	NC	NC	CC	TT	CC	TT	TC	CC	TC	CC	TC	TT	TC	TT	CC	TC	TT	TT	TC	TT	CC	TT	TC	TT	TC	TC	TC	TC	TC	TT	TC	TT	TC	TC	TT	TT	TC	TC	TT	CC
Gm03_4821307_T_C-0_B_F_2177933916	Gm03_4821307_T_C	T/G	3	4821307	NC	NC	NC	NC	NC	NC	NC	TT	CC	TT	CC	TC	TT	TC	TT	TC	CC	TC	CC	TT	TC	CC	CC	TC	CC	TT	CC	TC	CC	TC	TC	TC	TC	TC	CC	TC	CC	TC	TC	CC	CC	TC	TC	CC	TT
Gm03_4833386_A_G-1_T_F_2179334186	Gm03_4833386_A_G	A/G	3	4833386	NC	NC	NC	NC	NC	NC	NC	AA	GG	AA	GG	AG	AA	AG	AA	AG	GG	AG	GG	AA	AG	GG	GG	AG	GG	AA	GG	AG	GG	AG	AG	AG	AG	AG	GG	AG	GG	AG	AG	GG	GG	AG	AG	GG	AA
Gm03_4838560_C_T-0_B_F_2177933918	Gm03_4838560_C_T	T/C	3	4838560	NC	NC	NC	NC	NC	NC	NC	CC	TT	CC	TT	TC	CC	TC	CC	TC	TT	TC	TT	CC	TC	TT	TT	TC	TT	CC	TT	TC	TT	TC	TC	TC	TC	TC	TT	TC	TT	TC	TC	TT	--	TC	TC	TT	CC
Gm03_4888497_A_G-0_B_R_2177933925	Gm03_4888497_A_G	T/G	3	4888497	NC	NC	NC	NC	NC	NC	NC	AA	GG	AA	GG	AG	AA	AG	AA	AG	GG	AG	GG	AA	AG	GG	GG	AG	GG	AA	GG	AG	GG	AG	AG	AG	AG	AG	GG	AG	GG	AG	AG	GG	GG	AG	AG	GG	AA
Gm03_4901669_A_G-1_T_F_2179334188	Gm03_4901669_A_G	A/G	3	4901669	NC	NC	NC	NC	NC	NC	NC	AA	GG	AA	GG	AG	AA	AG	AA	AG	GG	AG	GG	AA	AG	GG	GG	AG	GG	AA	GG	AG	GG	AG	AG	AG	AG	AG	GG	AG	GG	AG	AG	GG	GG	AG	AG	GG	AA
Gm03_5020489_C_T-0_B_F_2177933934	Gm03_5020489_C_T	T/C	3	5020489	NC	NC	NC	NC	NC	NC	NC	CC	TT	CC	TT	TC	CC	TC	CC	TC	TT	TC	TT	CC	TC	TT	TT	TC	TT	CC	TT	TC	TT	TC	TC	TC	TC	TC	TT	TC	TT	TC	TC	TT	TT	TC	TC	TT	CC
Gm03_5106459_T_G-1_B_F_2179334194	Gm03_5106459_T_G	T/C	3	5106459	NC	NC	NC	NC	NC	NC	NC	TT	GG	TT	GG	TG	TT	TG	TT	TG	GG	TG	GG	TT	TG	GG	GG	TG	GG	TT	GG	TG	GG	TG	TG	TG	TG	TG	GG	TG	GG	TG	TG	GG	GG	TG	TG	GG	TT
Gm03_5217414_C_T-1_B_F_2179334198	Gm03_5217414_C_T	A/G	3	5217414	NC	NC	NC	NC	NC	NC	NC	TT	CC	TT	CC	TC	TT	TC	TT	TC	CC	TC	CC	TT	TC	CC	CC	TC	CC	TT	CC	TC	CC	TC	TC	TC	TC	TC	CC	TC	CC	TC	TC	CC	CC	TC	TC	CC	TT
Gm03_5341695_A_G-1_B_R_2179334205	Gm03_5341695_A_G	T/C	3	5341695	NC	NC	NC	NC	NC	NC	NC	GG	AA	GG	AA	AG	GG	AG	GG	AG	AA	AG	AA	GG	AG	AA	AA	AG	AA	GG	AA	AG	AA	AG	AG	AG	AG	AG	AA	AG	AA	AG	AG	AA	AA	AG	AG	AA	GG
Gm03_5451606_A_C-1_B_R_2179334207	Gm03_5451606_A_C	T/C	3	5451606	NC	NC	NC	NC	NC	NC	NC	CC	AA	CC	AA	AC	CC	AC	CC	AC	AA	AC	AA	CC	AC	AA	AA	AC	AA	CC	AA	AC	AA	AC	AC	AC	AC	AC	AA	AC	AA	AC	AC	AA	AA	AC	AC	AA	CC
Gm03_5500590_A_G-0_T_F_2177933958	Gm03_5500590_A_G	T/C	3	5500590	NC	NC	NC	NC	NC	NC	NC	GG	AA	GG	AA	AG	GG	AG	GG	AG	AA	AG	AA	GG	AG	AA	AA	AG	AA	GG	AA	AG	AA	AG	AG	AG	AG	AG	AA	AG	AA	AG	AG	AA	AA	AG	AG	AA	GG
Gm03_5502496_T_C-1_T_R_2179334209	Gm03_5502496_T_C	T/C	3	5502496	NC	NC	NC	NC	NC	NC	NC	CC	TT	CC	TT	TC	CC	TC	CC	TC	TT	TC	TT	CC	TC	TT	TT	TC	TT	CC	TT	TC	TT	TC	TC	TC	TC	TC	TT	TC	TT	TC	TC	TT	TT	TC	TC	TT	CC
Gm03_5733321_A_G-1_T_F_2179334210	Gm03_5733321_A_G	A/C	3	5733321	NC	NC	NC	NC	NC	NC	NC	GG	AA	GG	AA	AG	GG	AG	GG	AG	AA	AG	AA	GG	AG	AA	AA	AG	AA	GG	AA	AG	AA	AG	AG	AG	AG	AG	AA	AG	AA	AG	AG	AA	AA	AG	AG	AA	GG
Gm03_6459920_A_G-1_T_F_2179334216	Gm03_6459920_A_G	T/C	3	6459920	NC	NC	NC	NC	NC	NC	NC	GG	AA	GG	AA	AG	GG	AG	GG	AG	AA	AG	AA	GG	AG	AA	AA	AG	AA	GG	AA	AG	AA	AG	AG	AG	AG	AG	AA	AG	AA	AG	AG	AA	AA	AG	AG	AG	GG
Gm03_6844115_A_C-1_B_R_2179334221	Gm03_6844115_A_C	A/G	3	6844115	NC	NC	NC	NC	NC	NC	NC	CC	AA	CC	AA	AC	CC	AC	CC	AA	AA	AC	AA	CC	AC	AA	AA	AC	AA	CC	AA	AC	AA	AC	AC	AC	AC	AC	AA	AC	AA	AC	AC	AA	AA	AC	AC	AC	CC
Gm03_8003327_T_C-1_T_R_2179334227	Gm03_8003327_T_C	T/C	3	8003327	NC	NC	NC	NC	NC	NC	NC	TT	CC	TT	CC	TC	TT	TC	TT	CC	CC	TC	CC	TT	CC	CC	CC	TC	CC	TT	CC	TC	CC	TC	TC	TC	TC	TC	CC	TC	CC	TC	TC	CC	CC	TC	TC	TC	TT
Gm03_9789580_G_T-1_B_F_2179334236	Gm03_9789580_G_T	A/G	3	9789580	NC	NC	NC	NC	NC	NC	NC	TT	GG	TT	GG	TG	TT	TG	TT	GG	GG	TG	GG	TT	GG	GG	GG	TG	GG	TT	GG	TG	GG	TG	TG	TG	TG	TG	GG	TG	GG	TG	TG	GG	GG	TG	TG	TG	TT
Gm04_10805_T_C-1_B_F_2179334642	Gm04_10805_T_C	A/C	4	10805	NC	NC	NC	NC	NC	NC	NC	TT	TC	TC	TT	TC	CC	TT	TC	CC	TC	TT	TC	TT	CC	TT	TT	TT	TT	TC	CC	TC	TC	TT	TT	TC	TC	TC	CC	TC	TC	TC	TC	TC	TC	TC	TC	TT	TC
Gm04_11433919_T_C-1_B_F_2179334870	Gm04_11433919_T_C	T/C	4	11433919	NC	NC	NC	NC	NC	NC	NC	TC	TT	TC	TT	TC	TC	CC	TC	TC	CC	TC	CC	CC	TT	TC	TC	CC	TT	CC	TC	TT	TC	TC	TC	TC	TC	TC	TC	TC	TT	CC	TC	TC	TC	TT	TC	TC	CC
Gm04_11936288_G_T-1_B_F_2179334872	Gm04_11936288_G_T	T/C	4	11936288	NC	NC	NC	NC	NC	NC	NC	TG	GG	TG	GG	TG	TG	TT	TG	TG	TT	TG	TT	TT	GG	TG	TG	TT	GG	TT	TG	GG	TG	TG	TG	TG	TG	TG	TG	TG	GG	TT	TG	TG	TG	GG	TG	TG	TT
Gm04_12216645_G_A-1_B_R_2179334875	Gm04_12216645_G_A	A/G	4	12216645	NC	NC	NC	NC	NC	NC	NC	AG	GG	AG	GG	AG	AG	AA	AG	AG	AA	AG	AA	AA	GG	AG	AG	AA	GG	AA	AG	GG	AG	AG	AG	AG	AG	AG	AG	AG	GG	AA	AG	AG	AG	GG	AG	AG	AA
Gm04_12283176_T_C-1_T_R_2179334877	Gm04_12283176_T_C	T/C	4	12283176	NC	NC	NC	NC	NC	NC	NC	TC	TT	TC	TT	TC	TC	CC	TC	TC	CC	TC	CC	CC	TT	TC	TC	CC	TT	CC	TC	TT	TC	TC	TC	TC	TC	TC	TC	TC	TT	CC	TC	TC	TC	TT	TC	TC	CC
Gm04_12410533_A_G-1_T_F_2179334878	Gm04_12410533_A_G	T/C	4	12410533	NC	NC	NC	NC	NC	NC	NC	AG	AA	AG	AA	AG	AG	GG	AG	AG	GG	AG	GG	GG	AA	AG	AG	GG	AA	GG	AG	AA	AG	AG	AG	AG	AG	AG	AG	AG	AA	GG	AG	AG	AG	AA	AG	AG	GG
Gm04_14549891_C_T-1_T_R_2179334891	Gm04_14549891_C_T	T/C	4	14549891	NC	NC	NC	NC	NC	NC	NC	TC	CC	TC	CC	TC	TC	TT	TC	TC	TT	TC	TT	TT	CC	TC	TC	TT	CC	TT	TC	CC	TC	TC	TC	TC	TC	TC	TC	TC	CC	TT	TC	TC	TC	CC	TC	TC	TT
Gm04_15048603_A_G-1_T_F_2179334894	Gm04_15048603_A_G	A/C	4	15048603	NC	NC	NC	NC	NC	NC	NC	AG	AA	AG	AA	AG	AG	GG	AG	AG	GG	AG	GG	GG	AA	AG	AG	GG	AA	GG	AG	AA	AG	AG	AG	AG	AG	AG	AG	AG	AA	GG	AG	AG	AG	AA	AG	AG	GG
Gm04_1621110_C_A-1_T_F_2179334672	Gm04_1621110_C_A	A/G	4	1621110	NC	NC	NC	NC	NC	NC	NC	CC	AC	AC	CC	AA	AA	CC	AC	AC	AC	AC	AC	AC	AC	CC	CC	CC	CC	AC	AA	AC	AC	AC	AC	AC	AC	AC	AA	AC	AC	AC	AA	AC	AC	AC	AC	AC	AA
Gm04_16244996_G_A-1_T_F_2179334898	Gm04_16244996_G_A	A/G	4	16244996	NC	NC	NC	NC	NC	NC	NC	AG	GG	AG	GG	AG	AG	AA	AG	AG	AA	GG	AA	AA	GG	AA	AG	AA	GG	AA	AG	GG	AG	AG	AG	AG	AG	AG	AG	AG	GG	AA	AG	AG	AG	GG	AG	AG	AA
Gm04_16999532_T_C-1_B_F_2179334904	Gm04_16999532_T_C	A/G	4	16999532	NC	NC	NC	NC	NC	NC	NC	TC	TT	TC	TT	TC	TC	CC	TC	TC	CC	TT	CC	CC	TT	CC	TC	CC	TT	CC	TC	TT	TC	TC	TC	TC	TC	TC	TC	TC	TT	CC	TC	TC	TC	TT	TC	TC	CC
Gm04_18000454_A_C-1_B_R_2179334909	Gm04_18000454_A_C	T/C	4	18000454	NC	NC	NC	NC	NC	NC	NC	AC	AA	AC	AA	AC	AC	CC	AC	AC	CC	AA	CC	CC	AA	CC	AC	CC	AA	CC	AC	AA	AC	AC	AC	AC	AC	AC	AC	AC	AA	CC	AC	AC	AC	AA	AC	AC	CC
Gm04_18924971_G_T-1_B_F_2179334910	Gm04_18924971_G_T	A/C	4	18924971	NC	NC	NC	NC	NC	NC	NC	TG	GG	TG	GG	TG	TG	TT	TG	TG	TT	GG	TT	TT	GG	TT	TG	TT	GG	TT	TG	GG	TG	TG	TG	TG	TG	TG	TG	TG	GG	TT	TG	TG	TG	GG	TG	TG	TT
Gm04_19107515_A_G-1_B_R_2179334915	Gm04_19107515_A_G	A/G	4	19107515	NC	NC	NC	NC	NC	NC	NC	AG	AA	AG	AA	AG	AG	GG	AG	AG	GG	AA	GG	GG	AA	GG	AG	GG	AA	GG	AG	AA	AG	AG	AG	AG	AG	AG	AG	AG	AA	GG	AG	AG	AG	AG	AG	AG	GG
Gm04_1930897_T_C-1_B_F_2179334680	Gm04_1930897_T_C	A/C	4	1930897	NC	NC	NC	NC	NC	NC	NC	TT	TC	TC	TC	TC	CC	TT	TT	TC	TC	TC	TC	CC	TC	TT	TT	TT	TT	TC	CC	TC	TC	TC	TC	TC	TC	TC	CC	TC	TC	TC	CC	TC	TC	TC	TC	TC	CC
Gm04_2045637_T_C-1_B_F_2179334682	Gm04_2045637_T_C	A/G	4	2045637	NC	NC	NC	NC	NC	NC	NC	CC	TC	TC	TC	TC	TT	CC	CC	TC	TC	TC	TC	TT	TC	CC	CC	CC	CC	TC	TT	TC	TC	TC	TC	TC	TC	TC	TT	TC	TC	TC	TT	TC	TC	TC	TC	TC	TT
Gm04_20729591_G_A-1_B_R_2179334917	Gm04_20729591_G_A	A/G	4	20729591	NC	NC	NC	NC	NC	NC	NC	AG	GG	AG	GG	AG	AG	AA	AG	AG	AA	GG	AA	AA	GG	AA	AG	AA	GG	AA	AG	GG	AG	AG	AG	AG	AG	AG	AG	AG	GG	AA	AG	AG	AG	AG	AG	AG	AA
Gm04_20796034_A_G-1_B_R_2179334919	Gm04_20796034_A_G	A/G	4	20796034	NC	NC	NC	NC	NC	NC	NC	AG	AA	AG	AA	AG	AG	GG	AG	AG	GG	AA	GG	GG	AA	GG	AG	GG	AA	GG	AG	AA	AG	AG	AG	AG	AG	AG	AG	AG	AA	GG	AG	AG	AG	AG	AG	AG	GG
Gm04_20921247_T_C-1_B_F_2179334920	Gm04_20921247_T_C	A/C	4	20921247	NC	NC	NC	NC	NC	NC	NC	TC	TT	TC	TT	TC	TC	CC	TC	TC	CC	TT	CC	CC	TT	CC	TC	CC	TT	CC	TC	TT	TC	TC	TC	TC	TC	TC	TC	TC	TT	CC	TC	TC	TC	TC	TC	TC	CC
Gm04_2129696_T_C-1_T_R_2179334685	Gm04_2129696_T_C	A/G	4	2129696	NC	NC	NC	NC	NC	NC	NC	CC	TC	TC	TC	TC	TT	CC	CC	TC	TC	TC	TC	TT	TC	CC	CC	CC	CC	TC	TT	TC	TC	TC	TC	TC	TC	TC	TT	TC	TC	TC	TT	TC	TC	TC	TC	TC	TT
Gm04_24086337_A_G-1_B_R_2179334927	Gm04_24086337_A_G	A/C	4	24086337	NC	NC	NC	NC	NC	NC	NC	AG	AA	AG	AA	AG	AG	GG	AG	AG	GG	AA	GG	GG	AA	GG	AG	GG	AA	GG	AG	AA	AG	AG	AG	AG	AG	AG	AG	AG	AA	GG	AG	AG	AG	AG	AG	AG	GG
Gm04_24276060_G_T-1_T_R_2179334929	Gm04_24276060_G_T	A/G	4	24276060	NC	NC	NC	NC	NC	NC	NC	TG	GG	TG	GG	TG	TG	TT	TG	TG	TT	GG	TT	TT	GG	TT	TG	TT	GG	TT	TG	GG	TG	TG	TG	TG	TG	TG	TG	TG	GG	TT	TG	TG	TG	TG	TG	TG	TT
Gm04_25230364_T_C-1_B_F_2179334930	Gm04_25230364_T_C	T/C	4	25230364	NC	NC	NC	NC	NC	NC	NC	TC	TT	TC	TT	TC	TC	CC	TC	TC	CC	TT	CC	CC	TT	CC	TC	CC	TT	CC	TC	TT	TC	TC	TC	TC	TC	TC	TC	TC	TT	CC	TC	TC	TC	TC	TC	TC	CC
Gm04_2632511_T_G-1_T_R_2179334695	Gm04_2632511_T_G	T/C	4	2632511	NC	NC	NC	NC	NC	NC	NC	TG	TG	TG	TG	TG	GG	TT	TT	TG	TG	TG	TG	GG	TG	TT	TT	TT	TT	TG	GG	TT	TG	TG	TG	TT	TG	TG	GG	TG	TG	TG	GG	TG	TG	TT	TG	TG	GG
Gm04_28018833_G_A-1_T_F_2179334936	Gm04_28018833_G_A	A/C	4	28018833	NC	NC	NC	NC	NC	NC	NC	AG	GG	AG	GG	AG	AG	AA	AG	AG	AA	GG	AA	AA	GG	AA	AG	AA	GG	AA	AG	GG	AG	AG	AG	AG	AG	AG	AG	AG	GG	AA	AG	AG	AG	AG	AG	AG	AA
Gm04_2877511_T_C-1_B_F_2179334700	Gm04_2877511_T_C	T/G	4	2877511	NC	NC	NC	NC	NC	NC	NC	TC	TC	CC	TC	TC	CC	TT	TT	TC	TC	TC	TC	CC	TC	TT	TT	TT	TT	TC	CC	TT	TC	TC	TC	TT	TC	TC	CC	TC	TC	TC	CC	TC	TC	TT	TC	TC	CC
Gm04_2923894_G_A-1_B_R_2179334703	Gm04_2923894_G_A	T/C	4	2923894	NC	NC	NC	NC	NC	NC	NC	AG	AG	AA	AG	AG	AA	GG	GG	AG	AG	AG	AG	AA	AG	GG	GG	GG	GG	AG	AA	GG	AG	AG	AG	GG	AG	AG	AA	AG	AG	AG	AA	AG	AG	GG	AG	AG	AA
Gm04_30058999_T_C-0_T_R_2177930095	Gm04_30058999_T_C	T/C	4	30058999	NC	NC	NC	NC	NC	NC	NC	TC	TT	TC	TT	TC	TC	CC	TC	TC	CC	TT	CC	CC	TT	CC	TC	CC	TT	CC	TC	TT	TC	TC	TC	TC	TC	TC	TC	TC	TT	CC	TC	TC	TC	TC	TC	TC	CC
Gm04_30098720_A_G-0_T_F_2177930096	Gm04_30098720_A_G	T/C	4	30098720	NC	NC	NC	NC	NC	NC	NC	AG	AA	AG	AA	AG	AG	GG	AG	AG	GG	AA	GG	GG	AA	GG	AG	GG	AA	GG	AG	AA	AG	AG	AG	AG	AG	AG	AG	AG	AA	GG	AG	AG	AG	AG	AG	AG	GG
Gm04_30159368_C_A-0_B_R_2177930099	Gm04_30159368_C_A	A/C	4	30159368	NC	NC	NC	NC	NC	NC	NC	AC	CC	AC	CC	AC	AC	AA	AC	AC	AA	CC	AA	AA	CC	AA	AC	AA	CC	AA	AC	CC	AC	AC	AC	AC	AC	AC	AC	AC	CC	AA	AC	AC	AC	AC	AC	AC	AA
Gm04_30420092_A_G-0_B_R_2177930111	Gm04_30420092_A_G	T/C	4	30420092	NC	NC	NC	NC	NC	NC	NC	AG	AA	AG	AA	AG	AG	GG	AG	AG	GG	AA	GG	GG	AA	GG	AG	GG	AA	GG	AG	AA	AG	AG	AG	AG	AG	AG	AG	AG	AA	GG	AG	AG	AG	AG	AG	AG	GG
Gm04_30457043_A_G-1_T_F_2179334944	Gm04_30457043_A_G	T/C	4	30457043	NC	NC	NC	NC	NC	NC	NC	AG	AA	AG	AA	AG	AG	GG	AG	AG	GG	AA	GG	GG	AA	GG	AG	GG	AA	GG	AG	AA	AG	AG	AG	AG	AG	AG	AG	AG	AA	GG	AG	AG	AG	AG	AG	AG	GG
Gm04_30618032_A_G-0_B_R_2177930117	Gm04_30618032_A_G	A/G	4	30618032	NC	NC	NC	NC	NC	NC	NC	AG	AA	AG	AA	AG	AG	GG	AG	AG	GG	AA	GG	GG	AA	GG	AG	GG	AA	GG	AG	AA	AG	AG	AG	AG	AG	AG	AG	AG	AA	GG	AG	AG	AG	AG	AG	AG	GG
Gm04_30739677_A_G-0_T_F_2177930122	Gm04_30739677_A_G	A/C	4	30739677	NC	NC	NC	NC	NC	NC	NC	AG	AA	AG	AA	AG	AG	GG	AG	AG	GG	AA	GG	GG	AA	GG	AG	GG	AA	GG	AG	AA	AG	AG	AG	AG	AG	AG	AG	AG	AA	GG	AG	AG	AG	AG	AG	AG	GG
Gm04_30800512_G_A-0_B_R_2177930125	Gm04_30800512_G_A	A/G	4	30800512	NC	NC	NC	NC	NC	NC	NC	AG	GG	AG	GG	AG	AG	AA	AG	AG	AA	GG	AA	AA	GG	AA	AG	AA	GG	AA	AG	GG	AG	AG	AG	AG	AG	AG	AG	AG	GG	AA	AG	AG	AG	AG	AG	AG	AA
Gm04_31038638_T_C-0_B_F_2177930128	Gm04_31038638_T_C	A/C	4	31038638	NC	NC	NC	NC	NC	NC	NC	TC	TT	TC	TT	TC	TC	CC	TC	TC	CC	TT	CC	CC	TT	CC	TC	CC	TT	CC	TC	TT	TC	TC	TC	TC	TC	TC	TC	TC	TT	CC	TC	TC	TC	TC	TC	TC	CC
Gm04_31181862_G_A-0_B_R_2177930131	Gm04_31181862_G_A	T/C	4	31181862	NC	NC	NC	NC	NC	NC	NC	AG	GG	AG	GG	AG	AG	AA	AG	AG	AA	GG	AA	AA	GG	AA	AG	AA	GG	AA	AG	GG	AG	AG	AG	AG	AG	AG	AG	AG	GG	AA	AG	AG	AG	AG	AG	AG	AA
Gm04_31211384_C_T-0_B_F_2177930132	Gm04_31211384_C_T	A/G	4	31211384	NC	NC	NC	NC	NC	NC	NC	TC	CC	TC	CC	TC	TC	TT	TC	TC	TT	CC	TT	TT	CC	TT	TC	TT	CC	TT	TC	CC	TC	TC	TC	TC	TC	TC	TC	TC	CC	TT	TC	TC	TC	TC	TC	TC	TT
Gm04_31267511_G_A-0_B_R_2177930135	Gm04_31267511_G_A	A/G	4	31267511	NC	NC	NC	NC	NC	NC	NC	AG	GG	AG	GG	AG	AG	AA	AG	AG	AA	GG	AA	AA	GG	AA	AG	AA	GG	AA	AG	GG	AG	AG	AG	AG	AG	AG	AG	AG	GG	AA	AG	AG	AG	AG	AG	AG	AA
Gm04_31436577_C_A-1_T_F_2179334948	Gm04_31436577_C_A	A/G	4	31436577	NC	NC	NC	NC	NC	NC	NC	AC	CC	AC	CC	AC	AC	AA	AC	AC	AA	CC	AA	AA	CC	AA	AC	AA	CC	AA	AC	CC	AC	AC	AC	AC	AC	AC	AC	AC	CC	AA	AC	AC	AC	AC	AC	AC	AA
Gm04_31563467_T_C-0_B_F_2177930140	Gm04_31563467_T_C	A/G	4	31563467	NC	NC	NC	NC	NC	NC	NC	TC	TT	TC	TT	TC	TC	CC	TC	TC	CC	TT	CC	CC	TT	CC	TC	CC	TT	CC	TC	TT	TC	TC	TC	TC	TC	TC	TC	TC	TT	CC	TC	TC	TC	TC	TC	TC	CC
Gm04_31684476_A_G-0_B_R_2177930143	Gm04_31684476_A_G	A/C	4	31684476	NC	NC	NC	NC	NC	NC	NC	AG	AA	AG	AA	AG	AG	GG	AG	AG	GG	AA	GG	GG	AA	GG	AG	GG	AA	GG	AG	AA	AG	AG	AG	AG	AG	AG	AG	AG	AA	GG	AG	AG	AG	AG	AG	AG	GG
Gm04_31931154_T_G-0_T_R_2177930151	Gm04_31931154_T_G	A/G	4	31931154	NC	NC	NC	NC	NC	NC	NC	TG	TT	TG	TT	TG	TG	GG	TG	TG	GG	TT	GG	GG	TT	GG	TG	GG	TT	GG	TG	TT	TG	TG	TG	TG	TG	TG	TG	TG	TT	GG	TG	TG	TG	TG	TG	TG	GG
Gm04_32012103_T_C-0_B_F_2177930156	Gm04_32012103_T_C	T/C	4	32012103	NC	NC	NC	NC	NC	NC	NC	TC	TT	TC	TT	TC	TC	CC	TC	TC	CC	TT	CC	CC	TT	CC	TC	CC	TT	CC	TC	TT	TC	TC	TC	TC	TC	TC	TC	TC	TT	CC	TC	TC	TC	TC	TC	TC	CC
Gm04_32065239_T_C-0_T_R_2177930159	Gm04_32065239_T_C	A/G	4	32065239	NC	NC	NC	NC	NC	NC	NC	TC	TT	TC	TT	TC	TC	CC	TC	TC	CC	TT	CC	CC	TT	CC	TC	CC	TT	CC	TC	TT	TC	TC	TC	TC	TC	TC	TC	TC	TT	CC	TC	TC	TC	TC	TC	TC	CC
Gm04_32162384_C_T-0_B_F_2177930160	Gm04_32162384_C_T	A/G	4	32162384	NC	NC	NC	NC	NC	NC	NC	TC	CC	TC	CC	TC	TC	TT	TC	TC	TT	CC	TT	TT	CC	TT	TC	TT	CC	TT	TC	CC	TC	TC	TC	TC	TC	TC	TC	TC	CC	TT	TC	TC	TC	TC	TC	TC	TT
Gm04_32209853_T_C-0_T_R_2177930163	Gm04_32209853_T_C	A/G	4	32209853	NC	NC	NC	NC	NC	NC	NC	TC	TT	TC	TT	TC	TC	CC	TC	TC	CC	TT	CC	CC	TT	CC	TC	CC	TT	CC	TC	TT	TC	TC	TC	TC	TC	TC	TC	TC	TT	CC	TC	TC	TC	TC	TC	TC	CC
Gm04_32800373_C_T-1_B_F_2179334950	Gm04_32800373_C_T	T/C	4	32800373	NC	NC	NC	NC	NC	NC	NC	TC	CC	TC	CC	TC	TC	TT	TC	TC	TT	CC	TT	TT	CC	TT	TC	TT	CC	TT	TC	CC	TC	TC	TC	TC	TC	TC	TC	TC	CC	TT	TC	TC	TC	TC	TC	TC	TT
Gm04_36357346_T_C-1_B_F_2179334956	Gm04_36357346_T_C	T/G	4	36357346	NC	NC	NC	NC	NC	NC	NC	TC	TT	TC	TT	TC	TC	CC	TC	TC	CC	TT	CC	CC	TT	CC	TC	CC	TT	CC	TC	TT	TC	TC	TC	TC	TC	TC	TC	TC	TT	CC	TC	TC	TC	TC	TC	TC	CC
Gm04_36604337_A_G-1_T_F_2179334958	Gm04_36604337_A_G	T/C	4	36604337	NC	NC	NC	NC	NC	NC	NC	AG	AA	AG	AA	AG	AG	GG	AG	AG	GG	AA	GG	GG	AA	GG	AG	GG	AA	GG	AG	AA	AG	AG	AG	AG	AG	AG	AG	AG	AA	GG	AG	AG	AG	AG	AG	AG	GG
Gm04_37126858_A_G-1_T_F_2179334960	Gm04_37126858_A_G	A/G	4	37126858	NC	NC	NC	NC	NC	NC	NC	AG	AA	AG	AA	AG	AG	GG	AG	AG	GG	AA	GG	GG	AA	GG	AG	GG	AA	GG	AG	AA	AG	GG	AG	AG	AG	AG	AG	AG	AA	GG	AG	AG	AG	AG	AG	AG	GG
Gm04_37474521_G_T-1_B_F_2179334962	Gm04_37474521_G_T	A/G	4	37474521	NC	NC	NC	NC	NC	NC	NC	TG	GG	TG	GG	TG	TG	TT	TG	TG	TT	GG	TT	TT	GG	TT	TG	TT	GG	TT	TG	GG	TG	TT	TG	TG	TG	TG	TG	TG	GG	TT	TG	TG	TG	TG	TG	TG	TT
Gm04_37799809_T_C-1_B_F_2179334964	Gm04_37799809_T_C	T/C	4	37799809	NC	NC	NC	NC	NC	NC	NC	TC	TT	TC	TT	TC	TC	CC	TC	TC	CC	TT	CC	CC	TT	CC	TC	CC	TT	CC	TC	TT	TC	CC	TC	TC	TC	TC	TC	TC	TT	CC	TC	TC	TC	TC	TC	TC	CC
Gm04_38135736_T_G-1_T_R_2179334967	Gm04_38135736_T_G	A/G	4	38135736	NC	NC	NC	NC	NC	NC	NC	TG	TT	TG	TT	TG	TG	GG	TG	TG	GG	TT	GG	GG	TT	GG	TG	GG	TT	GG	TG	TT	TG	GG	TG	TG	TG	TG	TG	TG	TT	GG	TG	TG	TG	TG	TG	TG	GG
Gm04_38840391_A_G-1_T_F_2179334970	Gm04_38840391_A_G	A/C	4	38840391	NC	NC	NC	NC	NC	NC	NC	AG	AA	AG	AA	AG	AG	GG	AG	AG	GG	AA	GG	GG	AA	GG	AG	GG	AA	GG	AG	AA	AG	GG	AG	AG	AG	AG	AG	AG	AA	GG	AG	AG	AG	AG	AG	AG	GG
Gm04_39087487_T_C-1_B_F_2179334972	Gm04_39087487_T_C	A/G	4	39087487	NC	NC	NC	NC	NC	NC	NC	TC	TT	TC	TT	TC	TC	CC	TC	TC	CC	TT	CC	CC	TT	CC	TC	CC	TT	CC	TC	TT	TC	CC	TC	TC	TC	TC	TC	TC	TT	CC	TC	TC	TC	TC	TC	TC	CC
Gm04_39373584_G_A-1_B_R_2179334975	Gm04_39373584_G_A	T/G	4	39373584	NC	NC	NC	NC	NC	NC	NC	AG	GG	AG	GG	AG	AG	AA	AG	AG	AA	GG	AA	AA	GG	AA	AG	AA	GG	AA	AG	GG	AG	AA	AG	AG	AG	AG	AG	AG	GG	AA	AG	AG	AG	AG	AG	AG	AA
Gm04_39753174_T_C-1_B_F_2179334976	Gm04_39753174_T_C	A/G	4	39753174	NC	NC	NC	NC	NC	NC	NC	TC	TT	TC	TT	TC	TC	CC	TC	TC	CC	TT	CC	CC	TT	CC	TC	CC	TT	CC	TC	TT	TC	CC	TC	TC	TC	TC	TC	TC	TT	CC	TC	TC	TC	TC	TC	TC	CC
Gm04_40545788_G_A-1_T_F_2179334984	Gm04_40545788_G_A	T/G	4	40545788	NC	NC	NC	NC	NC	NC	NC	AG	GG	AG	GG	AG	AG	AA	AG	AG	AA	GG	AA	AA	GG	AA	AG	AA	GG	AA	AG	GG	AG	AA	AG	AG	AG	AG	AG	AG	GG	AA	AG	AG	AG	AG	AG	AG	AA
Gm04_40668983_A_C-1_B_R_2179334989	Gm04_40668983_A_C	T/C	4	40668983	NC	NC	NC	NC	NC	NC	NC	AC	AA	AC	AA	AC	AC	CC	AC	AC	CC	AA	CC	CC	AA	CC	AC	CC	AA	CC	AC	AA	AC	CC	AC	AC	AC	AC	AC	AC	AA	CC	AC	AC	AC	AC	AC	AC	CC
Gm04_40811025_C_A-1_B_R_2179334993	Gm04_40811025_C_A	T/C	4	40811025	NC	NC	NC	NC	NC	NC	NC	AC	AA	AC	AA	AC	AC	CC	AC	AC	CC	AA	CC	CC	AA	CC	AC	CC	AA	CC	AC	AA	AC	CC	AC	AC	AC	AC	AC	AC	AA	CC	AC	AC	AC	AC	AC	AC	CC
Gm04_40995323_A_G-1_B_R_2179334997	Gm04_40995323_A_G	T/C	4	40995323	NC	NC	NC	NC	NC	NC	NC	AG	AA	AG	AA	AG	AG	GG	AG	AG	GG	AA	GG	GG	AA	GG	AG	GG	AA	GG	AG	AA	AG	GG	AG	AG	AG	AG	AG	AG	AA	GG	AG	AG	AG	AG	AG	AG	GG
Gm04_41071612_A_G-1_T_F_2179334998	Gm04_41071612_A_G	A/C	4	41071612	NC	NC	NC	NC	NC	NC	NC	AG	GG	AG	GG	AG	AG	AA	AG	AG	AA	GG	AA	AA	GG	AA	AG	AA	GG	AA	AG	GG	AG	AA	AG	AG	AG	AG	AG	AG	GG	AA	AG	AG	AG	AG	AG	AG	AA
Gm04_42290567_T_C-1_B_F_2179335010	Gm04_42290567_T_C	T/G	4	42290567	NC	NC	NC	NC	NC	NC	NC	TC	CC	TC	CC	TC	TC	TT	TC	TC	TT	CC	TT	TT	CC	TT	TC	TT	CC	TT	TC	CC	TC	TT	TC	TC	TC	TC	TC	TC	CC	TT	TC	TC	TC	TC	TC	TC	TT
Gm04_42459236_A_C-1_T_F_2179335012	Gm04_42459236_A_C	A/G	4	42459236	NC	NC	NC	NC	NC	NC	NC	AC	AA	AC	AA	AC	AC	CC	CC	AC	CC	AA	CC	CC	AA	CC	AC	CC	AA	CC	AC	AA	AC	CC	AC	AC	AC	AC	AC	AC	AA	CC	AC	AC	AC	AC	AC	AC	CC
Gm04_42638631_T_C-1_T_R_2179335015	Gm04_42638631_T_C	T/C	4	42638631	NC	NC	NC	NC	NC	NC	NC	TC	TT	CC	TT	TC	TC	CC	CC	TC	CC	TT	CC	CC	TT	CC	TC	CC	TT	TC	TC	TT	TC	CC	TC	TC	TC	TC	TC	TC	TT	CC	TC	TC	TC	TC	TC	TC	CC
Gm04_42754380_A_C-1_T_F_2179335016	Gm04_42754380_A_C	T/C	4	42754380	NC	NC	NC	NC	NC	NC	NC	AC	AA	CC	AA	AC	AC	CC	CC	AC	CC	AA	CC	CC	AA	CC	AC	CC	AA	AC	AC	AA	AC	CC	AC	AC	AC	AC	AC	AC	AA	CC	AC	AC	AC	AC	AC	AC	CC
Gm04_42832910_C_T-1_B_F_2179335018	Gm04_42832910_C_T	T/C	4	42832910	NC	NC	NC	NC	NC	NC	NC	TC	TT	CC	TT	TC	TC	CC	CC	TC	CC	TT	CC	CC	TT	CC	TC	CC	TT	TC	TC	TT	TC	CC	TC	TC	TC	TC	TC	TC	TT	CC	TC	TC	TT	TC	TC	TC	CC
Gm04_42951376_G_A-1_B_R_2179335021	Gm04_42951376_G_A	A/G	4	42951376	NC	NC	NC	NC	NC	NC	NC	AG	AA	GG	AA	AG	AG	GG	GG	AG	GG	AA	GG	GG	AG	GG	AG	GG	AA	AG	AG	AA	AG	GG	AG	AG	AG	AG	AG	AG	AA	GG	AG	AG	AA	AG	AG	AG	GG
Gm04_43157873_A_G-1_T_F_2179335028	Gm04_43157873_A_G	A/G	4	43157873	NC	NC	NC	NC	NC	NC	NC	AG	AA	GG	AA	AG	AG	GG	GG	AG	GG	AA	GG	GG	AG	GG	AG	GG	AA	AG	AG	AA	AG	GG	AG	AG	AG	AG	AG	AG	AA	GG	AG	AG	AA	AG	AG	AG	GG
Gm04_43390997_A_C-1_B_R_2179335031	Gm04_43390997_A_C	T/C	4	43390997	NC	NC	NC	NC	NC	NC	NC	AC	CC	AA	CC	AC	AC	AA	AA	AC	AA	CC	AA	AA	AC	AA	AC	AA	CC	AC	AC	CC	AC	AA	AC	AC	AC	AC	AC	AC	CC	AA	AC	AC	CC	AC	AC	AC	AA
Gm04_43645980_A_C-1_B_R_2179335037	Gm04_43645980_A_C	T/C	4	43645980	NC	NC	NC	NC	NC	NC	NC	AC	AC	CC	AA	AC	AC	CC	CC	AC	CC	AA	CC	CC	AC	AC	AC	CC	AA	AC	AC	AA	AA	CC	AC	AC	AC	AC	AC	AC	AA	CC	AC	AC	AA	AC	AC	AC	CC
Gm04_4372365_G_T-1_B_F_2179334734	Gm04_4372365_G_T	T/C	4	4372365	NC	NC	NC	NC	NC	NC	NC	TG	TG	TT	TG	TG	TT	GG	GG	TG	TT	TG	TG	TT	TG	TG	TG	GG	GG	TT	TT	GG	TG	TG	TG	GG	TG	TG	TT	TG	GG	TG	TT	TG	TG	GG	TG	TG	TT
Gm04_43738337_A_C-1_B_R_2179335039	Gm04_43738337_A_C	T/C	4	43738337	NC	NC	NC	NC	NC	NC	NC	AC	AC	CC	AA	AC	AC	CC	CC	AC	CC	AA	CC	CC	AC	AC	AC	CC	AA	AC	AC	AA	AA	CC	AC	AC	AC	AC	AC	AC	AA	CC	AC	AC	AA	AC	AC	AC	CC
Gm04_43800862_C_T-1_T_R_2179335041	Gm04_43800862_C_T	T/C	4	43800862	NC	NC	NC	NC	NC	NC	NC	TC	TC	TC	CC	TC	TC	TT	TT	TC	TT	CC	TT	TT	TC	TC	TC	TT	CC	TC	TC	CC	CC	TT	TC	TC	TC	TC	TC	TC	CC	TT	TC	TC	CC	TC	TC	TC	TT
Gm04_43966863_G_A-1_T_F_2179335044	Gm04_43966863_G_A	A/C	4	43966863	NC	NC	NC	NC	NC	NC	NC	AG	AG	AG	GG	AG	AG	AA	AA	AG	AA	GG	AA	AA	AG	AG	AG	AA	GG	AG	AG	GG	GG	AA	AG	AG	AG	AG	AA	AG	GG	AA	AG	AG	GG	AG	AG	AG	AA
Gm04_44170480_C_A-1_T_F_2179335050	Gm04_44170480_C_A	T/C	4	44170480	NC	NC	NC	NC	NC	NC	NC	AC	AC	AC	CC	AC	AC	AA	AA	AC	AA	CC	AC	AA	AC	AC	AC	AA	CC	AC	AC	CC	CC	AA	AC	AC	AC	AC	AA	AC	CC	AA	AC	AC	CC	AC	AC	AC	AA
Gm04_44220515_C_T-1_B_F_2179335052	Gm04_44220515_C_T	A/G	4	44220515	NC	NC	NC	NC	NC	NC	NC	TC	TC	TC	CC	TC	TC	TT	TT	TC	TT	CC	TC	TT	TC	TC	TC	TT	CC	TC	TC	CC	CC	TT	TC	TC	TC	TC	TT	TC	CC	TT	TC	TC	CC	TC	TC	TC	TT
Gm04_44290827_T_C-1_B_F_2179335054	Gm04_44290827_T_C	T/C	4	44290827	NC	NC	NC	NC	NC	NC	NC	TC	TC	TC	TT	TC	TC	CC	CC	TC	CC	TT	TC	CC	TC	TC	TC	CC	TT	TC	TC	TT	TT	CC	TC	TC	TC	TC	CC	TC	TT	CC	TC	TC	TT	TC	TC	TC	CC
Gm04_44518121_G_A-1_T_F_2179335060	Gm04_44518121_G_A	T/G	4	44518121	NC	NC	NC	NC	NC	NC	NC	AG	AG	AG	GG	AG	AG	AA	AA	AG	AA	GG	AG	AA	AG	AG	AG	AA	GG	AG	AG	GG	GG	AA	AG	AG	AG	AG	AA	AG	GG	AA	AG	AG	GG	AG	AG	AG	AA
Gm04_44746590_T_C-1_B_F_2179335066	Gm04_44746590_T_C	A/G	4	44746590	NC	NC	NC	NC	NC	NC	NC	TC	TC	TC	TT	TC	TC	CC	CC	TC	CC	TT	TC	CC	TC	TC	TC	CC	TT	TC	TC	TT	TT	CC	TC	TC	TC	TC	CC	TC	TT	CC	TC	TC	TT	TC	TC	TC	CC
Gm04_44873112_T_C-1_T_R_2179335069	Gm04_44873112_T_C	T/C	4	44873112	NC	NC	NC	NC	NC	NC	NC	TC	TC	TC	TT	TC	TC	CC	CC	TC	CC	TT	TC	CC	TC	TC	TC	CC	TT	TC	TC	TT	TT	CC	TC	TC	TC	TC	CC	TC	TT	CC	TC	TC	TT	TC	TC	TC	CC
Gm04_44924553_A_G-1_B_R_2179335071	Gm04_44924553_A_G	A/G	4	44924553	NC	NC	NC	NC	NC	NC	NC	AG	AG	AG	AA	AG	AG	GG	GG	AG	GG	AA	AG	GG	AG	AG	AG	GG	AA	AG	AG	AA	AA	GG	AG	AG	AG	AG	GG	AG	AA	GG	AG	AG	AA	AG	AG	AG	GG
Gm04_4497001_T_C-1_B_F_2179334736	Gm04_4497001_T_C	A/G	4	4497001	NC	NC	NC	NC	NC	NC	NC	TC	TC	CC	TC	TC	TC	TT	TT	TC	CC	TC	TC	CC	TC	TC	TC	TT	TT	CC	CC	TT	TC	TC	TC	TT	TC	TC	CC	TC	TT	TC	CC	TC	TC	TT	TC	TC	CC
Gm04_45004787_A_G-1_T_F_2179335072	Gm04_45004787_A_G	T/C	4	45004787	NC	NC	NC	NC	NC	NC	NC	AG	AG	AG	AA	AG	AG	AG	GG	AG	GG	AA	AG	GG	AG	AG	AG	GG	AA	AG	AG	AA	AA	GG	AG	AG	AG	AG	GG	AG	AA	GG	AG	AG	AA	AG	AG	AG	GG
Gm04_45146452_T_G-1_B_F_2179335076	Gm04_45146452_T_G	T/G	4	45146452	NC	NC	NC	NC	NC	NC	NC	TG	TG	TG	TT	TG	TG	TG	GG	TG	GG	TT	TG	GG	TG	TG	TG	GG	TT	TG	GG	TT	TT	GG	TG	TG	TG	TG	GG	TG	TT	GG	TG	TG	TT	TG	TG	TG	GG
Gm04_45440686_T_C-1_T_R_2179335083	Gm04_45440686_T_C	A/G	4	45440686	NC	NC	NC	NC	NC	NC	NC	TC	TC	TC	TT	TC	TC	TC	CC	TC	CC	TT	TC	CC	TC	TC	TC	CC	TT	TC	CC	TT	TT	CC	TC	TC	TC	TC	CC	TC	TT	CC	TC	TC	TT	TC	TC	TC	CC
Gm04_45857325_T_C-1_B_F_2179335090	Gm04_45857325_T_C	T/C	4	45857325	NC	NC	NC	NC	NC	NC	NC	TC	TC	TC	TT	TC	TC	TC	CC	TC	CC	TT	TC	CC	CC	TC	TC	CC	CC	TC	CC	TT	TT	CC	TC	TC	TC	CC	CC	TC	TT	CC	TC	CC	TT	TC	TC	TC	CC
Gm04_45999196_C_A-1_T_F_2179335092	Gm04_45999196_C_A	T/C	4	45999196	NC	NC	NC	NC	NC	NC	NC	AC	AC	AC	AA	AC	AC	AC	CC	AC	CC	AA	AC	CC	CC	AC	AC	CC	CC	AC	CC	AA	AA	CC	AC	AC	AC	CC	CC	AC	AA	CC	AC	CC	AA	AC	AC	AC	CC
Gm04_4599981_G_T-1_T_R_2179334739	Gm04_4599981_G_T	T/C	4	4599981	NC	NC	NC	NC	NC	NC	NC	TG	TG	TT	TG	TG	TG	GG	GG	TG	TT	TG	TG	TT	TG	TG	TG	GG	GG	TT	TT	GG	TG	TG	TG	GG	TG	TG	TT	TG	GG	TG	TT	TG	TG	GG	TG	TG	TT
Gm04_46086046_G_A-1_T_F_2179335094	Gm04_46086046_G_A	T/C	4	46086046	NC	NC	NC	NC	NC	NC	NC	AG	AG	AG	GG	AG	AG	AG	AA	AG	AA	GG	AG	AA	AA	AG	AG	AA	AA	AG	AA	GG	GG	AA	AG	AG	AG	AA	AA	AG	GG	AA	AG	AA	GG	GG	AA	AG	AA
Gm04_46280438_G_A-1_B_R_2179335099	Gm04_46280438_G_A	A/G	4	46280438	NC	NC	NC	NC	NC	NC	NC	AG	AG	AG	GG	AG	AG	AG	AA	AG	AA	GG	AG	AA	AA	AG	AG	AA	AA	AG	AA	GG	GG	AA	AG	AG	AG	AA	AA	AG	GG	AA	AG	AA	GG	GG	AA	AG	AA
Gm04_46469835_C_A-1_T_F_2179335106	Gm04_46469835_C_A	T/C	4	46469835	NC	NC	NC	NC	NC	NC	NC	AC	AC	AC	CC	AC	AC	AC	AA	AC	AA	CC	AC	AA	AA	AC	AC	AA	AA	AC	AA	CC	CC	AA	AC	AC	AC	AA	AA	AA	CC	AA	AC	AA	CC	CC	AA	AC	AA
Gm04_46873023_T_G-1_T_R_2179335119	Gm04_46873023_T_G	T/C	4	46873023	NC	NC	NC	NC	NC	NC	NC	TG	TG	TG	TT	TG	TG	TT	GG	TG	GG	TT	TG	GG	GG	TG	TG	GG	GG	TG	GG	TT	TT	GG	TG	TG	TG	GG	GG	GG	TG	GG	TG	GG	TT	TT	GG	TG	GG
Gm04_46966383_G_A-1_B_R_2179335123	Gm04_46966383_G_A	T/C	4	46966383	NC	NC	NC	NC	NC	NC	NC	AG	AG	AG	GG	AG	AG	GG	AA	AG	AA	GG	AG	AA	AA	AG	AG	AA	AA	AG	AA	GG	GG	AA	AG	AG	AG	AA	AA	AA	AG	AA	AG	AA	GG	GG	AA	AG	AA
Gm04_47414790_G_A-1_T_F_2179335132	Gm04_47414790_G_A	A/C	4	47414790	NC	NC	NC	NC	NC	NC	NC	AG	AG	GG	GG	AG	AG	GG	AA	AG	AA	GG	AG	AA	AA	AG	AG	AG	AA	AG	AA	GG	GG	AA	AG	AG	AA	AA	AA	AA	AG	AA	AG	AA	GG	GG	AA	AG	AA
Gm04_47540792_T_C-1_B_F_2179335134	Gm04_47540792_T_C	T/C	4	47540792	NC	NC	NC	NC	NC	NC	NC	TC	TC	CC	CC	TC	TC	CC	TT	TC	TT	CC	TC	TT	TT	TC	TC	TC	TT	TC	TT	CC	CC	TT	TC	TC	TT	TT	TT	TT	TC	TT	TC	TT	CC	CC	TT	TC	TT
Gm04_47815130_T_G-1_B_F_2179335140	Gm04_47815130_T_G	A/C	4	47815130	NC	NC	NC	NC	NC	NC	NC	TG	TG	GG	GG	TG	TG	GG	TT	TG	TG	GG	TG	TT	TT	TG	GG	TG	TT	TG	TT	TG	GG	TT	TG	GG	TT	TT	TT	TT	TG	TG	TG	TT	GG	GG	TT	TG	TT
Gm04_47957714_A_C-1_T_F_2179335142	Gm04_47957714_A_C	A/C	4	47957714	NC	NC	NC	NC	NC	NC	NC	AC	AC	CC	CC	AC	AC	CC	AA	AC	AC	CC	AC	AA	AA	AC	CC	AC	AA	AC	AA	AC	CC	AA	AC	CC	AA	AA	AA	AA	AC	AC	CC	AA	CC	CC	AA	AC	AA
Gm04_48140577_G_A-1_B_R_2179335147	Gm04_48140577_G_A	A/G	4	48140577	NC	NC	NC	NC	NC	NC	NC	AG	AG	AA	AA	AG	GG	AA	GG	AG	AG	AA	AG	GG	GG	AG	AA	AG	GG	AG	GG	AG	AA	GG	AG	AA	GG	GG	GG	GG	AG	AG	AA	GG	AA	AA	GG	AG	GG
Gm04_48198636_G_A-1_B_R_2179335149	Gm04_48198636_G_A	T/G	4	48198636	NC	NC	NC	NC	NC	NC	NC	AG	AG	AA	AA	AG	GG	AA	GG	AG	AG	AA	AG	GG	GG	AG	AA	AG	GG	AG	GG	AG	AA	GG	AG	AA	GG	GG	GG	GG	AG	AG	AA	GG	AA	AA	GG	AG	GG
Gm04_48244118_G_A-1_T_F_2179335150	Gm04_48244118_G_A	T/C	4	48244118	NC	NC	NC	NC	NC	NC	NC	AG	AG	AA	AA	AG	GG	AA	GG	AG	AG	AA	AG	GG	GG	AG	AA	AG	GG	AG	GG	AG	AA	GG	AG	AA	GG	GG	GG	GG	AG	AG	AA	GG	AA	AA	GG	AG	GG
Gm04_48354680_T_C-1_B_F_2179335154	Gm04_48354680_T_C	T/G	4	48354680	NC	NC	NC	NC	NC	NC	NC	TC	TC	TT	TT	TC	CC	TT	CC	TC	TC	TT	TC	CC	CC	TC	TT	TC	CC	TC	CC	TC	TT	CC	CC	TT	CC	CC	CC	CC	TC	TC	TT	CC	TT	TT	CC	TC	CC
Gm04_48605014_T_G-1_T_R_2179335159	Gm04_48605014_T_G	A/G	4	48605014	NC	NC	NC	NC	NC	NC	NC	TG	TG	TT	TG	TG	GG	TT	GG	GG	TG	TT	TG	GG	GG	TG	TT	TG	GG	TG	GG	TG	TT	GG	GG	TT	GG	GG	GG	GG	TG	TG	TT	GG	TT	TT	GG	TG	GG
Gm04_48670188_A_G-1_B_R_2179335161	Gm04_48670188_A_G	A/G	4	48670188	NC	NC	NC	NC	NC	NC	NC	AG	AG	AA	AG	AG	GG	AA	GG	GG	AG	AA	AG	GG	GG	AG	AA	AG	GG	AG	GG	AG	AA	GG	GG	AA	GG	GG	GG	GG	AG	AG	AA	GG	AA	AA	GG	AG	GG
Gm04_48812166_A_G-1_T_F_2179335164	Gm04_48812166_A_G	T/C	4	48812166	NC	NC	NC	NC	NC	NC	NC	AG	AG	AA	AG	AG	GG	AA	GG	GG	AG	AA	AG	GG	GG	AG	AA	AG	GG	AG	GG	AG	AA	GG	GG	AG	GG	GG	GG	GG	AG	AG	AG	GG	AA	AA	GG	AG	GG
Gm04_48922546_A_G-1_T_F_2179335168	Gm04_48922546_A_G	T/C	4	48922546	NC	NC	NC	NC	NC	NC	NC	AG	AG	AA	AG	AG	GG	AA	GG	GG	AG	AA	AG	GG	GG	AG	AA	AG	GG	AG	GG	AG	AA	GG	GG	AG	GG	GG	GG	GG	AG	AG	AG	GG	AA	AA	GG	AG	GG
Gm04_48977363_C_T-1_T_R_2179335171	Gm04_48977363_C_T	T/C	4	48977363	NC	NC	NC	NC	NC	NC	NC	TC	TC	CC	TC	TC	TT	CC	TT	TT	TC	CC	TC	TT	TT	TC	CC	TC	TT	TC	TT	TC	CC	TT	TT	TC	TT	TT	TT	TT	TC	TC	TC	TT	CC	CC	TT	TC	TT
Gm04_49060197_T_G-1_B_F_2179335172	Gm04_49060197_T_G	A/G	4	49060197	NC	NC	NC	NC	NC	NC	NC	TG	TG	TT	TG	TG	GG	TT	GG	GG	TG	TT	TG	GG	GG	TG	TT	TG	GG	TG	GG	TG	TT	GG	GG	TG	GG	GG	GG	GG	TG	TG	TG	GG	TT	TT	GG	TG	GG
Gm04_5034406_T_C-1_B_F_2179334746	Gm04_5034406_T_C	A/G	4	5034406	NC	NC	NC	NC	NC	NC	NC	TC	TC	CC	TC	TC	TC	TT	TT	TC	CC	TC	TC	CC	TC	TC	TC	TC	TT	CC	CC	TT	TC	TC	TC	TT	TC	TC	CC	TC	TT	TC	CC	TC	TC	TT	TC	TC	CC
Gm04_6223324_T_C-1_B_F_2179334770	Gm04_6223324_T_C	T/C	4	6223324	NC	NC	NC	NC	NC	NC	NC	TC	TT	--	TT	--	--	TC	TT	TC	CC	TC	--	CC	TC	TC	TC	TC	TT	CC	TC	TT	--	TC	--	TT	TC	--	TC	--	TT	TC	--	--	TC	TT	--	TC	CC
Gm04_6643461_A_G-1_T_F_2179334778	Gm04_6643461_A_G	A/G	4	6643461	NC	NC	NC	NC	NC	NC	NC	AG	AA	AG	AA	AG	AG	AG	AG	AG	GG	AG	AG	GG	AG	AG	AG	AG	AA	GG	AG	AA	AG	AG	AG	AA	AG	AG	AG	AG	AA	AG	AG	AG	AG	AA	AG	AG	GG
Gm04_7115824_A_G-1_T_F_2179334792	Gm04_7115824_A_G	T/C	4	7115824	NC	NC	NC	NC	NC	NC	NC	AG	AA	AG	AA	AG	AG	AG	AG	AG	GG	AG	AG	GG	AG	AG	AG	GG	AA	GG	AG	AA	AG	AG	AG	AG	AG	AG	AG	AG	AA	AG	AG	AG	AG	AA	AG	AG	GG
Gm04_7795928_A_G-1_T_F_2179334806	Gm04_7795928_A_G	T/C	4	7795928	NC	NC	NC	NC	NC	NC	NC	AG	AA	AG	AA	AG	AG	AG	AG	AG	GG	AG	AG	GG	AA	AG	AG	GG	AA	GG	AG	AA	AG	AG	AG	AG	AG	AG	AG	AG	AA	AG	AG	AG	AG	AA	AG	AG	GG
Gm04_7957588_G_T-1_T_R_2179334809	Gm04_7957588_G_T	T/C	4	7957588	NC	NC	NC	NC	NC	NC	NC	TG	TT	TG	TT	TG	TG	TG	TG	TG	GG	TG	TG	GG	TT	TG	TG	GG	TT	GG	TG	TT	TG	TG	TG	TG	TG	TG	TG	TG	TT	TG	TG	TG	TG	TT	TG	TG	GG
Gm04_8004029_C_A-1_T_F_2179334810	Gm04_8004029_C_A	A/G	4	8004029	NC	NC	NC	NC	NC	NC	NC	AC	CC	AC	CC	AC	AC	AC	AC	AC	AA	AC	AC	AA	CC	AC	AC	AA	CC	AA	AC	CC	AC	AC	AC	AC	AC	AC	AC	AC	CC	AC	AC	AC	AC	CC	AC	AC	AA
Gm04_8065917_C_T-1_B_F_2179334812	Gm04_8065917_C_T	A/C	4	8065917	NC	NC	NC	NC	NC	NC	NC	TC	CC	TC	CC	TC	TC	TC	TC	TC	TT	TC	TC	TT	CC	TC	TC	TT	CC	TT	TC	CC	TC	TC	TC	TC	TC	TC	TC	TC	CC	TC	TC	TC	TC	CC	TC	TC	TT
Gm04_8317828_G_A-1_B_R_2179334819	Gm04_8317828_G_A	T/C	4	8317828	NC	NC	NC	NC	NC	NC	NC	AG	AA	AG	AA	AG	AG	AG	AG	AG	GG	AG	AG	GG	AA	AG	AG	GG	AA	GG	AG	AA	AG	AG	AG	AG	AG	AG	AG	AG	AA	AG	AG	AG	AG	AA	AG	AG	GG
Gm04_8457367_T_C-1_B_F_2179334824	Gm04_8457367_T_C	T/G	4	8457367	NC	NC	NC	NC	NC	NC	NC	TC	TT	TC	TT	TC	TC	TC	TC	TC	CC	TC	TC	CC	TT	TC	TC	CC	TT	CC	TC	TT	TC	TC	TC	TC	TC	TC	TC	TC	TT	TC	TC	TC	TC	TT	TC	TC	CC
Gm04_8493767_T_C-1_T_R_2179334827	Gm04_8493767_T_C	T/G	4	8493767	NC	NC	NC	NC	NC	NC	NC	TC	TT	TC	TT	TC	TC	TC	TC	TC	CC	TC	TC	CC	TT	TC	TC	CC	TT	CC	TC	TT	TC	TC	TC	TC	TC	TC	TC	TC	TT	CC	TC	TC	TC	TT	TC	TC	CC
Gm04_8701289_A_G-1_T_F_2179334828	Gm04_8701289_A_G	A/C	4	8701289	NC	NC	NC	NC	NC	NC	NC	AG	AA	AG	AA	AG	AG	AG	AG	AG	GG	AG	AG	GG	AA	AG	AG	GG	AA	GG	AG	AA	AG	AG	AG	AG	AG	AG	AG	AG	AA	GG	AG	AG	AG	AA	AG	AG	GG
Gm04_8845668_G_T-1_T_R_2179334833	Gm04_8845668_G_T	T/C	4	8845668	NC	NC	NC	NC	NC	NC	NC	TG	TT	TG	TT	TG	TG	TG	TG	TG	GG	TG	TG	GG	TT	TG	TG	GG	TT	GG	TG	TT	TG	TG	TG	TG	TG	TG	TG	TG	TT	GG	TG	TG	TG	TT	TG	TG	GG
Gm04_9002718_G_A-1_B_R_2179334837	Gm04_9002718_G_A	A/G	4	9002718	NC	NC	NC	NC	NC	NC	NC	AG	AA	AG	AA	AG	AG	AG	AG	AG	GG	AG	GG	GG	AA	AG	AG	GG	AA	GG	AG	AA	AG	AG	AG	AG	AG	AG	AG	AG	AA	GG	AG	AG	AG	AA	AG	AG	GG
Gm04_9099671_A_G-1_T_F_2179334838	Gm04_9099671_A_G	T/C	4	9099671	NC	NC	NC	NC	NC	NC	NC	AG	GG	AG	GG	AG	AG	AG	AG	AG	AA	AG	AA	AA	GG	AG	AG	AA	GG	AA	AG	GG	AG	AG	AG	AG	AG	AG	AG	AG	GG	AA	AG	AG	AG	GG	AG	AG	AA
Gm04_9442969_T_C-1_B_F_2179334846	Gm04_9442969_T_C	A/C	4	9442969	NC	NC	NC	NC	NC	NC	NC	TC	CC	TC	CC	TC	TC	TC	TC	TC	TT	TC	TT	TT	CC	TC	TC	TT	CC	TT	TC	CC	TC	TC	TC	TC	TC	TC	TC	TC	CC	TT	TC	TC	TC	CC	TC	TC	TT
Gm04_9600878_C_A-1_T_F_2179334854	Gm04_9600878_C_A	T/C	4	9600878	NC	NC	NC	NC	NC	NC	NC	AC	CC	AC	CC	AC	AC	AA	AC	AC	AA	AC	AA	AA	CC	AC	AC	AA	CC	AA	AC	CC	AC	AC	AC	AC	AC	AC	AC	AC	CC	AA	AC	AC	AC	CC	AC	AC	AA
Gm04_9713316_G_A-1_B_R_2179334857	Gm04_9713316_G_A	A/G	4	9713316	NC	NC	NC	NC	NC	NC	NC	AG	GG	AG	GG	AG	AG	AA	AG	AG	AA	AG	AA	AA	GG	AG	AG	AA	GG	AA	AG	GG	AG	AG	AG	AG	AG	AG	AG	AG	GG	AA	AG	AG	AG	GG	AG	AG	AA
Gm04_9720640_G_A-1_B_R_2179334859	Gm04_9720640_G_A	A/G	4	9720640	NC	NC	NC	NC	NC	NC	NC	AG	GG	AG	GG	AG	AG	AA	AG	AG	AA	AG	AA	AA	GG	AG	AG	AA	GG	AA	AG	GG	AG	AG	AG	AG	AG	AG	AG	AG	GG	AA	AG	AG	AG	GG	AG	AG	AA
Gm05_1043092_G_T-1_B_F_2179335200	Gm05_1043092_G_T	A/G	5	1043092	NC	NC	NC	NC	NC	NC	NC	GG	TT	TT	GG	TG	TG	GG	TT	TT	TG	TT	TG	TG	TG	GG	TT	TG	TT	TG	GG	TG	TG	TT	TT	TT	TG	GG	GG	TG	TG	TG	TG	TG	TG	TT	GG	TT	TG
Gm05_1106905_A_G-1_B_R_2179335205	Gm05_1106905_A_G	A/G	5	1106905	NC	NC	NC	NC	NC	NC	NC	AA	GG	GG	AA	AG	AG	AA	GG	GG	AG	GG	AG	AG	AG	AA	GG	AG	GG	AG	AA	AG	AG	GG	GG	GG	AG	AA	AA	AG	AG	AG	AG	AG	AG	GG	AA	GG	AG
Gm05_1175804_G_A-1_T_F_2179335206	Gm05_1175804_G_A	T/G	5	1175804	NC	NC	NC	NC	NC	NC	NC	GG	AA	AA	GG	AG	AG	GG	AA	AA	AG	AA	AG	AG	AG	AG	AA	AG	AA	AG	GG	AG	AG	AA	AA	AA	AG	GG	GG	AG	AG	AG	AG	AG	AG	AA	GG	AA	AG
Gm05_1236013_A_C-1_T_F_2179335210	Gm05_1236013_A_C	A/G	5	1236013	NC	NC	NC	NC	NC	NC	NC	AA	CC	CC	AA	AC	AC	AA	CC	CC	AC	CC	AC	AC	AC	AC	CC	AC	CC	AC	AA	AC	AC	CC	CC	CC	AC	AA	AA	AC	AC	AC	AC	AC	AC	CC	AA	CC	AC
Gm05_1500111_G_A-1_T_F_2179335218	Gm05_1500111_G_A	A/G	5	1500111	NC	NC	NC	NC	NC	NC	NC	AA	GG	GG	AA	AG	AG	AA	GG	GG	AG	GG	AG	AG	AG	AG	GG	AG	GG	AG	AA	AG	AG	GG	GG	GG	AG	AA	AA	AG	AG	AG	AG	AG	AG	GG	AA	GG	AG
Gm05_1547102_C_T-1_T_R_2179335221	Gm05_1547102_C_T	T/G	5	1547102	NC	NC	NC	NC	NC	NC	NC	CC	TT	TT	CC	TC	TC	CC	TT	TT	TC	TT	TC	TC	TC	TC	TT	TC	TT	TC	CC	TC	TC	TT	TT	TT	TC	CC	CC	TC	TC	TC	TC	TC	TC	TT	CC	TT	TC
Gm05_16220329_T_C-1_B_F_2179335358	Gm05_16220329_T_C	T/C	5	16220329	NC	NC	NC	NC	NC	NC	NC	CC	TC	TT	CC	TC	TC	CC	TC	CC	CC	TT	TC	TC	TT	TC	TT	TC	TT	CC	CC	TT	TT	TC	TC	TC	CC	CC	TT	TC	TC	TC	TC	TT	TC	TT	CC	TT	TC
Gm05_1705841_A_G-1_T_F_2179335226	Gm05_1705841_A_G	A/G	5	1705841	NC	NC	NC	NC	NC	NC	NC	AA	GG	GG	AA	AG	AG	AA	GG	GG	AG	GG	AG	AG	AG	AG	GG	AG	GG	AG	AA	AG	AG	GG	GG	GG	AG	AA	AA	AG	AG	AG	AG	AG	AG	GG	--	GG	AG
Gm05_1744708_G_A-1_B_R_2179335229	Gm05_1744708_G_A	A/G	5	1744708	NC	NC	NC	NC	NC	NC	NC	GG	AA	AA	GG	AG	AG	GG	AA	AA	AG	AA	AG	AG	AG	AG	AA	AG	AA	AG	GG	AG	AG	AA	AA	AA	AG	GG	GG	AG	AG	AG	AG	AG	AG	AA	GG	AA	AG
Gm05_1979844_C_A-1_T_F_2179335232	Gm05_1979844_C_A	T/C	5	1979844	NC	NC	NC	NC	NC	NC	NC	CC	AA	AA	CC	AC	AC	CC	AA	AA	AC	AA	AC	AC	AC	AC	AA	AC	AA	AC	CC	AA	AA	AA	AA	AA	CC	CC	CC	AC	AC	AC	AC	AC	AC	AA	CC	AA	AC
Gm05_2216235_A_G-1_B_R_2179335245	Gm05_2216235_A_G	T/C	5	2216235	NC	NC	NC	NC	NC	NC	NC	GG	AG	AA	GG	AG	AG	GG	AA	AA	GG	AA	AG	AG	AG	AG	AA	AG	AA	AG	GG	AA	AA	AA	AG	AG	GG	GG	GG	AG	AG	AG	AG	AG	AG	AA	GG	AA	AG
Gm05_2352061_C_T-1_T_R_2179335247	Gm05_2352061_C_T	T/C	5	2352061	NC	NC	NC	NC	NC	NC	NC	TT	TC	CC	TT	TC	TC	TT	CC	CC	TT	CC	TC	TC	TC	TC	CC	TC	CC	TC	TT	CC	CC	CC	TC	TC	TT	TT	TT	TC	TC	TC	TC	TT	TC	CC	TT	CC	TC
Gm05_23799613_A_G-1_T_F_2179335366	Gm05_23799613_A_G	A/C	5	23799613	NC	NC	NC	NC	NC	NC	NC	GG	AG	AA	GG	AG	AG	GG	AG	GG	GG	AA	AG	AG	AA	AG	AA	AG	AA	GG	GG	AA	AA	AG	AG	AG	GG	GG	AA	AG	AG	AG	AG	AA	AG	AA	GG	AA	AG
Gm05_26685967_G_A-1_T_F_2179335372	Gm05_26685967_G_A	A/G	5	26685967	NC	NC	NC	NC	NC	NC	NC	AA	AG	GG	AA	AG	AG	AA	AG	AA	AA	GG	AG	AG	GG	AG	GG	AG	GG	AA	AA	GG	GG	AG	AG	AG	AG	AA	GG	AG	AG	AG	AG	GG	AG	GG	AA	GG	AG
Gm05_26716419_G_T-1_B_F_2179335374	Gm05_26716419_G_T	A/C	5	26716419	NC	NC	NC	NC	NC	NC	NC	TT	TG	GG	TT	TG	TG	TT	TG	TT	TT	GG	TG	TG	GG	TG	GG	TG	GG	TT	TT	GG	GG	TG	TG	TG	TG	TT	GG	TG	TG	TG	TG	GG	TG	GG	TT	GG	TG
Gm05_2674662_T_G-1_T_R_2179335257	Gm05_2674662_T_G	A/G	5	2674662	NC	NC	NC	NC	NC	NC	NC	GG	TG	TT	GG	TG	TG	GG	TT	TT	GG	TT	TG	TG	TG	TG	TT	TG	TT	TG	GG	TT	TT	TT	TG	TG	GG	GG	GG	TG	TG	TG	TG	GG	TG	TT	GG	TT	TG
Gm05_26773791_T_C-1_T_R_2179335379	Gm05_26773791_T_C	A/C	5	26773791	NC	NC	NC	NC	NC	NC	NC	CC	TC	TT	CC	TC	TC	CC	TC	CC	CC	TT	TC	TC	TT	TC	TT	TC	TT	CC	CC	TT	TT	TC	TC	TC	TC	CC	TT	TC	TC	TC	TC	TT	TC	TT	CC	TT	TC
Gm05_2708074_T_C-1_B_F_2179335258	Gm05_2708074_T_C	T/C	5	2708074	NC	NC	NC	NC	NC	NC	NC	CC	TC	TT	CC	TC	TC	CC	TT	TT	CC	TT	TC	TC	TC	TC	TT	TC	TT	TC	CC	TT	TT	TT	TC	TC	CC	CC	CC	TC	TC	TC	TC	CC	TC	TT	CC	TT	TC
Gm05_27226936_A_G-1_B_R_2179335383	Gm05_27226936_A_G	A/G	5	27226936	NC	NC	NC	NC	NC	NC	NC	GG	AG	AA	GG	AG	AG	GG	AG	GG	GG	AA	AG	AG	AG	AG	AA	AG	AA	GG	GG	AA	AA	AG	AG	AG	AG	GG	AA	AG	AG	AG	AG	AA	AG	AA	GG	AA	AG
Gm05_27342672_T_G-1_B_F_2179335384	Gm05_27342672_T_G	A/G	5	27342672	NC	NC	NC	NC	NC	NC	NC	GG	TG	TT	GG	TG	TG	GG	TG	GG	GG	TT	TG	TG	TG	TG	TT	TG	TT	GG	GG	TT	TT	TG	TG	TG	TG	GG	TT	TG	TG	TG	TG	TT	TG	TT	GG	TT	TG
Gm05_27365188_A_G-1_B_R_2179335387	Gm05_27365188_A_G	T/C	5	27365188	NC	NC	NC	NC	NC	NC	NC	GG	AG	AA	GG	AG	AG	GG	AG	GG	GG	AA	AG	AG	AG	AG	AA	AG	AA	GG	GG	AA	AA	AG	AG	AG	AG	GG	AA	AG	AG	AG	AG	AA	AG	AA	GG	AA	AG
Gm05_2738064_T_C-1_B_F_2179335260	Gm05_2738064_T_C	A/G	5	2738064	NC	NC	NC	NC	NC	NC	NC	CC	TC	TT	CC	TC	TC	CC	TT	TT	CC	TT	TC	TC	TC	TC	TT	TC	TT	TC	CC	TT	TT	TT	TC	TC	CC	CC	CC	TC	TC	TC	TC	CC	TC	TT	CC	TT	TC
Gm05_285672_T_C-1_B_F_2179335174	Gm05_285672_T_C	A/G	5	285672	NC	NC	NC	NC	NC	NC	NC	CC	TT	TC	CC	TC	TC	TC	TT	TT	TC	TT	TC	TC	TC	CC	TC	TC	TT	TC	TC	TC	TC	TT	TC	TT	TC	CC	CC	TC	TC	TC	TC	TC	TC	TC	CC	TT	TC
Gm05_28856521_T_C-1_B_F_2179335398	Gm05_28856521_T_C	T/C	5	28856521	NC	NC	NC	NC	NC	NC	NC	CC	TC	TT	CC	TC	TC	CC	TC	CC	CC	TT	TC	TC	TC	TC	TT	TC	TT	CC	CC	TT	TT	TC	TC	TC	TC	CC	TT	TC	TC	TC	TC	TT	TC	TT	CC	TT	TC
Gm05_2889929_A_G-1_T_F_2179335264	Gm05_2889929_A_G	T/C	5	2889929	NC	NC	NC	NC	NC	NC	NC	GG	AG	AA	GG	AG	AG	GG	AA	AA	GG	AA	AG	AG	AG	AG	AA	AG	AA	AG	GG	AA	AA	AA	AG	AG	GG	GG	GG	AG	AG	AG	AG	GG	AG	AA	GG	AA	AG
Gm05_29020658_G_A-1_B_R_2179335403	Gm05_29020658_G_A	T/C	5	29020658	NC	NC	NC	NC	NC	NC	NC	AA	AG	GG	AG	AG	AG	AA	AG	AA	AA	GG	AG	AG	AG	AG	GG	AG	GG	AA	AA	GG	GG	AG	AG	AG	AG	AA	GG	AG	AG	AG	AG	GG	AG	GG	AA	GG	AG
Gm05_29489577_A_G-1_T_F_2179335406	Gm05_29489577_A_G	T/C	5	29489577	NC	NC	NC	NC	NC	NC	NC	GG	AG	AA	AG	AG	AG	GG	AG	GG	GG	AA	AG	AG	AG	AG	AA	AG	AA	GG	GG	AA	AA	AG	AG	AG	AG	GG	AA	AG	AG	AG	AG	AA	AG	AA	GG	AA	AG
Gm05_29970914_A_G-1_T_F_2179335412	Gm05_29970914_A_G	A/C	5	29970914	NC	NC	NC	NC	NC	NC	NC	GG	AG	AA	AG	AG	AG	GG	AG	GG	GG	AA	AG	AG	AG	AG	AA	AG	AA	GG	GG	AA	AA	AG	AG	AG	AG	GG	AA	AG	AG	AG	AG	AA	AG	AA	GG	AA	AG
Gm05_30976228_G_A-1_B_R_2179335427	Gm05_30976228_G_A	T/C	5	30976228	NC	NC	NC	NC	NC	NC	NC	AA	AG	GG	AG	AG	AG	AA	AG	AA	AA	GG	AG	AG	AG	AG	GG	AG	GG	AA	AA	GG	GG	AG	AG	AG	AG	AA	GG	AG	AG	AG	AG	GG	AG	GG	AA	GG	AG
Gm05_31160955_A_G-1_B_R_2179335433	Gm05_31160955_A_G	A/G	5	31160955	NC	NC	NC	NC	NC	NC	NC	GG	AG	AA	AG	AG	AG	GG	AG	GG	GG	AA	AG	AG	AG	AG	AA	AG	AA	GG	GG	AA	AA	AG	AG	AG	AG	GG	AA	AG	AG	AG	AG	AA	AG	AA	GG	AA	AG
Gm05_31274857_A_G-1_B_R_2179335435	Gm05_31274857_A_G	A/C	5	31274857	NC	NC	NC	NC	NC	NC	NC	GG	AG	AA	AG	AG	AG	GG	AG	GG	GG	AA	AG	AG	AG	AG	AA	AG	AA	GG	GG	AA	AA	AG	AG	AG	AG	GG	AA	AG	AG	AG	AG	AA	AG	AA	GG	AA	AG
Gm05_31334797_C_T-1_T_R_2179335439	Gm05_31334797_C_T	A/G	5	31334797	NC	NC	NC	NC	NC	NC	NC	TT	TC	CC	TC	TC	TC	TT	TC	TT	TC	CC	TC	TC	TC	TC	CC	TC	CC	TT	TT	CC	CC	TC	TC	TC	TC	TT	CC	TC	TC	TC	TC	CC	TC	CC	TT	CC	TC
Gm05_31454134_T_C-1_T_R_2179335443	Gm05_31454134_T_C	T/C	5	31454134	NC	NC	NC	NC	NC	NC	NC	CC	TC	TT	TC	TC	TC	CC	TC	CC	TC	TT	TC	TC	TC	TC	TT	TC	TT	CC	CC	TT	TT	TC	TC	TC	TC	CC	TT	TC	TC	TC	TC	TT	TC	TT	CC	TT	TC
Gm05_31605772_A_G-1_T_F_2179335448	Gm05_31605772_A_G	T/C	5	31605772	NC	NC	NC	NC	NC	NC	NC	GG	AG	AA	AG	AG	AG	GG	AG	GG	AG	AA	AG	AG	AG	AG	AA	AG	AA	GG	GG	AA	AA	AG	AG	AG	AG	GG	AA	AG	AG	AG	AG	AA	AG	AA	GG	AA	AG
Gm05_31827868_T_G-1_T_R_2179335455	Gm05_31827868_T_G	A/G	5	31827868	NC	NC	NC	NC	NC	NC	NC	TT	TG	GG	TG	TG	TG	TT	TT	TT	TG	GG	TG	TG	TG	TG	GG	TG	GG	TT	TT	GG	GG	TG	TG	TG	TG	TT	GG	TG	TG	TG	TG	GG	TG	GG	TT	GG	TG
Gm05_32565157_T_C-1_T_R_2179335469	Gm05_32565157_T_C	A/C	5	32565157	NC	NC	NC	NC	NC	NC	NC	TT	TC	CC	TC	TC	TC	TT	TT	TT	TC	CC	TC	TC	TC	TC	CC	TC	CC	TT	TT	CC	CC	TC	TC	TC	TC	TT	CC	TC	TC	TC	TC	CC	TC	TC	TC	CC	TC
Gm05_3284858_A_G-1_T_F_2179335272	Gm05_3284858_A_G	A/G	5	3284858	NC	NC	NC	NC	NC	NC	NC	GG	AG	AA	GG	AG	AG	GG	AA	AA	GG	AA	AG	AG	AG	AG	AA	AG	AA	AG	GG	AA	AA	AG	AG	AG	GG	GG	GG	AG	AG	AG	AG	AG	AG	AA	GG	AA	AG
Gm05_33075880_T_C-1_T_R_2179335481	Gm05_33075880_T_C	A/G	5	33075880	NC	NC	NC	NC	NC	NC	NC	CC	TC	TT	TC	TC	TC	CC	CC	CC	TC	TT	TC	TC	TC	TC	TT	TT	TT	TC	CC	TT	TT	TC	TC	TC	TC	CC	TT	TC	TC	TC	CC	TT	TC	TC	TC	TT	TC
Gm05_33268964_T_G-1_T_R_2179335487	Gm05_33268964_T_G	A/G	5	33268964	NC	NC	NC	NC	NC	NC	NC	GG	TG	TT	TG	TG	TG	GG	GG	GG	TG	TT	TG	TG	TG	TG	TT	TT	TT	TG	GG	TT	TT	TG	TG	TG	TG	GG	TT	TG	TT	TG	GG	TT	TG	TG	TG	TT	TG
Gm05_33472263_A_C-1_T_F_2179335490	Gm05_33472263_A_C	A/G	5	33472263	NC	NC	NC	NC	NC	NC	NC	CC	AC	AA	AC	AC	AC	CC	CC	CC	AC	AA	AC	AC	AC	AC	AA	AA	AA	AC	CC	AA	AA	AC	AC	AC	AC	CC	AA	AC	AA	AC	CC	AA	AC	AC	AC	AA	AC
Gm05_33785297_T_C-1_B_F_2179335502	Gm05_33785297_T_C	A/G	5	33785297	NC	NC	NC	NC	NC	NC	NC	CC	TC	TT	TC	TC	TC	CC	CC	CC	TC	TT	TC	TC	TC	TC	TT	TT	TT	TC	CC	TT	TT	TC	TC	TC	TC	CC	TT	TC	TT	TC	CC	TT	TC	TC	TC	TT	TC
Gm05_33929183_C_T-1_T_R_2179335507	Gm05_33929183_C_T	A/G	5	33929183	NC	NC	NC	NC	NC	NC	NC	TT	TC	CC	TC	TC	TC	TT	TT	TT	TC	CC	TC	TC	TC	TC	CC	CC	CC	TC	TT	CC	CC	TC	TC	TC	TC	TT	CC	TC	CC	TC	TT	CC	TC	TC	TC	CC	TC
Gm05_34002033_A_G-1_B_R_2179335509	Gm05_34002033_A_G	T/C	5	34002033	NC	NC	NC	NC	NC	NC	NC	GG	AG	AA	AG	AG	AG	GG	GG	GG	AG	AA	AG	AG	AG	AA	AA	AA	AA	AG	GG	AA	AG	AG	AG	AG	AG	GG	AA	AG	AA	AG	GG	AA	AG	AG	AG	AA	AG
Gm05_34115366_T_C-1_B_F_2179335514	Gm05_34115366_T_C	T/C	5	34115366	NC	NC	NC	NC	NC	NC	NC	CC	TC	TC	TC	TC	TC	CC	CC	CC	TC	TT	TC	TC	TC	TC	TC	TC	TC	TC	CC	TT	TC	TC	TC	TC	TC	CC	TC	TC	TC	TC	CC	TC	TC	TC	TC	TT	TC
Gm05_34190449_C_T-1_B_F_2179335516	Gm05_34190449_C_T	A/G	5	34190449	NC	NC	NC	NC	NC	NC	NC	TT	TC	CC	TC	TC	TC	TT	TT	TT	TC	CC	TC	TC	TC	CC	TC	CC	CC	TC	TT	CC	TC	TC	TC	TC	TC	TT	CC	TC	CC	TC	TT	CC	CC	TC	TC	CC	TC
Gm05_34234207_G_A-1_T_F_2179335518	Gm05_34234207_G_A	T/G	5	34234207	NC	NC	NC	NC	NC	NC	NC	AA	AG	GG	AG	AG	AG	AA	AA	AA	AG	GG	AG	AG	AG	GG	AG	GG	GG	AG	AA	GG	AG	AG	AG	AG	AG	AA	GG	AG	GG	AG	AA	GG	GG	AG	AG	GG	AG
Gm05_34294649_G_T-1_B_F_2179335520	Gm05_34294649_G_T	T/C	5	34294649	NC	NC	NC	NC	NC	NC	NC	TT	TG	GG	TG	TG	TG	TT	TT	TT	TG	GG	TG	TG	TG	GG	TG	GG	GG	TG	TT	GG	TG	TG	TG	TG	TG	TT	GG	TG	GG	TG	TT	GG	GG	TG	TG	GG	TG
Gm05_34620992_C_A-1_T_F_2179335532	Gm05_34620992_C_A	A/G	5	34620992	NC	NC	NC	NC	NC	NC	NC	AA	AC	CC	AC	AC	AC	AA	AA	AA	AC	CC	AC	AC	AC	CC	AC	CC	CC	AC	AA	CC	AC	AC	AC	AC	AC	AA	CC	AC	CC	AC	AA	CC	CC	AC	AC	CC	AC
Gm05_34765648_A_G-1_B_R_2179335539	Gm05_34765648_A_G	T/C	5	34765648	NC	NC	NC	NC	NC	NC	NC	AA	AG	GG	AG	AG	AG	AA	AA	AG	AG	GG	AG	AG	AG	GG	AG	GG	GG	AG	AA	GG	AG	AG	AG	AG	AG	AA	AG	AG	GG	AG	AA	GG	GG	AG	AG	GG	AG
Gm05_34830575_G_A-1_B_R_2179335543	Gm05_34830575_G_A	T/C	5	34830575	NC	NC	NC	NC	NC	NC	NC	GG	AG	AA	AG	AG	AG	GG	GG	AG	AG	AA	AG	AG	AG	AA	AG	AA	AA	AG	GG	AA	AG	AG	AG	AG	AG	GG	AG	AG	AA	AG	GG	AA	AA	AG	AG	AA	AG
Gm05_34887900_A_G-1_T_F_2179335544	Gm05_34887900_A_G	A/G	5	34887900	NC	NC	NC	NC	NC	NC	NC	GG	AG	AA	AG	AG	AG	GG	GG	AG	AG	AA	AG	AG	AG	AA	AG	AA	AA	AA	GG	AA	AG	AG	AG	AG	AG	GG	AG	AG	AA	AG	GG	AA	AA	AG	AG	AA	AG
Gm05_35039076_C_T-1_T_R_2179335551	Gm05_35039076_C_T	A/G	5	35039076	NC	NC	NC	NC	NC	NC	NC	CC	TC	TT	TC	TC	TC	CC	CC	TC	TC	TT	TC	TC	TC	TT	TC	TT	TT	TT	TC	TT	TC	TC	TC	TC	TC	CC	TC	TC	TT	TC	CC	TT	TT	TC	TC	TT	TC
Gm05_3505412_G_A-1_T_F_2179335276	Gm05_3505412_G_A	A/C	5	3505412	NC	NC	NC	NC	NC	NC	NC	GG	AG	AA	GG	AG	AG	GG	AG	AA	GG	AA	AG	AG	AA	AG	AA	AG	AA	AG	GG	AA	AA	AG	AG	AG	GG	GG	AG	AG	AG	AG	AG	AA	AG	AA	GG	AA	AG
Gm05_35152904_T_C-1_B_F_2179335554	Gm05_35152904_T_C	A/C	5	35152904	NC	NC	NC	NC	NC	NC	NC	CC	TC	TT	TC	TC	TC	CC	CC	TC	TC	TT	TC	TC	TC	TT	TC	TT	TT	TT	TC	TT	TC	TC	TC	TC	TC	CC	TC	TC	TT	TC	CC	TT	TT	TC	TC	TT	TC
Gm05_35196492_G_T-1_T_R_2179335557	Gm05_35196492_G_T	T/C	5	35196492	NC	NC	NC	NC	NC	NC	NC	GG	TG	TT	TG	TG	TG	GG	GG	TG	TG	TT	TG	TG	TG	TT	TG	TT	TT	TT	TG	TT	TG	TG	TG	TG	TG	GG	TG	TG	TT	TG	GG	TT	TT	TG	TG	TT	TG
Gm05_35368098_A_C-1_B_R_2179335565	Gm05_35368098_A_C	A/G	5	35368098	NC	NC	NC	NC	NC	NC	NC	AA	AC	CC	AC	AC	AC	AA	AA	AC	AC	CC	AC	AC	AC	CC	AC	CC	CC	CC	AC	CC	AC	AC	AC	AC	AC	AA	AC	AC	CC	AC	AA	CC	CC	AC	AC	CC	AC
Gm05_35450915_T_C-1_T_R_2179335569	Gm05_35450915_T_C	T/C	5	35450915	NC	NC	NC	NC	NC	NC	NC	TT	TC	CC	TC	TC	TC	TT	TT	TC	TC	CC	TC	TC	TC	CC	TT	CC	CC	CC	TC	CC	TC	TC	TC	TC	TC	TT	TT	TC	CC	TC	TT	CC	CC	TC	TC	CC	TC
Gm05_3569588_T_C-1_B_F_2179335278	Gm05_3569588_T_C	A/G	5	3569588	NC	NC	NC	NC	NC	NC	NC	TT	TC	CC	TT	TC	TC	TT	TC	CC	TT	CC	TC	TC	CC	TC	CC	TC	CC	TC	TT	CC	CC	TC	TC	TC	TT	TT	TC	TC	TC	TC	TC	CC	TC	CC	TT	CC	TC
Gm05_35754878_C_A-1_B_R_2179335581	Gm05_35754878_C_A	T/C	5	35754878	NC	NC	NC	NC	NC	NC	NC	CC	AC	AA	AC	AC	AC	CC	CC	AC	AC	AA	AC	AC	AC	AA	CC	AA	AA	AA	AC	AA	AC	AC	AC	AC	AC	CC	CC	AC	AA	AC	CC	AA	AA	AC	AC	AA	AC
Gm05_35860939_C_T-1_T_R_2179335585	Gm05_35860939_C_T	A/G	5	35860939	NC	NC	NC	NC	NC	NC	NC	CC	TC	TT	TC	TC	TC	CC	CC	TC	TC	TT	TC	TC	TC	TT	CC	TT	TT	TT	TC	TT	TC	TC	TC	TC	TC	CC	CC	TC	TT	TC	CC	TT	TT	TC	TC	TT	TC
Gm05_36028909_A_G-1_T_F_2179335588	Gm05_36028909_A_G	A/G	5	36028909	NC	NC	NC	NC	NC	NC	NC	GG	AG	AA	AG	AG	AG	GG	GG	AG	AG	AA	AG	AG	AG	AA	GG	AA	AA	AA	AG	AA	AG	AG	AG	GG	AG	GG	GG	AG	AA	AG	GG	AA	AA	AG	AG	AA	AG
Gm05_36115730_C_T-1_B_F_2179335592	Gm05_36115730_C_T	A/C	5	36115730	NC	NC	NC	NC	NC	NC	NC	TT	TC	CC	TC	TC	TC	TT	TT	TC	TC	CC	TC	TC	TC	CC	TT	CC	CC	CC	TC	CC	TC	TC	TC	TT	TC	TT	TT	TC	CC	TC	TT	CC	CC	TC	TC	CC	TC
Gm05_36190383_A_C-1_T_F_2179335594	Gm05_36190383_A_C	T/C	5	36190383	NC	NC	NC	NC	NC	NC	NC	CC	AC	AA	AC	AC	AC	CC	CC	AC	AC	AA	AC	AC	AC	AA	CC	AA	AA	AA	AC	AA	AC	AC	AC	CC	AC	CC	CC	AC	AA	AC	CC	AA	AA	AC	AC	AA	AC
Gm05_36429393_C_T-1_T_R_2179335603	Gm05_36429393_C_T	A/G	5	36429393	NC	NC	NC	NC	NC	NC	NC	TT	TC	CC	TC	TC	TC	TT	TT	TC	TC	CC	TC	TC	TC	CC	TT	CC	CC	CC	TC	CC	TC	TC	TC	TT	TC	TT	TT	TC	CC	TC	TT	CC	CC	TC	TC	CC	TC
Gm05_36465301_T_C-1_T_R_2179335605	Gm05_36465301_T_C	T/C	5	36465301	NC	NC	NC	NC	NC	NC	NC	CC	TC	TT	TC	TC	TC	CC	CC	TC	TC	TT	TC	TC	TC	TT	CC	TT	TT	TT	TC	TT	TC	TC	TC	CC	TC	CC	CC	TC	TT	CC	CC	TT	TT	TC	TC	TT	TC
Gm05_36558442_C_T-1_B_F_2179335606	Gm05_36558442_C_T	A/G	5	36558442	NC	NC	NC	NC	NC	NC	NC	TT	TC	CC	TC	TC	TC	TT	TT	TC	TC	CC	TC	TC	TC	CC	TT	CC	CC	CC	TC	CC	TC	TC	TC	TT	TC	TT	TT	TC	CC	TT	TT	CC	CC	TC	TC	CC	TC
Gm05_36626022_A_G-1_T_F_2179335608	Gm05_36626022_A_G	A/G	5	36626022	NC	NC	NC	NC	NC	NC	NC	GG	AG	AA	AG	AG	AG	GG	GG	AG	AG	AA	AG	AG	AG	AA	GG	AA	AA	AA	AG	AA	AG	AG	AG	GG	AG	GG	GG	AG	AA	AG	GG	AA	AA	AG	AG	AA	AG
Gm05_3664732_A_G-1_B_R_2179335281	Gm05_3664732_A_G	T/C	5	3664732	NC	NC	NC	NC	NC	NC	NC	AA	AG	GG	AA	AG	AG	AA	AG	GG	AA	GG	AG	AG	GG	AG	GG	AG	GG	AG	AA	GG	GG	AG	AG	AG	AA	AA	AG	AG	AG	AG	AG	GG	AG	GG	AA	GG	AG
Gm05_36749252_T_C-1_T_R_2179335613	Gm05_36749252_T_C	A/G	5	36749252	NC	NC	NC	NC	NC	NC	NC	TT	CC	CC	TC	TC	TC	TT	TT	TC	TC	CC	TC	TC	TC	CC	TT	CC	CC	CC	TC	CC	TC	TC	TC	TT	TC	TT	TT	TC	CC	TT	TT	CC	CC	TC	TC	CC	TC
Gm05_36769351_T_G-1_B_F_2179335614	Gm05_36769351_T_G	T/C	5	36769351	NC	NC	NC	NC	NC	NC	NC	TT	GG	GG	TG	TG	TG	TT	TT	TG	TG	GG	TG	TG	TG	GG	TT	GG	GG	GG	TG	GG	TG	TG	TG	TT	TG	TT	TT	TG	GG	TT	TT	GG	GG	TG	TG	GG	TG
Gm05_36849833_T_C-1_B_F_2179335616	Gm05_36849833_T_C	T/C	5	36849833	NC	NC	NC	NC	NC	NC	NC	TT	CC	CC	TC	TC	TC	TT	TT	TC	TC	CC	TC	TC	TC	CC	TT	CC	CC	CC	TC	CC	TC	TC	TC	TT	TC	TT	TT	TC	CC	TC	TT	CC	CC	TC	TC	CC	TC
Gm05_37027716_G_A-1_T_F_2179335618	Gm05_37027716_G_A	A/G	5	37027716	NC	NC	NC	NC	NC	NC	NC	GG	AA	AA	AG	AG	GG	GG	GG	AG	AG	AA	AG	AG	AG	AA	GG	AA	AA	AA	AG	AA	AG	AG	AG	GG	AG	GG	GG	AG	AA	AG	GG	AA	AA	AG	AA	AA	AG
Gm05_37071607_G_A-1_T_F_2179335622	Gm05_37071607_G_A	A/G	5	37071607	NC	NC	NC	NC	NC	NC	NC	AA	GG	GG	AG	AG	AA	AA	AA	AG	AG	GG	AG	AG	AG	GG	AA	GG	GG	GG	AG	GG	AG	AG	AG	AA	AG	AA	AA	AG	GG	AG	AA	GG	GG	AG	GG	GG	AG
Gm05_37115396_A_G-1_B_R_2179335625	Gm05_37115396_A_G	A/C	5	37115396	NC	NC	NC	NC	NC	NC	NC	AA	GG	GG	AG	AG	AA	AA	AA	AG	AG	GG	AG	AG	AG	GG	AA	GG	GG	GG	AG	GG	AG	AG	AG	AA	AG	AA	AA	AG	GG	AG	AA	GG	GG	AG	GG	GG	AG
Gm05_37260149_A_G-1_B_R_2179335629	Gm05_37260149_A_G	A/C	5	37260149	NC	NC	NC	NC	NC	NC	NC	AA	GG	GG	AG	AG	AA	AA	AA	AG	AG	GG	AG	AG	AG	GG	AA	GG	GG	GG	AG	GG	AG	AG	AG	AA	AG	AA	AA	AG	GG	AG	AA	GG	GG	AG	GG	GG	AG
Gm05_37480785_T_C-1_T_R_2179335635	Gm05_37480785_T_C	A/C	5	37480785	NC	NC	NC	NC	NC	NC	NC	TT	CC	CC	TC	TC	TT	TT	TT	TC	TC	CC	TC	TC	TC	CC	TT	CC	CC	CC	TC	CC	TC	TC	TC	TT	TC	TT	TT	TC	CC	TC	TT	CC	CC	TC	CC	CC	TC
Gm05_37592640_T_C-1_B_F_2179335636	Gm05_37592640_T_C	T/C	5	37592640	NC	NC	NC	NC	NC	NC	NC	CC	TT	TT	TC	TC	CC	CC	CC	TC	TC	TT	TC	TC	TC	TT	CC	TT	TT	TT	TC	TT	TC	TC	TC	CC	TC	CC	CC	TC	TT	TC	CC	TT	TT	TC	TT	TT	TC
Gm05_3764264_C_T-1_T_R_2179335283	Gm05_3764264_C_T	T/C	5	3764264	NC	NC	NC	NC	NC	NC	NC	TT	TC	CC	TT	TC	TC	TT	TC	CC	TT	CC	TC	TC	CC	TC	CC	TC	CC	TC	TT	CC	CC	TC	TC	TC	TT	TT	CC	TC	TC	TC	TC	CC	TC	CC	TT	CC	TC
Gm05_37650940_T_C-1_T_R_2179335641	Gm05_37650940_T_C	A/G	5	37650940	NC	NC	NC	NC	NC	NC	NC	CC	TT	TT	TC	TC	CC	CC	CC	TC	TC	TT	TC	TC	TC	TT	CC	TT	TT	TT	TC	TT	TC	TC	TC	CC	TC	CC	CC	TC	TT	TC	CC	TT	TT	TC	TT	TT	TC
Gm05_37848366_C_A-1_B_R_2179335649	Gm05_37848366_C_A	A/C	5	37848366	NC	NC	NC	NC	NC	NC	NC	AA	CC	CC	AC	AC	AA	AA	AA	AC	AC	CC	AC	AC	AC	CC	AA	CC	CC	CC	AC	CC	AA	AC	AC	AA	AC	AA	AA	AC	CC	AC	AA	CC	CC	AC	CC	CC	AC
Gm05_37990846_C_T-1_T_R_2179335651	Gm05_37990846_C_T	T/C	5	37990846	NC	NC	NC	NC	NC	NC	NC	TT	CC	CC	TC	TC	TT	TT	TT	TC	TC	CC	TC	TC	TC	CC	TT	CC	CC	CC	TC	CC	TT	TC	TC	TT	TC	TT	TT	TC	CC	TC	TT	CC	CC	TC	CC	CC	TC
Gm05_38098748_C_A-1_T_F_2179335656	Gm05_38098748_C_A	A/G	5	38098748	NC	NC	NC	NC	NC	NC	NC	CC	AA	AA	AC	AC	CC	CC	CC	AC	AC	AA	AC	AC	AC	AA	CC	AA	AA	AA	AC	AC	CC	AC	AC	CC	AC	CC	CC	AC	AA	AC	CC	AC	AA	AC	--	AA	AC
Gm05_38231403_G_A-1_B_R_2179335659	Gm05_38231403_G_A	A/G	5	38231403	NC	NC	NC	NC	NC	NC	NC	AA	GG	GG	AG	AA	AA	AA	AG	GG	GG	GG	AG	GG	AG	AG	AA	GG	GG	AG	AA	AG	AA	AG	AG	AA	AG	AG	AA	AG	AG	GG	AA	AG	GG	AG	GG	AG	AA
Gm05_38259743_A_G-1_T_F_2179335660	Gm05_38259743_A_G	A/G	5	38259743	NC	NC	NC	NC	NC	NC	NC	GG	AA	AA	AG	GG	GG	GG	AG	AA	AA	AA	AG	AA	AG	AG	GG	AA	AA	AG	GG	AG	GG	AG	AG	GG	AG	AG	GG	AG	AG	AA	GG	AG	AA	AG	AA	AG	GG
Gm05_3859212_C_T-1_B_F_2179335284	Gm05_3859212_C_T	A/G	5	3859212	NC	NC	NC	NC	NC	NC	NC	TT	TC	CC	TT	TC	TC	TT	TC	CC	TT	CC	TC	TC	CC	TC	CC	TC	CC	TC	TT	CC	CC	TC	TC	TC	TT	TT	CC	TC	TC	TC	TC	CC	TC	CC	TT	CC	TC
Gm05_38596037_C_A-1_T_F_2179335666	Gm05_38596037_C_A	A/G	5	38596037	NC	NC	NC	NC	NC	NC	NC	AA	CC	CC	AC	AA	AA	AA	AC	CC	CC	CC	AC	CC	AC	AC	AA	CC	CC	AC	AA	AC	AA	AC	AC	AA	AC	AA	AA	AC	AC	CC	AA	AC	CC	AC	CC	AC	AA
Gm05_38636402_G_A-1_B_R_2179335669	Gm05_38636402_G_A	T/C	5	38636402	NC	NC	NC	NC	NC	NC	NC	AA	GG	GG	AG	AA	AA	AA	AG	GG	GG	GG	AG	GG	AG	AG	AA	GG	GG	AG	AA	AG	AA	AG	AG	AA	AG	AA	AA	AG	GG	GG	AA	AG	GG	AG	GG	AG	AA
Gm05_38674350_C_T-1_T_R_2179335671	Gm05_38674350_C_T	A/G	5	38674350	NC	NC	NC	NC	NC	NC	NC	CC	TT	TT	TC	CC	CC	CC	TC	TT	TT	TT	TC	TT	TC	TC	CC	TT	TT	TC	CC	TC	CC	TC	TC	CC	TC	CC	CC	TC	TT	TT	CC	TC	TT	TC	TT	TC	CC
Gm05_3905135_T_C-1_B_F_2179335286	Gm05_3905135_T_C	T/C	5	3905135	NC	NC	NC	NC	NC	NC	NC	CC	TC	TT	CC	TC	TC	CC	TC	TC	CC	TT	TC	TC	TT	TC	TT	TC	TT	TC	CC	TT	TT	TC	TC	TC	CC	CC	TT	TC	TC	TC	TC	TT	TC	TT	CC	TT	TC
Gm05_39054172_A_G-1_T_F_2179335680	Gm05_39054172_A_G	A/G	5	39054172	NC	NC	NC	NC	NC	NC	NC	AA	GG	AG	AG	AA	AA	AA	--	GG	GG	GG	AG	GG	AG	AG	AA	GG	GG	GG	AA	AG	AA	AG	AG	AA	AG	AA	AA	AG	GG	GG	AA	AG	GG	AG	GG	AG	AA
Gm05_39858447_T_C-1_B_F_2179335700	Gm05_39858447_T_C	A/C	5	39858447	NC	NC	NC	NC	NC	NC	NC	CC	TT	TC	TC	CC	CC	CC	TC	TT	TT	TT	TC	TT	TC	TC	CC	TT	TT	TT	CC	TC	CC	TC	TT	CC	TC	CC	CC	TC	TT	TT	CC	TC	TT	TC	TT	TC	TC
Gm05_39924642_C_T-1_T_R_2179335703	Gm05_39924642_C_T	A/G	5	39924642	NC	NC	NC	NC	NC	NC	NC	TT	CC	TC	TC	TT	TT	TT	TC	CC	CC	CC	TC	CC	TC	TC	TT	CC	CC	CC	TT	TC	TT	TC	CC	TT	TC	TT	TT	TC	CC	CC	TT	TC	CC	TC	CC	TC	TC
Gm05_40349605_T_C-1_T_R_2179335715	Gm05_40349605_T_C	A/G	5	40349605	NC	NC	NC	NC	NC	NC	NC	TT	CC	TC	TC	TT	TT	TT	TC	CC	CC	CC	TC	CC	TC	TC	TT	CC	CC	CC	TT	TC	TT	TC	CC	TT	TC	TT	TT	TC	CC	CC	TT	TC	CC	TC	CC	TC	TC
Gm05_4037530_A_G-1_T_F_2179335288	Gm05_4037530_A_G	T/C	5	4037530	NC	NC	NC	NC	NC	NC	NC	GG	AG	AA	GG	AG	AG	GG	AG	AG	GG	AA	AG	AG	AA	AG	AA	AG	AA	AG	GG	AA	AA	AG	AG	AG	GG	GG	AA	AG	AG	AG	AG	AA	AG	AA	GG	AA	AG
Gm05_40452052_G_T-1_B_F_2179335716	Gm05_40452052_G_T	A/G	5	40452052	NC	NC	NC	NC	NC	NC	NC	GG	TT	TG	TG	GG	GG	GG	TG	TT	TT	TT	TG	TT	TG	TG	GG	TT	TT	TT	GG	TG	GG	TG	TG	GG	TG	GG	GG	TG	TT	TT	GG	TG	TT	TG	TT	TG	TG
Gm05_40517408_T_C-1_B_F_2179335718	Gm05_40517408_T_C	A/G	5	40517408	NC	NC	NC	NC	NC	NC	NC	TT	CC	TC	TC	TT	TT	TT	TC	CC	CC	CC	TC	CC	TC	TC	TT	CC	CC	CC	TT	TC	TT	TC	TC	TT	TC	TT	TT	TC	CC	CC	TT	TC	CC	TC	CC	TC	TC
Gm05_40642754_C_A-1_T_F_2179335722	Gm05_40642754_C_A	T/G	5	40642754	NC	NC	NC	NC	NC	NC	NC	AA	CC	AC	AC	AA	AA	AA	AC	CC	CC	CC	AC	CC	AC	AC	AA	CC	CC	CC	AA	AC	AA	AC	AC	AA	AC	AA	AA	AC	CC	CC	AA	AC	CC	AC	CC	AC	AC
Gm05_4079565_C_T-1_B_F_2179335290	Gm05_4079565_C_T	T/G	5	4079565	NC	NC	NC	NC	NC	NC	NC	TT	TC	CC	TT	TC	TC	TT	TC	TC	TT	CC	TC	TC	CC	TC	CC	TC	CC	TC	TT	CC	CC	TC	TC	TC	TT	TT	CC	TC	TC	TC	TC	CC	TC	CC	TT	CC	TC
Gm05_40824886_T_C-1_B_F_2179335726	Gm05_40824886_T_C	A/G	5	40824886	NC	NC	NC	NC	NC	NC	NC	TT	CC	TC	TT	TC	TT	TT	TC	CC	TC	CC	TC	TC	TC	TC	TT	CC	CC	CC	TT	TC	TT	TC	TC	TT	TC	TT	TT	TC	CC	TC	TT	TC	CC	TC	CC	CC	TC
Gm05_40942868_G_A-1_B_R_2179335731	Gm05_40942868_G_A	T/C	5	40942868	NC	NC	NC	NC	NC	NC	NC	GG	AA	AG	GG	AG	GG	GG	AG	AA	AG	AA	AG	AG	AG	AG	GG	AA	AA	AA	GG	AG	GG	AG	AG	GG	AG	GG	GG	AG	AA	AG	GG	AG	AA	AG	AA	AA	AG
Gm05_41066968_A_G-1_T_F_2179335732	Gm05_41066968_A_G	A/C	5	41066968	NC	NC	NC	NC	NC	NC	NC	AA	GG	AG	AA	AG	AA	AA	AG	GG	AG	GG	AG	AG	AG	AG	AA	GG	GG	GG	AA	AG	AA	AG	AG	AA	AG	AA	AA	AG	GG	AG	AA	AG	GG	AG	GG	GG	AG
Gm05_41151290_T_C-1_B_F_2179335736	Gm05_41151290_T_C	T/C	5	41151290	NC	NC	NC	NC	NC	NC	NC	TT	CC	TC	TT	TC	TT	TT	TC	CC	TC	CC	TC	TC	TC	TC	TT	CC	CC	CC	TT	TC	TT	TC	TC	TT	TC	TT	TT	TC	CC	TC	TT	TC	CC	TC	CC	CC	TC
Gm05_41446899_T_C-1_B_F_2179335750	Gm05_41446899_T_C	T/C	5	41446899	NC	NC	NC	NC	NC	NC	NC	TT	CC	TC	TT	TC	TT	TT	TC	TC	TC	CC	TC	TC	TC	TC	TT	CC	CC	CC	TC	TC	TT	TC	TC	TT	TC	TT	TT	TC	CC	TC	TT	TC	CC	TC	CC	CC	TC
Gm05_41638179_T_C-1_T_R_2179335755	Gm05_41638179_T_C	T/C	5	41638179	NC	NC	NC	NC	NC	NC	NC	TT	CC	CC	TC	TC	TT	TT	TC	TC	TC	CC	TC	TC	TC	CC	TT	CC	CC	CC	TC	TC	TT	TC	TC	TT	TC	TT	TT	TC	CC	TC	TT	TC	CC	TC	CC	CC	TC
Gm05_41658399_C_T-1_T_R_2179335757	Gm05_41658399_C_T	T/C	5	41658399	NC	NC	NC	NC	NC	NC	NC	CC	TT	TT	TC	TC	CC	CC	TC	TC	TC	TT	TC	TC	TC	TT	CC	TT	TT	TT	TC	TC	CC	TC	TC	CC	TC	CC	CC	TC	TT	TC	CC	TC	TT	TC	--	TT	TC
Gm05_41740936_C_T-1_B_F_2179335758	Gm05_41740936_C_T	T/C	5	41740936	NC	NC	NC	NC	NC	NC	NC	CC	TT	TT	TC	TC	CC	CC	TC	TC	TC	TT	TC	TC	TC	TT	CC	TT	TT	TT	TC	TC	CC	TC	TC	CC	TC	CC	CC	TC	TT	TC	CC	TC	TT	TC	TT	TT	TC
Gm05_429856_A_G-1_T_F_2179335178	Gm05_429856_A_G	A/G	5	429856	NC	NC	NC	NC	NC	NC	NC	AA	GG	GG	AA	AG	AG	AG	GG	GG	AG	GG	AG	AG	AG	AA	AG	AG	GG	AG	AG	AG	AG	GG	GG	GG	AG	AA	AA	AG	AG	AG	AG	AG	AG	AG	AA	GG	AG
Gm05_492138_C_T-1_T_R_2179335181	Gm05_492138_C_T	T/G	5	492138	NC	NC	NC	NC	NC	NC	NC	CC	TT	TT	CC	TC	TC	TC	TT	TT	TC	TT	TC	TC	TC	CC	TC	TC	TT	TC	TC	TC	TC	TT	TT	TT	TC	CC	CC	TC	TC	TC	TC	TC	TC	TC	CC	TT	TC
Gm05_538322_G_T-1_B_F_2179335182	Gm05_538322_G_T	T/C	5	538322	NC	NC	NC	NC	NC	NC	NC	GG	TT	TT	GG	TG	TG	TG	TT	TT	TG	TT	TG	TG	TG	GG	TG	TG	TT	TG	TG	TG	TG	TT	TT	TT	TG	GG	GG	TG	TG	TG	TG	TG	TG	TG	GG	TT	TG
Gm05_682648_A_G-1_T_F_2179335188	Gm05_682648_A_G	T/C	5	682648	NC	NC	NC	NC	NC	NC	NC	AA	GG	GG	AA	AG	AG	AG	GG	GG	AG	GG	AG	AG	AG	AA	AG	AG	GG	AG	AG	AG	AG	GG	GG	GG	AG	AA	AA	AG	AG	AG	AG	AG	AG	GG	AA	GG	AG
Gm05_7107494_T_C-1_B_F_2179335294	Gm05_7107494_T_C	A/G	5	7107494	NC	NC	NC	NC	NC	NC	NC	CC	TC	TT	CC	TC	TC	CC	TC	CC	CC	TT	TC	TC	TT	TC	TT	TC	TT	CC	CC	TT	TT	TC	TC	TC	CC	CC	TT	TC	TC	TC	TC	TT	TC	TT	CC	TT	TC
Gm05_7542380_A_C-1_T_F_2179335298	Gm05_7542380_A_C	T/C	5	7542380	NC	NC	NC	NC	NC	NC	NC	CC	AA	AC	CC	AC	AC	AC	AA	AA	AC	AA	AC	AC	AC	CC	AC	AC	AA	AC	AC	AC	AC	AA	AC	AA	AC	AC	CC	AC	AC	AC	AC	AC	AC	AC	CC	AA	CC
Gm05_7588610_C_T-1_B_F_2179335300	Gm05_7588610_C_T	A/G	5	7588610	NC	NC	NC	NC	NC	NC	NC	TT	CC	TC	TT	TC	TC	TC	CC	CC	TC	CC	TC	TC	TC	TT	TC	TC	CC	TC	TC	TC	TC	CC	TC	CC	TC	TC	TT	TC	TC	TC	TC	TC	TC	TC	TT	CC	TT
Gm05_7681969_G_A-1_B_R_2179335305	Gm05_7681969_G_A	T/C	5	7681969	NC	NC	NC	NC	NC	NC	NC	AA	GG	AG	AA	AG	AG	AG	AG	GG	AG	GG	AG	AG	AG	AA	AG	AG	GG	AG	AG	AG	AG	GG	AG	GG	AG	AG	AA	AG	AG	AG	AG	AG	AG	AG	AA	GG	AA
Gm05_7714399_A_C-1_T_F_2179335306	Gm05_7714399_A_C	A/G	5	7714399	NC	NC	NC	NC	NC	NC	NC	CC	AA	AC	CC	AC	AC	AC	AC	AA	AC	AA	AC	AC	AC	CC	AC	AC	AA	AC	AC	AC	AC	AA	AC	AA	AC	AC	CC	AC	AC	AC	AC	AC	AC	AC	CC	AA	CC
Gm05_7766091_G_A-1_B_R_2179335309	Gm05_7766091_G_A	A/G	5	7766091	NC	NC	NC	NC	NC	NC	NC	AA	GG	AG	AA	AG	AG	GG	AG	GG	AG	GG	AG	AG	AG	AA	AG	GG	GG	AG	AG	AG	AG	GG	AG	GG	AG	AG	AA	AG	AG	AG	AG	AG	AG	AG	AA	GG	AA
Gm05_8031928_A_C-1_T_F_2179335316	Gm05_8031928_A_C	T/G	5	8031928	NC	NC	NC	NC	NC	NC	NC	CC	AA	AC	CC	CC	AC	AA	AC	AA	AC	AA	AC	AC	AC	CC	AC	AA	AA	AC	AC	AC	AC	AA	AC	AA	AC	AC	CC	AC	AC	AA	AC	AC	AC	AC	CC	AA	CC
Gm05_8074146_A_G-1_B_R_2179335319	Gm05_8074146_A_G	A/C	5	8074146	NC	NC	NC	NC	NC	NC	NC	GG	AA	AG	GG	GG	AG	AA	AG	AA	AG	AA	AG	AG	AG	GG	AG	AA	AA	AG	AG	AG	AG	AA	AG	AA	AG	AG	GG	AG	AG	AA	AG	AG	AG	AG	GG	AA	GG
Gm05_8295170_T_C-1_T_R_2179335327	Gm05_8295170_T_C	T/C	5	8295170	NC	NC	NC	NC	NC	NC	NC	CC	TT	TC	CC	CC	TC	TT	TC	TT	TC	TC	TC	TC	TC	CC	TC	TT	TT	TC	TC	TC	TC	TC	TC	TT	TC	TC	CC	TC	TC	TT	TC	TC	TC	TC	CC	TC	CC
Gm05_8492435_A_G-1_B_R_2179335329	Gm05_8492435_A_G	T/C	5	8492435	NC	NC	NC	NC	NC	NC	NC	AA	GG	AG	AA	AA	AG	GG	AG	GG	AG	AG	AG	AG	AG	AA	AG	GG	GG	GG	AG	AG	AG	AG	AG	GG	AG	AG	AA	AG	AG	GG	AG	AG	AG	AG	AA	AG	AA
Gm05_8525159_C_T-1_B_F_2179335330	Gm05_8525159_C_T	A/G	5	8525159	NC	NC	NC	NC	NC	NC	NC	TT	CC	TC	TT	TT	TC	CC	TC	CC	TC	TC	TC	TC	TC	TT	TC	CC	CC	CC	TC	TC	TC	TC	TC	CC	TC	TC	TT	CC	TC	CC	TC	TC	TC	TC	TT	TC	TT
Gm05_8562208_A_G-1_T_F_2179335332	Gm05_8562208_A_G	T/C	5	8562208	NC	NC	NC	NC	NC	NC	NC	GG	AA	AG	GG	GG	AG	AA	AG	AA	AG	AG	AG	AG	AG	GG	AG	AA	AA	AA	AG	AG	AG	AG	AG	AA	AG	AG	GG	AA	AG	AA	AG	AG	AG	AG	GG	AG	GG
Gm05_8597246_C_T-1_B_F_2179335334	Gm05_8597246_C_T	A/G	5	8597246	NC	NC	NC	NC	NC	NC	NC	TT	CC	TC	TT	TT	TC	CC	TC	CC	TC	TC	TC	TC	TC	TT	TC	CC	CC	CC	TC	TC	TC	TC	TC	CC	TC	TC	TT	CC	TC	CC	TC	TC	TC	TC	TT	TC	TT
Gm05_888436_A_G-1_T_F_2179335194	Gm05_888436_A_G	T/C	5	888436	NC	NC	NC	NC	NC	NC	NC	GG	AA	AA	GG	AG	AG	GG	AA	AA	AG	AA	AG	AG	AG	GG	AA	AG	AA	AG	AG	AG	AG	AA	AA	AA	AG	GG	GG	AG	AG	AG	AG	AG	AG	AA	GG	AA	AG
Gm06_11844498_A_G-1_B_R_2179336003	Gm06_11844498_A_G	A/G	6	11844498	NC	NC	NC	NC	NC	NC	NC	AG	AG	AG	AA	AG	AA	AG	AG	AA	AG	AG	AA	AA	AG	GG	AG	AA	AG	AG	AG	AG	AA	AA	AG	AG	AG	AA	GG	AG	AG	AG	AG	AA	AG	AG	AA	AG	AG
Gm06_11948808_G_A-1_T_F_2179336004	Gm06_11948808_G_A	A/C	6	11948808	NC	NC	NC	NC	NC	NC	NC	AG	AG	AG	GG	AG	GG	AG	AG	GG	AG	AG	GG	GG	AG	AA	AG	GG	AG	AG	AG	AG	GG	GG	AG	AG	AG	GG	AA	AG	AG	AG	AG	GG	AG	AG	GG	AG	AG
Gm06_12129311_G_A-1_T_F_2179336008	Gm06_12129311_G_A	T/C	6	12129311	NC	NC	NC	NC	NC	NC	NC	AG	AG	AG	AG	AG	AA	AG	AG	AA	AG	AG	AA	AA	AG	GG	AG	AA	AG	AG	AG	AG	AA	AA	AG	AG	AG	AA	GG	AG	AG	AG	AG	AA	AG	AG	AA	AG	AG
Gm06_12346248_C_T-1_B_F_2179336014	Gm06_12346248_C_T	A/G	6	12346248	NC	NC	NC	NC	NC	NC	NC	TT	TC	TC	TC	TC	TT	TC	TC	TT	TC	TC	TC	TT	TC	CC	TC	TT	TC	TC	TC	TC	TT	TT	TC	CC	TC	TT	CC	TC	TC	TC	TC	TT	TC	TC	TT	TC	TC
Gm06_12914255_A_G-1_B_R_2179336023	Gm06_12914255_A_G	T/C	6	12914255	NC	NC	NC	NC	NC	NC	NC	AA	AG	AG	AG	AG	AA	AG	AG	AA	AG	AG	AG	AA	AG	GG	AG	AA	AG	AG	AG	AG	AA	AA	AG	AG	AG	AA	GG	AG	AG	AG	AG	AA	AG	AG	AA	AG	AG
Gm06_13237698_A_G-1_B_R_2179336031	Gm06_13237698_A_G	A/C	6	13237698	NC	NC	NC	NC	NC	NC	NC	AA	AG	AG	AG	AG	AA	AG	AG	AA	AG	AG	AG	AA	AG	GG	AG	AA	AG	AG	AG	AG	AA	AA	AG	AG	AG	AA	GG	AA	AG	AG	AG	AA	AG	AG	AA	AG	AG
Gm06_13318948_A_G-1_T_F_2179336032	Gm06_13318948_A_G	T/C	6	13318948	NC	NC	NC	NC	NC	NC	NC	AA	AG	AG	AG	AG	AA	AG	AG	AA	AG	AG	AG	AA	AG	GG	AG	AA	AG	AG	AG	AG	AA	AA	AG	AG	AG	AA	GG	AA	AG	AG	AG	AA	AG	AG	AA	AG	AG
Gm06_13621986_A_C-1_T_F_2179336040	Gm06_13621986_A_C	A/C	6	13621986	NC	NC	NC	NC	NC	NC	NC	CC	AC	AC	AC	AC	CC	CC	AC	CC	AC	AC	AC	CC	AC	AA	AC	CC	AC	AC	AC	AC	CC	CC	AC	AC	AC	CC	AA	CC	AC	AC	AC	CC	AC	AC	CC	AC	AC
Gm06_13881657_A_G-1_T_F_2179336046	Gm06_13881657_A_G	A/G	6	13881657	NC	NC	NC	NC	NC	NC	NC	AA	AG	AG	AG	AG	AA	AA	AG	AA	AG	AG	AG	AA	AG	GG	AG	AA	AG	AG	AG	AG	AA	AA	AG	AG	AG	AA	GG	AA	AG	AG	AG	AA	AG	AG	AA	AG	AG
Gm06_14058543_A_C-1_T_F_2179336050	Gm06_14058543_A_C	A/G	6	14058543	NC	NC	NC	NC	NC	NC	NC	AA	AC	AC	AC	AC	AA	AA	AC	AA	AC	AC	AC	AA	AC	CC	AC	AA	AC	AC	AC	AC	AA	AA	AC	AC	AC	AA	CC	AA	AC	AC	AC	AA	AC	CC	AA	AC	AC
Gm06_14138713_C_A-1_T_F_2179336052	Gm06_14138713_C_A	A/G	6	14138713	NC	NC	NC	NC	NC	NC	NC	CC	AC	AC	AC	AC	CC	CC	AC	CC	AC	AC	AC	CC	AC	AA	AC	CC	AC	AC	AC	AC	CC	CC	AC	AC	AC	CC	AA	CC	AC	AC	AC	CC	AC	AA	CC	AC	AC
Gm06_14737902_A_G-1_B_R_2179336069	Gm06_14737902_A_G	A/G	6	14737902	NC	NC	NC	NC	NC	NC	NC	AA	AG	AG	AG	AG	AA	AA	AG	AG	AG	AG	AG	AA	AG	GG	AG	AA	AG	AG	AG	AG	AA	AA	AG	AG	AG	AA	GG	AA	AG	AG	AG	AA	AG	GG	AA	AG	AG
Gm06_14924961_T_C-1_B_F_2179336072	Gm06_14924961_T_C	T/G	6	14924961	NC	NC	NC	NC	NC	NC	NC	TT	TC	TC	TC	TC	TT	TT	TC	TC	TT	TC	TC	TT	TC	CC	TC	TT	TC	TC	TC	TC	TT	TT	TC	TC	TC	TT	CC	TT	TC	TC	TC	TT	TC	CC	TT	TC	TC
Gm06_15032691_A_G-1_B_R_2179336077	Gm06_15032691_A_G	A/G	6	15032691	NC	NC	NC	NC	NC	NC	NC	AA	AG	AG	AG	AG	AA	AA	AG	AG	AA	AG	AG	AA	AG	GG	AG	AA	AG	AG	AG	AG	AA	AA	AG	AG	AG	AA	GG	AA	AG	AG	AG	AA	AG	GG	AA	AG	AG
Gm06_15115808_C_T-1_T_R_2179336079	Gm06_15115808_C_T	A/C	6	15115808	NC	NC	NC	NC	NC	NC	NC	CC	TC	TC	TC	TC	CC	CC	TC	TC	CC	TC	TC	CC	TC	TT	TC	CC	TC	TC	TC	TC	CC	CC	TC	TC	TC	CC	TT	CC	TC	TC	TC	CC	TC	TT	CC	TC	TC
Gm06_15453344_A_G-1_T_F_2179336090	Gm06_15453344_A_G	T/C	6	15453344	NC	NC	NC	NC	NC	NC	NC	AA	AG	AG	AG	AG	AA	AA	AG	AG	AA	AG	AG	AA	AG	GG	AG	AA	AG	AG	AG	AG	AA	AA	AG	AG	AG	AA	GG	AA	AG	AG	AG	AA	AG	GG	AA	AG	AG
Gm06_15702934_A_G-1_T_F_2179336096	Gm06_15702934_A_G	T/G	6	15702934	NC	NC	NC	NC	NC	NC	NC	AA	AG	AG	AG	AG	AA	AA	AG	AG	AA	AG	AG	AA	AG	GG	AG	AG	AG	AG	AG	AG	AA	AA	AG	AG	AG	AA	GG	AA	AG	AG	AG	AA	AG	GG	AA	AG	AG
Gm06_15793203_T_C-1_B_F_2179336098	Gm06_15793203_T_C	A/G	6	15793203	NC	NC	NC	NC	NC	NC	NC	TT	TC	TC	TC	TC	TT	TT	TC	TC	TT	TC	TC	--	TC	CC	TC	TC	TC	TC	TC	TC	TT	TT	TC	TC	TC	TT	CC	TT	TC	TC	TC	TT	TC	CC	TT	TC	TC
Gm06_15847484_A_C-1_B_R_2179336101	Gm06_15847484_A_C	T/C	6	15847484	NC	NC	NC	NC	NC	NC	NC	AA	AC	AC	AC	AC	AA	AA	AC	AC	AA	AC	AC	AA	AC	CC	AC	AC	AC	AC	AC	AC	AA	AA	AC	AC	AC	AA	CC	AA	AC	AC	AC	AA	AC	CC	AA	AC	AC
Gm06_16084283_C_T-1_T_R_2179336107	Gm06_16084283_C_T	T/C	6	16084283	NC	NC	NC	NC	NC	NC	NC	CC	TC	TC	TC	TC	CC	CC	TC	TC	CC	TC	TC	CC	TC	TT	TC	TC	TC	TC	TC	TC	CC	CC	TC	TC	TC	CC	TT	CC	TC	TC	TC	CC	TC	TT	CC	TC	TC
Gm06_1609551_C_T-1_T_R_2179335795	Gm06_1609551_C_T	A/G	6	1609551	NC	NC	NC	NC	NC	NC	NC	TC	CC	CC	TC	TC	TC	TT	TT	TT	CC	TC	TT	TC	CC	TC	TT	TC	TT	TC	TT	TC	TT	TT	CC	TC	CC	TT	CC	TC	CC	TC	TT	TC	TC	CC	CC	CC	TC
Gm06_16133328_G_A-1_T_F_2179336108	Gm06_16133328_G_A	T/C	6	16133328	NC	NC	NC	NC	NC	NC	NC	GG	AG	AG	AG	AG	GG	GG	AG	AG	GG	AG	AG	GG	AG	AA	AG	AG	AG	AG	AG	AG	GG	GG	AG	AG	AG	AG	AA	GG	AG	AG	AG	GG	AA	AA	AG	AG	AG
Gm06_16207402_T_C-1_T_R_2179336111	Gm06_16207402_T_C	A/G	6	16207402	NC	NC	NC	NC	NC	NC	NC	TT	TC	TC	TC	TC	TT	TT	TC	TC	TT	TC	TC	TT	TC	CC	TC	TC	TC	TC	TC	TC	TT	TT	TC	TC	TC	TC	CC	TT	TC	TC	TC	TT	CC	CC	TC	TC	TC
Gm06_16669594_G_T-1_B_F_2179336120	Gm06_16669594_G_T	A/G	6	16669594	NC	NC	NC	NC	NC	NC	NC	TT	TG	TG	TG	TT	TT	TT	TT	TG	TT	TG	GG	TT	TG	GG	GG	TG	GG	TG	TG	TG	TT	TT	TG	TG	TG	TG	GG	TT	TG	TG	TG	TT	GG	GG	TG	TG	TG
Gm06_16792113_T_C-1_B_F_2179336124	Gm06_16792113_T_C	T/C	6	16792113	NC	NC	NC	NC	NC	NC	NC	TT	TC	TC	TC	TT	TT	TT	TT	TC	TT	TC	CC	TT	TC	CC	CC	TC	CC	TC	TC	TC	TT	TT	TC	TC	TC	TC	CC	TT	TC	TC	TC	TT	CC	CC	TC	TC	TC
Gm06_16853739_A_C-1_T_F_2179336126	Gm06_16853739_A_C	A/G	6	16853739	NC	NC	NC	NC	NC	NC	NC	AA	AC	AC	AC	AA	AA	AA	AA	AC	AA	AC	CC	AA	AC	CC	CC	AC	CC	AC	AC	AC	AA	AA	AC	AC	AC	AC	CC	AA	AC	AC	AC	AA	CC	CC	AC	AC	AC
Gm06_16923935_T_C-1_B_F_2179336128	Gm06_16923935_T_C	A/G	6	16923935	NC	NC	NC	NC	NC	NC	NC	TT	TC	TC	TC	TT	TT	TT	TT	TC	TT	TC	CC	TT	TC	CC	CC	TC	CC	TC	TC	TC	TT	TT	TC	TC	TC	TC	CC	TT	TC	TC	TC	TT	CC	CC	TC	TC	TC
Gm06_1737718_C_T-1_T_R_2179335799	Gm06_1737718_C_T	T/G	6	1737718	NC	NC	NC	NC	NC	NC	NC	TC	TT	TT	TC	TC	TC	CC	CC	CC	TT	TC	CC	TC	TT	TC	CC	TC	CC	TC	CC	TC	CC	CC	TT	TC	TT	CC	TT	TC	TT	TC	CC	TC	TC	TT	TT	TT	TC
Gm06_18583273_A_C-1_T_F_2179336146	Gm06_18583273_A_C	T/C	6	18583273	NC	NC	NC	NC	NC	NC	NC	AA	AC	AC	AC	AA	AA	AA	AA	AC	AA	AC	CC	AA	AC	CC	CC	AC	CC	AC	AC	AC	AA	AA	AA	AC	AC	AC	CC	AA	AC	AC	AC	AA	CC	CC	CC	AA	AC
Gm06_18766611_C_T-1_B_F_2179336148	Gm06_18766611_C_T	T/C	6	18766611	NC	NC	NC	NC	NC	NC	NC	CC	TC	TC	TC	CC	CC	CC	CC	TC	CC	TC	TT	CC	TC	TT	TT	TC	TT	TC	TC	TC	CC	CC	CC	TC	TC	TC	TT	CC	TC	TC	TC	CC	TT	TT	TT	CC	TC
Gm06_19282687_A_G-1_B_R_2179336151	Gm06_19282687_A_G	A/G	6	19282687	NC	NC	NC	NC	NC	NC	NC	AA	AG	AG	AG	AA	AA	AA	AA	AG	AA	AG	GG	AA	AG	GG	GG	AG	GG	AG	AG	AG	AA	AG	AA	AG	AG	AG	GG	AA	AG	AG	AG	AA	GG	GG	GG	AA	AG
Gm06_19540686_C_T-1_B_F_2179336152	Gm06_19540686_C_T	A/C	6	19540686	NC	NC	NC	NC	NC	NC	NC	CC	TC	TC	TC	CC	CC	CC	CC	TC	CC	TC	TT	CC	TC	TT	TT	TC	TT	TC	TC	TC	CC	TC	CC	TC	TC	TC	TT	CC	TC	TC	TC	CC	TT	TT	TT	CC	TC
Gm06_20370075_T_C-1_B_F_2179336156	Gm06_20370075_T_C	A/G	6	20370075	NC	NC	NC	NC	NC	NC	NC	CC	TC	TC	TC	CC	CC	CC	CC	TC	CC	TC	TT	CC	TC	TT	TT	TC	TT	TC	TC	TC	CC	TC	CC	TC	TC	TC	TT	CC	TC	TC	TC	CC	TT	TT	TT	CC	TC
Gm06_2086304_T_C-1_T_R_2179335801	Gm06_2086304_T_C	T/C	6	2086304	NC	NC	NC	NC	NC	NC	NC	TC	CC	CC	TT	TC	TC	TC	--	TT	CC	TC	TT	TC	CC	TC	TT	TC	TT	TC	TT	TC	TT	TT	CC	TC	CC	TT	CC	TC	CC	TC	TT	TC	TC	CC	TC	CC	TC
Gm06_21363243_A_G-1_T_F_2179336164	Gm06_21363243_A_G	T/C	6	21363243	NC	NC	NC	NC	NC	NC	NC	GG	AG	AG	AG	GG	GG	GG	GG	AG	GG	AG	AA	GG	AG	AA	AA	AG	AA	AG	AG	AG	GG	AG	GG	AG	AG	AG	AA	GG	AG	AG	AG	GG	AA	AA	AA	GG	AG
Gm06_21567013_G_A-1_B_R_2179336167	Gm06_21567013_G_A	A/G	6	21567013	NC	NC	NC	NC	NC	NC	NC	GG	AG	AG	AG	GG	GG	GG	GG	AG	GG	AG	AA	GG	AG	AA	AA	AG	AA	AG	AG	AG	GG	AG	GG	AG	AG	AG	AA	GG	AG	AG	AG	GG	AA	AA	AA	GG	AG
Gm06_22271239_C_T-1_T_R_2179336169	Gm06_22271239_C_T	A/G	6	22271239	NC	NC	NC	NC	NC	NC	NC	CC	TC	TC	TC	CC	CC	CC	CC	TC	CC	TC	TT	CC	TC	TT	TT	TC	TT	TC	TC	TC	CC	TC	CC	TC	TC	TC	TT	CC	TC	TC	TC	CC	TT	TT	TT	CC	TC
Gm06_2325487_G_T-1_T_R_2179335805	Gm06_2325487_G_T	A/C	6	2325487	NC	NC	NC	NC	NC	NC	NC	TG	TT	TT	GG	TG	TG	TG	GG	GG	TT	TG	GG	TG	TT	TG	GG	GG	GG	TG	GG	TG	TG	GG	TT	TG	TT	GG	TT	TG	TT	TG	GG	TG	TG	TT	TG	TT	TG
Gm06_23462870_C_T-1_T_R_2179336171	Gm06_23462870_C_T	A/G	6	23462870	NC	NC	NC	NC	NC	NC	NC	CC	TC	TC	TC	CC	CC	CC	CC	TC	CC	TC	TT	CC	TC	TT	TT	TC	TT	TC	TC	TC	CC	TC	CC	TC	TC	TC	TT	CC	TC	TC	TC	CC	TT	TT	TT	CC	TC
Gm06_2393421_A_G-1_B_R_2179335807	Gm06_2393421_A_G	A/G	6	2393421	NC	NC	NC	NC	NC	NC	NC	AG	GG	GG	AA	AG	AG	AG	AA	AA	GG	AG	AA	AG	GG	AG	AA	AA	AA	AG	AA	AG	AG	AA	GG	AG	GG	AA	GG	AG	GG	AG	AA	AG	AG	GG	AG	GG	AG
Gm06_24160775_C_T-1_B_F_2179336172	Gm06_24160775_C_T	T/C	6	24160775	NC	NC	NC	NC	NC	NC	NC	CC	TC	TC	TC	CC	CC	CC	CC	TC	CC	TC	TT	CC	TC	TT	TT	TC	TT	TC	TC	TC	CC	TC	CC	TC	TC	TC	TT	CC	TC	TC	TC	CC	TT	TT	TT	CC	TC
Gm06_2481084_A_G-1_B_R_2179335809	Gm06_2481084_A_G	T/G	6	2481084	NC	NC	NC	NC	NC	NC	NC	AG	GG	GG	AA	AG	AG	AG	AA	AA	GG	AG	AA	AG	GG	AG	AA	AA	AA	AG	AA	AG	AG	AA	GG	AG	GG	AA	GG	AG	GG	AG	AA	AG	AG	GG	AG	GG	AG
Gm06_25704938_T_C-1_T_R_2179336175	Gm06_25704938_T_C	T/C	6	25704938	NC	NC	NC	NC	NC	NC	NC	TT	TC	TC	TC	TT	TT	TT	TT	TC	TT	TC	CC	TT	TC	CC	CC	TC	CC	TC	TC	TC	TT	TC	TT	TC	TC	TC	CC	TT	TC	TC	TC	TT	CC	CC	CC	TT	TC
Gm06_2596995_A_G-1_T_F_2179335810	Gm06_2596995_A_G	A/G	6	2596995	NC	NC	NC	NC	NC	NC	NC	AG	GG	GG	AA	AG	AG	AG	AA	AA	GG	AG	AA	AG	GG	AG	AA	AA	AA	AG	AA	AG	AG	AA	GG	AG	GG	AA	GG	AG	GG	AG	AA	AG	AG	GG	AG	GG	AG
Gm06_2649771_A_G-1_T_F_2179335812	Gm06_2649771_A_G	T/C	6	2649771	NC	NC	NC	NC	NC	NC	NC	AG	AA	AA	GG	AG	GG	AG	GG	GG	AA	AG	GG	AG	AA	AG	GG	GG	GG	AG	GG	AG	AG	GG	AA	AG	AA	GG	AA	AG	AA	AG	GG	AG	AG	AA	AG	AA	AG
Gm06_2722611_C_T-1_T_R_2179335815	Gm06_2722611_C_T	T/C	6	2722611	NC	NC	NC	NC	NC	NC	NC	TC	CC	CC	TT	TC	TT	TC	TT	TT	CC	TC	TT	TC	CC	TC	TT	TT	TT	TC	TT	TC	TC	TT	CC	TC	CC	TT	CC	TC	CC	TC	TT	TC	TC	CC	TC	CC	TC
Gm06_28315232_G_A-1_T_F_2179336184	Gm06_28315232_G_A	A/G	6	28315232	NC	NC	NC	NC	NC	NC	NC	GG	AG	AG	AG	GG	GG	GG	GG	AG	GG	AG	AA	GG	AG	AA	AA	AG	AA	AG	AG	AG	GG	AG	GG	AG	AG	AG	AA	GG	AG	AG	AG	GG	AA	AA	AA	GG	AG
Gm06_28816949_A_G-1_B_R_2179336187	Gm06_28816949_A_G	A/G	6	28816949	NC	NC	NC	NC	NC	NC	NC	GG	AG	AG	AG	GG	GG	GG	GG	AG	GG	AG	AA	GG	AG	AA	AA	AG	AA	AG	AG	AG	GG	AG	GG	AG	AG	AG	AA	GG	AG	AG	AG	GG	AA	AA	AA	GG	AG
Gm06_2990241_A_G-1_B_R_2179335817	Gm06_2990241_A_G	T/C	6	2990241	NC	NC	NC	NC	NC	NC	NC	AG	AA	AA	GG	AG	GG	AG	GG	GG	AA	AG	GG	AG	AA	AG	AG	GG	GG	AG	GG	AG	AG	GG	AA	AG	AA	GG	AA	AG	AA	AG	GG	AG	AG	AA	AG	AA	AG
Gm06_30260912_A_G-1_B_R_2179336191	Gm06_30260912_A_G	A/G	6	30260912	NC	NC	NC	NC	NC	NC	NC	AA	AG	AG	AG	AA	AA	AA	AA	AG	AA	AG	GG	AA	AG	GG	GG	AG	GG	AG	AG	AG	AA	AG	AA	AG	AG	AG	GG	AA	AG	AG	AG	AA	GG	GG	GG	AA	AG
Gm06_3077486_G_A-1_T_F_2179335818	Gm06_3077486_G_A	A/G	6	3077486	NC	NC	NC	NC	NC	NC	NC	AG	GG	GG	AA	AG	AA	AG	AA	AA	GG	AG	AA	AG	GG	AG	AG	AA	AA	AG	AA	AG	AG	AA	GG	AG	GG	AA	GG	AG	GG	AG	AA	AG	AG	GG	AG	GG	AG
Gm06_31863080_C_T-1_T_R_2179336197	Gm06_31863080_C_T	A/G	6	31863080	NC	NC	NC	NC	NC	NC	NC	TT	TC	TC	TC	TT	TT	TT	TT	TC	TT	TC	CC	TT	TC	CC	CC	TC	CC	TC	TC	TC	TT	TC	TT	TC	TC	TC	CC	TT	TC	TC	TC	TT	CC	CC	CC	TT	TC
Gm06_32525220_G_T-1_B_F_2179336200	Gm06_32525220_G_T	A/C	6	32525220	NC	NC	NC	NC	NC	NC	NC	GG	TG	TG	TG	GG	GG	GG	GG	TG	GG	TG	TT	GG	TG	TT	TT	TG	TT	TG	TG	TG	GG	TG	GG	TG	TG	TG	TT	GG	TG	TG	TG	GG	TT	TT	TT	GG	TG
Gm06_3252579_T_C-1_B_F_2179335824	Gm06_3252579_T_C	T/C	6	3252579	NC	NC	NC	NC	NC	NC	NC	TC	CC	CC	TT	TC	TT	TC	TT	TT	CC	TC	TT	TC	CC	TC	TC	TT	TT	TC	TT	TC	TC	TT	CC	TC	CC	TT	CC	TC	CC	TC	TT	TC	TC	CC	TC	CC	TC
Gm06_3335673_A_G-1_T_F_2179335826	Gm06_3335673_A_G	T/C	6	3335673	NC	NC	NC	NC	NC	NC	NC	AG	AA	AA	GG	AG	GG	AG	GG	GG	AA	AG	GG	AG	AA	AG	AG	GG	GG	AG	GG	AG	AG	GG	AA	AG	AA	GG	AA	AG	AA	AG	GG	AG	AG	AA	AG	AA	AG
Gm06_33615663_G_A-1_B_R_2179336203	Gm06_33615663_G_A	A/G	6	33615663	NC	NC	NC	NC	NC	NC	NC	GG	AG	AG	AG	GG	GG	GG	GG	AG	AG	AG	AA	GG	AG	AA	AA	AG	AA	AG	AG	AG	GG	AG	GG	AG	AG	AG	AA	GG	AG	AG	AG	GG	AA	AA	AA	GG	AG
Gm06_3370143_T_C-1_T_R_2179335829	Gm06_3370143_T_C	A/C	6	3370143	NC	NC	NC	NC	NC	NC	NC	TC	CC	CC	TT	TC	TT	TC	TT	TT	CC	TC	TT	TC	CC	TC	TC	TT	TT	TC	TT	TC	TC	TT	CC	TC	CC	TT	CC	TC	CC	TC	TT	TC	TC	CC	TC	CC	TC
Gm06_34966793_A_G-1_T_F_2179336206	Gm06_34966793_A_G	A/C	6	34966793	NC	NC	NC	NC	NC	NC	NC	GG	AG	AG	AG	GG	GG	GG	GG	AG	AG	AG	AA	GG	AG	AA	AA	AG	AA	AG	AG	AG	GG	AG	GG	AG	AG	AG	AA	GG	AG	AG	AG	GG	AA	AA	AA	GG	AG
Gm06_36058154_C_T-1_B_F_2179336208	Gm06_36058154_C_T	T/C	6	36058154	NC	NC	NC	NC	NC	NC	NC	TT	TC	TC	TC	TT	TT	TT	TT	TC	TC	TC	CC	TT	TC	CC	CC	TC	CC	TC	TC	TC	TT	TC	TT	TC	TC	TC	CC	TT	TC	TC	TC	TT	CC	CC	CC	TT	TC
Gm06_3608127_T_C-1_B_F_2179335832	Gm06_3608127_T_C	A/G	6	3608127	NC	NC	NC	NC	NC	NC	NC	TC	TT	TT	CC	TC	CC	TC	CC	CC	TT	TC	CC	TC	TT	TC	TC	CC	CC	TC	CC	TC	TC	CC	TT	TC	TT	CC	TT	TC	TT	TC	CC	TC	TC	TT	TC	TT	TC
Gm06_36128279_T_C-1_B_F_2179336210	Gm06_36128279_T_C	A/G	6	36128279	NC	NC	NC	NC	NC	NC	NC	CC	TC	TC	TC	CC	CC	CC	CC	TC	TC	TC	TT	CC	TC	TT	TT	TC	TT	TC	TC	TC	CC	TC	CC	TC	TC	TC	TT	CC	TC	TC	TC	CC	TT	TT	TT	CC	TC
Gm06_37017961_A_G-1_B_R_2179336213	Gm06_37017961_A_G	T/C	6	37017961	NC	NC	NC	NC	NC	NC	NC	GG	AG	AG	AG	GG	GG	GG	GG	AG	AG	AG	AA	GG	AG	AA	AA	AG	AA	AG	AG	AG	GG	AG	GG	AG	AG	AG	AA	GG	AG	AG	AG	GG	AA	AA	AG	GG	AG
Gm06_37364558_A_C-1_T_F_2179336214	Gm06_37364558_A_C	A/G	6	37364558	NC	NC	NC	NC	NC	NC	NC	CC	AC	AC	AC	CC	CC	CC	CC	AC	AC	AC	AA	CC	AC	AA	AA	AC	AA	AC	AC	AC	CC	AC	CC	AC	AC	AC	AA	CC	AC	AC	AC	CC	AA	AA	AA	CC	AC
Gm06_37485859_A_G-1_B_R_2179336217	Gm06_37485859_A_G	T/C	6	37485859	NC	NC	NC	NC	NC	NC	NC	GG	AG	AG	AG	GG	GG	GG	GG	AG	AG	AG	AA	GG	AG	AA	AA	AG	AA	AG	AG	AG	GG	AG	GG	AG	AG	AG	AA	GG	AG	AG	AG	GG	AA	AA	AA	GG	AG
Gm06_37732009_A_G-1_B_R_2179336219	Gm06_37732009_A_G	A/C	6	37732009	NC	NC	NC	NC	NC	NC	NC	GG	AG	AG	AG	GG	GG	GG	GG	AG	AG	AG	AA	GG	AG	AA	AA	AG	AA	AG	AG	AG	GG	AG	GG	AG	AG	AG	AA	GG	AG	AG	AG	GG	AA	AA	AG	GG	AG
Gm06_37823440_T_C-1_T_R_2179336221	Gm06_37823440_T_C	T/C	6	37823440	NC	NC	NC	NC	NC	NC	NC	TT	TC	TC	TC	TT	TT	TT	TT	TC	TC	TC	CC	TT	TC	CC	CC	TC	CC	TC	TC	TC	TT	TC	TT	TC	TC	TC	CC	TT	TC	TC	TC	TT	CC	CC	TC	TT	TC
Gm06_38232188_C_A-1_B_R_2179336223	Gm06_38232188_C_A	T/C	6	38232188	NC	NC	NC	NC	NC	NC	NC	AA	AC	AC	AC	AA	AA	AA	AA	AC	AC	AC	CC	AA	AC	CC	CC	AC	CC	AC	AC	AC	AA	AC	AA	AC	AC	AC	CC	AA	AC	AC	AC	AA	CC	CC	AC	AA	AC
Gm06_38499465_G_A-1_T_F_2179336224	Gm06_38499465_G_A	A/G	6	38499465	NC	NC	NC	NC	NC	NC	NC	AA	AG	AG	AG	AA	AA	AA	AA	AG	AG	AG	GG	AA	AG	GG	GG	AG	GG	AG	AG	AG	AA	AG	AA	AG	AG	AG	GG	AA	AG	AG	AG	AA	GG	GG	AG	AA	AG
Gm06_38703918_T_C-1_B_F_2179336226	Gm06_38703918_T_C	A/C	6	38703918	NC	NC	NC	NC	NC	NC	NC	CC	TC	TC	TC	CC	CC	CC	CC	TC	TC	TC	TT	CC	TC	TT	TT	TC	TT	TC	TC	TC	CC	TC	CC	TC	TC	TC	TT	CC	TC	TC	TC	CC	TT	TT	TC	CC	TC
Gm06_38999119_T_C-1_T_R_2179336229	Gm06_38999119_T_C	A/G	6	38999119	NC	NC	NC	NC	NC	NC	NC	CC	TC	TC	TC	CC	CC	CC	CC	TC	TC	TC	TT	CC	TC	TT	TT	TC	TT	TC	TC	TC	CC	TC	CC	TC	TC	TC	TT	CC	TC	TC	TC	CC	TT	TT	TC	CC	TC
Gm06_39421942_C_T-1_T_R_2179336231	Gm06_39421942_C_T	A/G	6	39421942	NC	NC	NC	NC	NC	NC	NC	TT	TC	TC	TC	TT	TT	TT	TT	TC	TC	TC	CC	TT	TC	CC	CC	TC	CC	TC	TC	TC	TT	TC	TT	TC	TC	TC	CC	TT	TC	TC	TC	TT	CC	CC	TC	TT	TC
Gm06_40454884_C_T-1_T_R_2179336233	Gm06_40454884_C_T	A/G	6	40454884	NC	NC	NC	NC	NC	NC	NC	CC	TC	TC	TC	CC	CC	CC	CC	TC	TC	TC	TT	CC	TC	TT	TT	TC	TT	TC	TC	TC	CC	TC	CC	TC	TC	TC	TT	CC	TC	TC	TC	CC	TT	TT	TC	CC	TC
Gm06_40671903_G_A-1_B_R_2179336235	Gm06_40671903_G_A	A/G	6	40671903	NC	NC	NC	NC	NC	NC	NC	AA	AG	AG	AG	AA	AA	AA	AA	AG	AG	AG	GG	AA	AG	GG	GG	AG	GG	AG	AG	AG	AA	AG	AA	AG	AG	AG	GG	AA	AG	AG	AG	AA	GG	GG	AG	AA	AG
Gm06_40878788_C_T-1_T_R_2179336237	Gm06_40878788_C_T	T/C	6	40878788	NC	NC	NC	NC	NC	NC	NC	TT	TC	TC	TC	TT	TT	TT	TT	TC	TC	TC	CC	TT	TC	CC	CC	TC	CC	TC	TC	TC	TT	TC	TT	TC	TC	TC	CC	TT	TC	TC	TC	TT	CC	CC	TC	TT	TC
Gm06_41268682_G_T-1_T_R_2179336239	Gm06_41268682_G_T	A/G	6	41268682	NC	NC	NC	NC	NC	NC	NC	TT	TG	TG	TG	TT	TT	TT	TT	TG	TG	TG	GG	TT	TG	GG	GG	TG	GG	TG	TG	TG	TT	TG	TT	TG	TG	TG	GG	TT	TG	TG	TG	TT	GG	GG	TG	TT	TG
Gm06_42308631_A_C-1_T_F_2179336240	Gm06_42308631_A_C	A/G	6	42308631	NC	NC	NC	NC	NC	NC	NC	CC	AC	AC	AC	CC	CC	CC	CC	AC	AC	AC	AA	CC	AC	AA	AA	AC	AA	AC	AC	AC	CC	AC	CC	AC	AC	AC	AA	CC	AC	AC	AC	CC	AA	AA	AC	CC	AC
Gm06_42515359_A_G-1_T_F_2179336242	Gm06_42515359_A_G	A/G	6	42515359	NC	NC	NC	NC	NC	NC	NC	GG	AG	AG	AG	GG	GG	GG	GG	AG	AG	AG	AA	GG	AG	AA	AA	AG	AA	AG	AG	AG	GG	AG	GG	AG	AG	AG	AA	GG	AG	AG	AG	GG	AA	AA	AG	GG	AG
Gm06_42707931_T_G-1_B_F_2179336244	Gm06_42707931_T_G	A/G	6	42707931	NC	NC	NC	NC	NC	NC	NC	GG	TG	TG	TG	GG	GG	GG	GG	TG	TG	TG	TT	GG	TG	TT	TT	TG	TT	TG	TG	TG	GG	TG	GG	TG	TG	TG	TT	GG	TG	TG	TG	GG	TT	TT	TG	GG	TG
Gm06_42883965_T_C-1_B_F_2179336246	Gm06_42883965_T_C	T/C	6	42883965	NC	NC	NC	NC	NC	NC	NC	CC	TC	TC	TC	CC	CC	CC	CC	TC	TC	TC	TT	CC	TC	TT	TT	TC	TT	TC	TC	TC	CC	TC	CC	TC	TC	TC	TT	CC	TC	TC	TC	CC	TT	TT	TC	CC	TC
Gm06_4302100_C_T-1_B_F_2179335844	Gm06_4302100_C_T	A/G	6	4302100	NC	NC	NC	NC	NC	NC	NC	TC	CC	CC	TT	TC	TT	TC	TT	TT	CC	TC	TT	TC	CC	TC	TC	TT	TT	TC	TT	CC	TC	TT	CC	TC	CC	TT	CC	TC	CC	TC	TT	TC	TC	CC	TC	CC	TC
Gm06_43235059_C_T-1_T_R_2179336249	Gm06_43235059_C_T	T/C	6	43235059	NC	NC	NC	NC	NC	NC	NC	CC	TC	TC	TC	CC	CC	CC	CC	TC	TC	TC	TT	CC	CC	TT	TT	TC	TT	TC	TC	TC	CC	TC	CC	TC	TC	TC	TT	CC	TC	TC	TC	CC	TT	TT	TC	CC	TC
Gm06_43688393_A_G-1_T_F_2179336252	Gm06_43688393_A_G	A/G	6	43688393	NC	NC	NC	NC	NC	NC	NC	GG	AG	AG	AG	GG	GG	GG	GG	AG	AG	AG	AA	GG	GG	AA	AA	AG	AA	AG	AG	AG	GG	AG	GG	AG	AG	AG	AA	GG	AG	AG	AG	GG	AA	AA	AG	GG	AG
Gm06_43980786_G_A-1_T_F_2179336254	Gm06_43980786_G_A	T/C	6	43980786	NC	NC	NC	NC	NC	NC	NC	AA	AG	AG	AG	AA	AA	AA	AA	AG	AG	AG	GG	AA	AA	GG	GG	AG	GG	AG	AG	AG	AA	AG	AA	AG	AG	AG	GG	AA	AG	GG	AG	AA	GG	GG	AG	AA	AG
Gm06_4422517_A_G-1_T_F_2179335846	Gm06_4422517_A_G	A/C	6	4422517	NC	NC	NC	NC	NC	NC	NC	AG	GG	GG	AA	AG	AA	AG	AA	AA	GG	AG	AA	AG	GG	AG	AG	AA	AA	AG	AA	GG	AG	AA	GG	AG	GG	AA	GG	AG	GG	AG	AA	AG	AG	GG	AG	GG	AG
Gm06_4578291_T_G-1_T_R_2179335849	Gm06_4578291_T_G	T/G	6	4578291	NC	NC	NC	NC	NC	NC	NC	TG	GG	GG	TT	TG	TT	TG	TT	TT	GG	TG	TT	TG	GG	TG	TG	TT	TT	TG	TT	GG	TG	TT	GG	TG	GG	TT	GG	TG	GG	TG	TT	TG	TG	GG	TG	GG	TG
Gm06_46321637_C_T-1_B_F_2179336270	Gm06_46321637_C_T	T/C	6	46321637	NC	NC	NC	NC	NC	NC	NC	TT	TC	TC	TT	TT	TT	TT	TT	TC	TC	TC	CC	TT	TT	CC	CC	TC	CC	TC	TC	TC	TT	TC	TT	TC	TC	TC	CC	TT	TC	CC	TC	TT	CC	CC	TC	TT	TC
Gm06_46564658_C_A-1_B_R_2179336277	Gm06_46564658_C_A	T/C	6	46564658	NC	NC	NC	NC	NC	NC	NC	AA	AC	AC	AA	AA	AA	AA	AA	CC	AC	AC	CC	AA	AA	CC	CC	AC	CC	AC	AC	AC	AA	AC	AA	AC	AC	AC	CC	AA	AC	CC	AC	AA	CC	CC	AC	AA	AC
Gm06_46677140_C_T-1_T_R_2179336279	Gm06_46677140_C_T	T/C	6	46677140	NC	NC	NC	NC	NC	NC	NC	TT	TC	TC	TT	TT	TT	TT	TT	CC	TC	TC	CC	TT	TT	CC	CC	TC	CC	TC	TC	TC	TT	TC	TT	TC	TC	TC	CC	TT	TC	CC	TC	TT	CC	CC	TC	TT	TC
Gm06_47191346_C_T-1_B_F_2179336290	Gm06_47191346_C_T	T/C	6	47191346	NC	NC	NC	NC	NC	NC	NC	CC	TC	TC	CC	CC	CC	CC	CC	TC	TC	TC	TT	CC	CC	TT	TT	TC	TT	TC	TC	TC	TC	TC	CC	TC	TC	TC	TT	CC	TC	TT	TC	CC	TT	TT	TC	CC	TC
Gm06_47238226_A_G-1_T_F_2179336292	Gm06_47238226_A_G	A/G	6	47238226	NC	NC	NC	NC	NC	NC	NC	AA	AG	AG	AA	AA	AA	AA	AA	AG	AG	AG	GG	AA	AA	GG	GG	AG	GG	AG	AG	AG	AG	AG	AA	AG	AG	AG	GG	AA	AG	GG	AG	AA	GG	GG	AG	AA	AG
Gm06_47550354_A_G-1_T_F_2179336300	Gm06_47550354_A_G	T/C	6	47550354	NC	NC	NC	NC	NC	NC	NC	AA	AG	AG	AA	AA	AA	AA	AG	AG	AG	AG	GG	AA	AA	GG	GG	GG	GG	AG	AG	AA	AG	AG	AA	AG	AG	AG	AG	AG	AG	GG	AG	AA	GG	GG	AG	AA	AG
Gm06_47723155_T_C-1_B_F_2179336304	Gm06_47723155_T_C	A/C	6	47723155	NC	NC	NC	NC	NC	NC	NC	CC	TC	TC	CC	CC	CC	CC	TC	TC	TC	TC	TT	CC	CC	TT	TT	TT	TT	TC	TC	CC	TC	TC	CC	TC	TC	TC	TC	TC	TC	TT	TC	CC	TT	TT	TC	CC	TC
Gm06_47764344_C_T-1_T_R_2179336307	Gm06_47764344_C_T	A/G	6	47764344	NC	NC	NC	NC	NC	NC	NC	CC	TC	TC	CC	CC	CC	CC	TC	TC	TC	TC	TT	CC	CC	TT	TT	TT	TT	TC	TC	CC	TC	TC	CC	TC	TC	TC	TC	TC	TC	TT	TC	TC	TT	TT	TC	CC	TC
Gm06_47918999_G_A-1_T_F_2179336310	Gm06_47918999_G_A	T/C	6	47918999	NC	NC	NC	NC	NC	NC	NC	AA	AG	AG	AA	AA	AA	AG	AG	AG	AG	AG	GG	AA	AA	GG	GG	GG	GG	AG	AG	AA	AG	AG	AA	AG	AG	AG	AG	AG	AG	GG	AG	AG	GG	GG	AG	AA	AG
Gm06_48037370_T_G-1_T_R_2179336315	Gm06_48037370_T_G	T/G	6	48037370	NC	NC	NC	NC	NC	NC	NC	GG	TG	TG	GG	GG	GG	TG	TG	TG	TG	TG	TT	GG	GG	TT	TT	TT	TT	TG	TG	GG	TG	TG	GG	TG	TG	TG	TG	TG	TG	TT	TG	TG	TT	TT	TG	GG	TG
Gm06_48098064_A_C-1_B_R_2179336317	Gm06_48098064_A_C	A/G	6	48098064	NC	NC	NC	NC	NC	NC	NC	CC	AC	AC	CC	CC	CC	AC	AC	AC	AC	AC	AA	CC	CC	AA	AA	AA	AA	AC	AC	CC	AC	AC	CC	AC	AC	AC	AC	AC	AC	AA	AC	AC	AA	AA	AC	CC	AC
Gm06_48144110_G_A-1_T_F_2179336318	Gm06_48144110_G_A	A/C	6	48144110	NC	NC	NC	NC	NC	NC	NC	GG	AG	AG	GG	GG	GG	AG	AG	AG	AG	AG	AA	GG	GG	AA	AA	AA	AA	AG	AG	GG	AG	AG	GG	AG	AG	AG	AG	AG	AG	AA	AG	AG	AA	AA	AG	GG	AG
Gm06_48699388_T_G-1_B_F_2179336328	Gm06_48699388_T_G	T/C	6	48699388	NC	NC	NC	NC	NC	NC	NC	TT	TG	TG	TT	TT	TT	TG	TG	TG	TG	TG	GG	TT	TT	GG	GG	GG	GG	TG	TG	TT	TG	TG	TT	TG	GG	TG	TG	TG	TG	GG	TT	TG	TG	GG	TG	TT	TG
Gm06_49209907_C_T-1_B_F_2179336342	Gm06_49209907_C_T	T/G	6	49209907	NC	NC	NC	NC	NC	NC	NC	TT	TC	TC	TT	TT	TT	TC	TC	TC	TC	CC	CC	TT	TT	CC	CC	CC	CC	TC	TC	TT	TC	TC	TT	TC	CC	TC	TC	CC	TT	CC	TT	TC	TC	CC	TC	TC	TC
Gm06_49343224_G_T-1_B_F_2179336348	Gm06_49343224_G_T	T/C	6	49343224	NC	NC	NC	NC	NC	NC	NC	GG	GG	TG	GG	GG	GG	TG	TG	TG	TG	TT	TT	GG	GG	TT	TT	TT	TT	TG	TG	GG	TG	TG	GG	TG	TT	TG	TG	TT	TG	TT	GG	TG	TG	TT	TG	TG	TG
Gm06_49570784_G_A-1_B_R_2179336353	Gm06_49570784_G_A	A/G	6	49570784	NC	NC	NC	NC	NC	NC	NC	GG	GG	AG	GG	GG	GG	AG	AG	AG	AG	AA	AA	GG	GG	AA	AA	AA	AA	GG	AG	GG	AG	AG	GG	AG	AA	AG	AG	AA	AG	AA	GG	AG	AG	AA	AG	AG	AG
Gm06_49643463_G_A-1_B_R_2179336355	Gm06_49643463_G_A	T/C	6	49643463	NC	NC	NC	NC	NC	NC	NC	GG	GG	AG	GG	GG	GG	AG	AG	AG	AG	AA	AA	GG	GG	AA	AA	AA	AA	GG	AG	GG	AG	AG	GG	AG	AA	AG	AG	AA	AG	AA	GG	AG	AG	AA	AG	AG	AG
Gm06_49722118_A_G-1_T_F_2179336356	Gm06_49722118_A_G	A/C	6	49722118	NC	NC	NC	NC	NC	NC	NC	GG	GG	AG	GG	GG	GG	AG	AG	AG	AG	AA	AA	GG	GG	AA	AA	AA	AA	GG	AG	GG	AG	AG	GG	AG	AA	AG	AG	AA	AG	AA	GG	AG	AG	AA	AG	AG	AG
Gm06_49792083_T_C-1_B_F_2179336358	Gm06_49792083_T_C	A/C	6	49792083	NC	NC	NC	NC	NC	NC	NC	CC	CC	TC	CC	CC	CC	TC	TC	TC	TC	TT	TT	CC	CC	TT	TT	TT	TT	CC	TC	CC	TC	TC	CC	TC	TT	TC	TC	TT	TC	TT	CC	TC	TC	TT	TC	TC	TC
Gm06_49915592_A_C-1_T_F_2179336362	Gm06_49915592_A_C	A/G	6	49915592	NC	NC	NC	NC	NC	NC	NC	AA	AA	AC	AA	AA	AA	AC	AC	AC	AC	CC	CC	AA	AA	CC	CC	CC	CC	AA	AC	AA	AC	AC	AA	AC	CC	AC	AC	CC	AC	CC	AA	AC	AC	CC	AC	AC	AC
Gm06_4995087_A_G-1_T_F_2179335856	Gm06_4995087_A_G	T/G	6	4995087	NC	NC	NC	NC	NC	NC	NC	AG	GG	GG	AA	AG	AA	AG	AA	AA	GG	AG	AA	AG	GG	AG	AG	AA	AA	AG	AA	GG	AG	AA	GG	AG	AG	AA	GG	AG	GG	AG	AA	AG	AG	GG	AG	GG	AG
Gm06_50038514_T_C-1_B_F_2179336364	Gm06_50038514_T_C	T/C	6	50038514	NC	NC	NC	NC	NC	NC	NC	CC	CC	TC	CC	CC	CC	TC	TC	TC	TC	TT	TT	TC	CC	TT	TT	TT	TT	CC	TC	CC	TC	TC	CC	TC	TT	TC	TC	TT	TC	TT	CC	TC	TC	TT	TC	TC	TC
Gm06_50143995_A_G-1_T_F_2179336368	Gm06_50143995_A_G	A/G	6	50143995	NC	NC	NC	NC	NC	NC	NC	AA	AA	AG	AA	AA	AA	AG	AG	AG	AG	GG	GG	AG	AA	GG	GG	GG	GG	AA	AG	AA	AG	AG	AA	AG	GG	AG	AG	GG	AG	GG	AA	AG	AG	GG	AG	AG	AG
Gm06_50217611_T_C-1_B_F_2179336370	Gm06_50217611_T_C	A/G	6	50217611	NC	NC	NC	NC	NC	NC	NC	CC	CC	TC	CC	CC	CC	TC	TC	TC	TC	TT	TT	TC	CC	TT	TT	TT	TT	CC	CC	CC	TC	TC	CC	TC	TT	TC	TC	TT	TC	TT	CC	TC	TC	TT	TC	TC	TC
Gm06_50453859_A_G-1_T_F_2179336380	Gm06_50453859_A_G	T/C	6	50453859	NC	NC	NC	NC	NC	NC	NC	GG	GG	AG	GG	GG	AG	AG	AG	AG	AG	AA	AA	AG	GG	AA	AA	AA	AA	GG	GG	GG	AG	AG	GG	AG	AA	AG	AG	AA	AG	AA	GG	AG	AG	AA	AG	AG	AG
Gm06_50494802_A_G-1_T_F_2179336382	Gm06_50494802_A_G	A/G	6	50494802	NC	NC	NC	NC	NC	NC	NC	GG	GG	AG	GG	GG	AG	AG	AG	AG	AG	AA	AA	AG	GG	AA	AA	AA	AA	GG	GG	GG	AG	AG	GG	AG	AA	AG	AG	AA	AG	AA	GG	AG	AG	AA	AG	AG	AG
Gm06_5058345_A_G-1_T_F_2179335858	Gm06_5058345_A_G	T/C	6	5058345	NC	NC	NC	NC	NC	NC	NC	AG	GG	GG	AA	AG	AA	AG	AA	AA	GG	AG	AA	AG	GG	AG	AG	AA	AA	AG	AA	GG	AG	AA	GG	AG	AG	AA	GG	AG	GG	AG	AA	AG	AG	GG	AG	GG	AG
Gm06_5135025_A_G-1_T_F_2179335860	Gm06_5135025_A_G	A/G	6	5135025	NC	NC	NC	NC	NC	NC	NC	AG	GG	GG	AA	AG	AA	AG	AA	AA	GG	AG	AA	AG	GG	AG	AG	AA	AA	AG	AA	GG	AG	AA	GG	AG	AG	AA	GG	AG	GG	AG	AA	AG	AG	GG	AG	GG	AA
Gm06_657590_T_G-1_B_F_2179335768	Gm06_657590_T_G	A/G	6	657590	NC	NC	NC	NC	NC	NC	NC	TG	GG	GG	TG	TG	TG	TT	TT	TT	GG	TG	TT	TG	GG	TG	TT	TG	TT	TT	TT	TG	TT	TG	GG	TG	GG	TT	TG	TG	GG	TT	TT	GG	TG	TG	GG	GG	TG
Gm06_9081030_C_A-1_T_F_2179335948	Gm06_9081030_C_A	A/C	6	9081030	NC	NC	NC	NC	NC	NC	NC	AC	AC	AC	AA	AC	AC	AC	AC	AC	AC	AC	AA	AA	AC	AC	AC	AA	AA	AC	AA	AC	AC	AA	CC	AC	AC	AA	CC	AA	AC	AA	AC	AC	CC	AC	AA	CC	AA
Gm06_9216536_A_C-1_B_R_2179335953	Gm06_9216536_A_C	A/G	6	9216536	NC	NC	NC	NC	NC	NC	NC	AC	AC	AC	CC	AC	AC	AC	AC	AC	AC	AC	CC	CC	AC	AC	AC	CC	CC	AC	CC	AC	AC	CC	AA	AC	AC	CC	AA	CC	AC	CC	AC	AC	AA	AC	CC	AA	CC
Gm06_9442481_T_C-1_B_F_2179335958	Gm06_9442481_T_C	A/G	6	9442481	NC	NC	NC	NC	NC	NC	NC	TC	TC	TC	TT	TC	TC	TC	TC	TC	TC	TC	TT	TT	TC	TC	TC	TT	TT	TC	TT	TC	TC	TT	CC	TC	TC	TT	CC	TT	TC	TT	TC	TC	CC	TC	TT	TC	TT
Gm07_10193199_G_A-1_B_R_2179336683	Gm07_10193199_G_A	T/C	7	10193199	NC	NC	NC	NC	NC	NC	NC	AG	AG	AA	AG	AA	GG	AA	AG	GG	GG	GG	AA	GG	AA	AG	AA	AG	GG	AG	AA	AG	AA	AA	AG	AG	AG	GG	AA	AA	AG	AA	AA	AG	AG	GG	GG	AG	AG
Gm07_1034903_T_C-1_B_F_2179336412	Gm07_1034903_T_C	T/C	7	1034903	NC	NC	NC	NC	NC	NC	NC	TC	TC	TC	TC	TC	TC	TC	TC	TC	TT	TT	TC	TC	CC	TC	CC	TT	TC	CC	CC	TC	TT	TT	TT	CC	TT	TC	TC	TC	TC	CC	TT	TC	TC	TT	TT	TT	CC
Gm07_10403810_C_T-1_T_R_2179336687	Gm07_10403810_C_T	A/C	7	10403810	NC	NC	NC	NC	NC	NC	NC	TC	TC	TT	TC	TT	CC	TT	TC	CC	CC	CC	TT	CC	TT	TC	TT	TC	CC	TC	TT	TC	TT	TT	TC	TC	TC	CC	TT	TT	CC	TT	TT	TC	TC	CC	CC	TC	TC
Gm07_10806729_G_A-1_T_F_2179336690	Gm07_10806729_G_A	A/G	7	10806729	NC	NC	NC	NC	NC	NC	NC	AG	AG	AA	AG	AA	GG	AA	AA	GG	GG	GG	AA	GG	AA	GG	AA	AG	GG	AG	AA	AG	AA	AA	AG	AG	AG	AG	AA	AA	GG	AA	AA	AG	AG	GG	GG	AG	AG
Gm07_10926994_A_G-1_B_R_2179336693	Gm07_10926994_A_G	T/C	7	10926994	NC	NC	NC	NC	NC	NC	NC	AG	AG	GG	AG	GG	AA	GG	GG	AA	AA	AA	GG	AA	GG	AA	GG	AG	AA	AG	GG	AG	GG	GG	AG	AG	AG	AG	GG	GG	AA	GG	GG	AG	AG	AA	AA	AG	AG
Gm07_10967802_C_T-1_T_R_2179336695	Gm07_10967802_C_T	A/G	7	10967802	NC	NC	NC	NC	NC	NC	NC	TC	TC	TT	TC	TT	CC	TT	TC	CC	CC	CC	TT	CC	TT	CC	TT	TC	CC	TC	TT	TC	TT	TT	TC	TC	TC	TC	TT	TT	CC	TT	TT	TC	TC	CC	CC	TC	TC
Gm07_11153441_A_G-1_T_F_2179336696	Gm07_11153441_A_G	A/G	7	11153441	NC	NC	NC	NC	NC	NC	NC	AG	AG	GG	AG	GG	AA	GG	AG	AA	AA	AA	GG	AA	GG	AA	GG	AG	AA	AG	GG	AG	GG	GG	AG	AG	AG	AG	GG	GG	AA	GG	GG	AG	AG	AA	AA	AG	AG
Gm07_1119462_A_G-1_T_F_2179336414	Gm07_1119462_A_G	T/C	7	1119462	NC	NC	NC	NC	NC	NC	NC	AG	AG	AG	AG	AA	AG	AG	AG	AG	GG	GG	AG	AG	AA	AG	AA	GG	AG	AA	AA	AG	GG	GG	GG	AA	GG	AG	AG	AG	AG	AA	GG	AG	AG	GG	GG	GG	AA
Gm07_11707828_T_C-1_B_F_2179336702	Gm07_11707828_T_C	T/G	7	11707828	NC	NC	NC	NC	NC	NC	NC	TC	TC	CC	TC	CC	TT	CC	TC	TT	TT	TT	CC	TT	CC	TT	CC	TC	TT	TC	CC	TC	CC	CC	TC	TC	TC	TC	CC	CC	TT	CC	CC	TC	TC	TT	TT	TC	TC
Gm07_11762657_T_C-1_B_F_2179336704	Gm07_11762657_T_C	T/C	7	11762657	NC	NC	NC	NC	NC	NC	NC	TC	TC	CC	TC	CC	TT	CC	TC	TT	TT	TT	CC	TT	CC	TT	CC	TC	TT	TC	CC	TC	CC	CC	TC	TC	TC	TC	CC	CC	TT	CC	CC	TC	TC	TT	TT	TC	TC
Gm07_11956773_T_C-1_B_F_2179336706	Gm07_11956773_T_C	T/G	7	11956773	NC	NC	NC	NC	NC	NC	NC	TC	TC	CC	TC	CC	TT	CC	TC	TT	TT	TT	CC	TT	CC	TT	CC	TC	TT	TC	CC	TC	CC	CC	TC	TC	TC	TC	CC	CC	TT	CC	CC	TC	TC	TT	TT	TC	TC
Gm07_12858110_C_A-1_B_R_2179336709	Gm07_12858110_C_A	T/C	7	12858110	NC	NC	NC	NC	NC	NC	NC	AC	AC	AA	AC	AA	CC	AA	AC	CC	CC	CC	AA	CC	AA	CC	AA	AC	CC	AC	AA	AC	AA	AA	AC	AC	AC	AC	AA	AA	CC	AA	AA	AC	AC	CC	CC	AC	AC
Gm07_1336323_A_G-1_B_R_2179336423	Gm07_1336323_A_G	A/G	7	1336323	NC	NC	NC	NC	NC	NC	NC	AG	AG	AG	AG	GG	AG	AG	AG	AG	AA	AA	AG	AG	GG	AG	GG	AA	AG	GG	GG	AG	AA	AA	AA	GG	AA	AG	AG	AG	AG	GG	AA	AG	AA	AA	AA	AA	GG
Gm07_1421810_A_G-1_T_F_2179336426	Gm07_1421810_A_G	T/C	7	1421810	NC	NC	NC	NC	NC	NC	NC	AG	AG	AG	AG	GG	AG	AG	AG	AG	AA	AA	AG	AG	GG	AG	GG	AA	AG	GG	GG	AG	AA	AA	AA	GG	AA	AG	AG	AG	AG	GG	AA	AG	AA	AA	AA	AA	GG
Gm07_14979158_T_C-1_T_R_2179336723	Gm07_14979158_T_C	A/G	7	14979158	NC	NC	NC	NC	NC	NC	NC	TC	TC	CC	TC	CC	TT	CC	CC	TT	TT	TT	CC	TT	CC	TT	CC	TC	TT	TC	CC	TC	CC	CC	TC	TC	TC	TC	CC	CC	TT	CC	CC	TC	TC	TT	TC	TC	TC
Gm07_15085661_G_A-1_T_F_2179336726	Gm07_15085661_G_A	A/G	7	15085661	NC	NC	NC	NC	NC	NC	NC	AG	AG	GG	AG	GG	AA	GG	GG	AA	AA	AA	GG	AA	GG	AA	GG	AG	AA	AG	GG	AG	GG	GG	AG	AG	AG	AG	GG	GG	AA	GG	GG	AG	AG	AA	AG	AG	AG
Gm07_1534291_G_A-1_B_R_2179336429	Gm07_1534291_G_A	T/C	7	1534291	NC	NC	NC	NC	NC	NC	NC	AG	AG	AG	AG	AA	AG	AG	AG	AG	GG	GG	AG	AG	AA	AG	AA	GG	AG	AA	AA	AG	GG	GG	GG	AA	GG	GG	AG	AG	AG	AA	GG	AG	GG	GG	GG	GG	AA
Gm07_15590266_C_T-1_T_R_2179336739	Gm07_15590266_C_T	A/G	7	15590266	NC	NC	NC	NC	NC	NC	NC	TC	TC	TT	TC	TT	CC	TT	TT	CC	CC	CC	TT	CC	TT	CC	TT	TC	CC	TC	TT	TC	TT	TT	TC	TC	TC	TC	TC	TT	CC	TT	TT	TC	TC	CC	TC	TC	TC
Gm07_1574673_G_A-1_B_R_2179336431	Gm07_1574673_G_A	A/C	7	1574673	NC	NC	NC	NC	NC	NC	NC	AG	AG	AG	AG	AA	AG	AG	AG	AG	GG	GG	AG	AG	AA	AG	AA	GG	AG	AA	AA	AG	GG	GG	AG	AA	GG	GG	AG	AG	AG	AA	GG	AG	GG	GG	GG	GG	AA
Gm07_15800472_A_G-1_T_F_2179336746	Gm07_15800472_A_G	T/C	7	15800472	NC	NC	NC	NC	NC	NC	NC	AG	AG	GG	AG	GG	AA	GG	GG	AA	AA	AA	GG	AA	GG	AA	GG	AG	AA	AG	GG	AG	GG	GG	AG	AG	AG	AG	AG	GG	AA	GG	GG	AG	AG	AA	AG	AG	AG
Gm07_16020670_G_T-1_T_R_2179336753	Gm07_16020670_G_T	A/G	7	16020670	NC	NC	NC	NC	NC	NC	NC	TG	TG	GG	TG	GG	TT	GG	GG	TT	TT	TT	GG	TT	GG	TT	GG	TG	TT	TG	GG	TG	GG	GG	TG	TG	TG	TG	TG	GG	TT	GG	TG	TG	TG	TT	TG	TG	TG
Gm07_16393117_A_G-1_B_R_2179336761	Gm07_16393117_A_G	A/G	7	16393117	NC	NC	NC	NC	NC	NC	NC	AG	AG	GG	AG	GG	AA	GG	GG	AA	AA	AA	GG	AA	GG	AA	GG	AG	AA	AG	GG	AG	GG	GG	AG	AG	AG	AG	AG	GG	AA	GG	AG	AG	AG	AA	AG	AG	AG
Gm07_16438076_A_G-1_B_R_2179336763	Gm07_16438076_A_G	T/G	7	16438076	NC	NC	NC	NC	NC	NC	NC	AG	AG	GG	AG	GG	AA	GG	GG	AA	AA	AA	GG	AA	GG	AA	GG	AG	AA	AG	GG	AG	GG	GG	AG	AG	AG	AG	AG	GG	AA	GG	AG	AG	AG	AA	AG	AG	AG
Gm07_1667919_C_T-1_T_R_2179336435	Gm07_1667919_C_T	A/G	7	1667919	NC	NC	NC	NC	NC	NC	NC	TC	TC	TC	TC	TT	TC	TC	TC	TC	CC	CC	TC	TC	TT	TC	TT	CC	TC	TT	TT	TC	CC	CC	TC	TT	CC	CC	TC	TC	TC	TT	CC	TC	CC	CC	CC	CC	TT
Gm07_16702758_C_T-1_B_F_2179336768	Gm07_16702758_C_T	A/C	7	16702758	NC	NC	NC	NC	NC	NC	NC	TC	TC	CC	TC	CC	TT	CC	CC	TT	TT	TT	CC	TT	CC	TT	CC	TC	TT	TC	CC	TC	CC	CC	TC	TC	TC	TC	TC	CC	TT	CC	TC	TC	TC	TT	TC	TC	TC
Gm07_16809664_A_G-1_T_F_2179336770	Gm07_16809664_A_G	T/G	7	16809664	NC	NC	NC	NC	NC	NC	NC	AG	AG	GG	AG	GG	AA	GG	GG	AA	AA	AA	GG	AA	GG	AA	GG	AG	AA	AG	GG	AG	GG	GG	AG	AG	AG	AG	AG	GG	AA	GG	AG	AG	AG	AA	AG	AG	AG
Gm07_16937302_T_C-1_T_R_2179336773	Gm07_16937302_T_C	T/C	7	16937302	NC	NC	NC	NC	NC	NC	NC	TC	TC	TT	TC	TT	CC	TT	TT	CC	CC	CC	TT	CC	TT	CC	TT	TC	CC	TC	TT	TC	TT	TT	TC	TC	TC	TC	TC	TT	CC	TT	TC	TC	TC	CC	TC	TC	TC
Gm07_16979586_C_T-1_T_R_2179336775	Gm07_16979586_C_T	A/G	7	16979586	NC	NC	NC	NC	NC	NC	NC	TC	TC	CC	TC	CC	TT	CC	CC	TT	TT	TT	CC	TT	CC	TT	CC	TC	TT	TC	CC	TC	CC	CC	TC	TC	TC	TC	TC	CC	TT	CC	TC	TC	TC	TT	TC	TC	TC
Gm07_1703458_G_T-1_B_F_2179336436	Gm07_1703458_G_T	A/G	7	1703458	NC	NC	NC	NC	NC	NC	NC	TG	TG	TG	TG	TT	TG	TG	TG	TG	GG	GG	TG	TG	TT	TG	TT	GG	TG	TT	TT	TG	GG	GG	TG	TT	GG	GG	TG	TG	TG	TT	GG	TG	GG	GG	GG	GG	TT
Gm07_17362808_A_G-1_T_F_2179336782	Gm07_17362808_A_G	T/C	7	17362808	NC	NC	NC	NC	NC	NC	NC	AG	AG	GG	AG	GG	AA	GG	GG	AA	AA	AA	GG	AA	GG	AA	GG	AG	AA	AG	GG	AG	GG	GG	AG	AG	AG	AG	AG	GG	AA	GG	AG	AG	AG	AA	AG	AG	AG
Gm07_1749529_T_C-1_B_F_2179336438	Gm07_1749529_T_C	T/C	7	1749529	NC	NC	NC	NC	NC	NC	NC	TC	TC	TC	TC	CC	TC	TC	TC	TC	TT	TT	TC	TC	CC	TC	CC	TT	TC	CC	CC	TC	TT	TT	TC	CC	TT	TT	TC	TC	TC	CC	TT	TC	TT	TT	TT	TT	CC
Gm07_1808039_G_A-1_B_R_2179336441	Gm07_1808039_G_A	T/C	7	1808039	NC	NC	NC	NC	NC	NC	NC	AG	AG	AG	AG	AA	AG	AG	AG	AG	GG	GG	AG	AG	AA	AG	AA	GG	AG	AA	AA	AG	GG	GG	AG	AA	GG	GG	AG	AG	AG	AA	GG	AG	GG	GG	GG	GG	AA
Gm07_18293045_C_T-1_T_R_2179336791	Gm07_18293045_C_T	T/G	7	18293045	NC	NC	NC	NC	NC	NC	NC	CC	TC	TT	TC	TT	CC	TT	TT	CC	CC	CC	TT	CC	TT	CC	TT	TC	CC	TC	TT	TC	TT	TT	TC	TC	TC	TC	TC	TT	CC	TT	TC	TC	TC	CC	TC	TC	TC
Gm07_185603_C_T-1_B_F_2179336392	Gm07_185603_C_T	T/C	7	185603	NC	NC	NC	NC	NC	NC	NC	TC	TC	TC	TC	TC	TC	TC	TC	TC	TC	CC	TC	TC	TT	TC	TC	CC	TT	TT	TT	TC	CC	CC	CC	TT	CC	TC	TC	TC	TC	TC	CC	TC	TC	CC	TC	CC	TT
Gm07_18633505_T_C-1_B_F_2179336792	Gm07_18633505_T_C	A/G	7	18633505	NC	NC	NC	NC	NC	NC	NC	CC	TC	TT	TC	TT	CC	TT	TT	CC	CC	CC	TT	CC	TT	CC	TT	TC	CC	TC	TT	TC	TT	TT	TC	TC	TC	TC	TC	TT	CC	TT	TC	TC	TC	CC	TC	TC	TC
Gm07_20527016_C_T-1_T_R_2179336801	Gm07_20527016_C_T	T/G	7	20527016	NC	NC	NC	NC	NC	NC	NC	TT	TC	CC	TC	CC	TT	CC	CC	TT	TT	TT	CC	TT	CC	TT	CC	TC	TT	TC	CC	TC	CC	CC	TC	TC	TC	TC	TC	CC	TT	CC	TC	TC	TC	TT	TC	TC	TC
Gm07_21193861_G_A-1_T_F_2179336802	Gm07_21193861_G_A	T/C	7	21193861	NC	NC	NC	NC	NC	NC	NC	AA	AG	GG	AG	GG	AA	GG	GG	AA	AA	AA	GG	AA	GG	AA	GG	AG	AA	AG	GG	AG	GG	GG	AG	AG	AG	AG	AG	GG	AA	GG	AG	AG	AG	AA	AG	AG	AG
Gm07_21217603_T_C-1_B_F_2179336804	Gm07_21217603_T_C	A/G	7	21217603	NC	NC	NC	NC	NC	NC	NC	CC	TC	TT	TC	TT	CC	TT	TT	CC	CC	CC	TT	CC	TT	CC	TT	TC	CC	TC	TT	TC	TT	TT	TC	TC	TC	TC	TC	TT	CC	TT	TC	TC	TC	CC	TC	TC	TC
Gm07_22686796_T_C-1_T_R_2179336809	Gm07_22686796_T_C	A/G	7	22686796	NC	NC	NC	NC	NC	NC	NC	CC	TC	TT	TC	TT	CC	TT	TT	CC	CC	CC	TT	CC	TT	CC	TT	TC	CC	TC	TT	TC	TT	TT	TC	TC	TC	TC	TC	TT	CC	TT	TC	TC	TC	CC	TC	TC	TC
Gm07_24197913_T_G-1_T_R_2179336813	Gm07_24197913_T_G	A/C	7	24197913	NC	NC	NC	NC	NC	NC	NC	GG	TG	TT	TG	TT	GG	TT	TT	GG	GG	GG	TT	GG	TT	GG	TT	TG	GG	TG	TT	TG	TT	TT	TG	TG	TG	TG	TG	TT	GG	TT	TG	TG	TG	GG	TG	TG	TG
Gm07_24960162_C_A-1_T_F_2179336814	Gm07_24960162_C_A	A/G	7	24960162	NC	NC	NC	NC	NC	NC	NC	AA	AC	CC	AC	CC	AA	CC	CC	AA	AA	AA	CC	AA	CC	AA	CC	AC	AA	AC	CC	AC	CC	CC	AC	AC	AC	AC	AC	CC	AA	CC	AC	AC	AC	AA	AC	AC	AC
Gm07_26960074_A_G-1_B_R_2179336817	Gm07_26960074_A_G	A/G	7	26960074	NC	NC	NC	NC	NC	NC	NC	GG	AG	AA	AG	AA	GG	AA	AA	GG	GG	GG	AA	GG	AA	GG	AA	AG	GG	AG	AA	AG	AA	AA	AG	AG	AG	AG	AG	AA	GG	AA	AG	AG	AG	GG	AG	AG	AG
Gm07_27445113_A_G-1_T_F_2179336818	Gm07_27445113_A_G	A/G	7	27445113	NC	NC	NC	NC	NC	NC	NC	GG	AG	AA	AG	AA	GG	AA	AA	GG	GG	GG	AA	GG	AA	GG	AA	AG	GG	AG	AA	AG	AA	AA	AG	AG	AG	AG	AG	AA	GG	AA	AG	AG	AG	GG	AG	AG	AG
Gm07_28865848_T_C-1_B_F_2179336822	Gm07_28865848_T_C	A/G	7	28865848	NC	NC	NC	NC	NC	NC	NC	CC	TC	TT	TC	TT	CC	TT	TT	CC	CC	CC	TT	CC	TT	CC	TT	TC	CC	TC	TT	TC	TT	TT	TC	TC	TC	TC	TC	TT	CC	TT	TC	TC	TC	CC	TC	TC	TC
Gm07_30018015_T_C-1_B_F_2179336826	Gm07_30018015_T_C	T/G	7	30018015	NC	NC	NC	NC	NC	NC	NC	CC	TC	TT	TC	TT	CC	TT	TT	CC	CC	CC	TT	CC	TT	CC	TT	TC	CC	TC	TT	TC	TT	TT	TC	TC	TC	TC	TC	TT	CC	TT	TC	TC	TC	CC	TC	TC	TC
Gm07_31363791_T_C-1_B_F_2179336830	Gm07_31363791_T_C	A/G	7	31363791	NC	NC	NC	NC	NC	NC	NC	CC	TC	TT	TC	TT	CC	TT	TT	CC	CC	CC	TT	CC	TT	CC	TT	TC	CC	TC	TT	TC	TT	TT	TC	TC	TC	TC	TC	TT	CC	TT	TC	TC	TC	CC	TC	TC	TC
Gm07_32588864_T_C-1_B_F_2179336832	Gm07_32588864_T_C	T/C	7	32588864	NC	NC	NC	NC	NC	NC	NC	CC	TC	TT	TC	TT	CC	TT	TT	CC	CC	CC	TT	CC	TT	CC	TT	TC	CC	TC	TT	TC	TT	TT	TC	TC	TC	TC	TC	TT	CC	TT	TC	TC	TC	CC	TC	TC	TC
Gm07_33333813_T_C-1_B_F_2179336834	Gm07_33333813_T_C	T/C	7	33333813	NC	NC	NC	NC	NC	NC	NC	CC	TC	TT	TC	TT	CC	TT	TT	CC	CC	CC	TT	CC	TT	CC	TT	TC	CC	TC	TT	TC	TT	TT	TC	TC	TC	TC	TC	TT	CC	TT	TC	TC	TC	CC	TC	TC	TC
Gm07_34580678_G_A-1_B_R_2179336841	Gm07_34580678_G_A	A/G	7	34580678	NC	NC	NC	NC	NC	NC	NC	AA	AG	GG	AG	GG	AA	GG	GG	AA	AA	AA	GG	AA	GG	AA	GG	AG	AA	AG	GG	AG	GG	GG	AG	AG	AG	AG	AG	GG	AA	GG	AG	AG	AG	AA	AG	AG	AG
Gm07_35547398_T_C-1_T_R_2179336853	Gm07_35547398_T_C	A/G	7	35547398	NC	NC	NC	NC	NC	NC	NC	TC	TC	TT	TT	TT	CC	TT	TT	CC	CC	CC	TT	CC	TT	CC	TT	TC	TC	TC	TT	TC	TT	TT	TC	TC	TC	TC	TC	TT	CC	TT	TC	TC	TT	CC	TC	TC	TC
Gm07_35809061_C_T-1_T_R_2179336859	Gm07_35809061_C_T	A/G	7	35809061	NC	NC	NC	NC	NC	NC	NC	TC	TC	CC	CC	CC	TT	CC	CC	TT	TT	TT	CC	TT	CC	TT	CC	TC	TC	TC	CC	TC	CC	CC	TC	TC	TC	TC	TC	CC	TT	CC	TC	TC	CC	TT	TC	TC	TC
Gm07_36285014_A_G-1_T_F_2179336868	Gm07_36285014_A_G	A/G	7	36285014	NC	NC	NC	NC	NC	NC	NC	AG	AG	AA	AA	AA	GG	AA	AA	GG	GG	GG	AA	GG	AA	GG	AA	AG	AG	AG	AA	AG	AA	AA	AG	AG	GG	AG	AG	AA	GG	AA	AG	AG	AA	GG	AG	AG	AG
Gm07_36357080_T_C-1_T_R_2179336871	Gm07_36357080_T_C	A/G	7	36357080	NC	NC	NC	NC	NC	NC	NC	TC	TC	TT	TT	TT	CC	TT	TT	CC	CC	CC	TT	CC	TT	CC	TT	TC	TC	TC	TT	TC	TT	TT	TC	TC	CC	TC	TC	TT	CC	TT	TC	TC	TT	CC	TC	TC	TC
Gm07_36480188_G_A-0_T_F_2177930166	Gm07_36480188_G_A	T/C	7	36480188	NC	NC	NC	NC	NC	NC	NC	AG	AG	GG	GG	GG	AA	GG	GG	AA	AA	AA	GG	AG	GG	AA	GG	AG	AG	AG	GG	AG	GG	GG	AG	AG	AA	AG	AG	GG	AA	GG	AG	AG	GG	AA	AG	AG	AG
Gm07_36483418_G_A-0_T_F_2177930168	Gm07_36483418_G_A	T/C	7	36483418	NC	NC	NC	NC	NC	NC	NC	AG	AG	GG	GG	GG	AA	GG	GG	AA	AA	AA	GG	AG	GG	AA	GG	AG	AG	AG	GG	AG	GG	GG	AG	AG	AA	AG	AG	GG	AA	GG	AG	AG	GG	AA	AG	AG	AG
Gm07_36488859_C_A-0_B_R_2177930171	Gm07_36488859_C_A	T/G	7	36488859	NC	NC	NC	NC	NC	NC	NC	AC	AC	AA	AA	AA	CC	AA	AA	CC	CC	CC	AA	AC	AA	CC	AA	AC	AC	AC	AA	AC	AA	AA	AC	AC	CC	AC	AC	AA	CC	AA	AC	AC	AA	CC	AC	AC	AC
Gm07_36498461_C_T-0_T_R_2177930173	Gm07_36498461_C_T	A/G	7	36498461	NC	NC	NC	NC	NC	NC	NC	TC	TC	CC	CC	CC	TT	CC	CC	TT	TT	TT	CC	TC	CC	TT	CC	TC	TC	TC	CC	TC	CC	CC	TC	TC	TT	TC	TC	CC	TT	CC	TC	TC	CC	TT	TC	TC	TC
Gm07_36511460_T_G-0_T_R_2177930177	Gm07_36511460_T_G	A/G	7	36511460	NC	NC	NC	NC	NC	NC	NC	TG	TG	GG	GG	GG	TT	GG	GG	TT	TT	TT	GG	TG	GG	TT	GG	TG	TG	TG	GG	TG	GG	GG	TG	TG	TT	TG	TG	GG	TT	GG	TG	TG	GG	TT	TG	TG	TG
Gm07_36534897_T_G-0_B_F_2177930184	Gm07_36534897_T_G	A/G	7	36534897	NC	NC	NC	NC	NC	NC	NC	TG	TG	TT	TT	TT	GG	TT	TT	GG	GG	GG	TT	TG	TT	GG	TT	TG	TG	TG	TT	TG	TT	TT	TG	TG	GG	TG	TG	TT	GG	TT	TG	TG	TT	GG	TG	TG	TG
Gm07_36539495_C_T-0_T_R_2177930189	Gm07_36539495_C_T	A/G	7	36539495	NC	NC	NC	NC	NC	NC	NC	TC	TC	CC	CC	CC	TT	CC	CC	TT	TT	TT	CC	TC	CC	TT	CC	TC	TC	TC	CC	TC	CC	CC	TC	TC	TT	TC	TC	CC	TT	CC	TC	TC	CC	TT	TC	TC	TC
Gm07_36540823_C_A-0_B_R_2177930191	Gm07_36540823_C_A	T/G	7	36540823	NC	NC	NC	NC	NC	NC	NC	AC	AC	CC	CC	CC	AA	CC	CC	AA	AA	AA	CC	AC	CC	AA	CC	AC	AC	AC	CC	AC	CC	CC	AC	AC	AA	AC	AC	CC	AA	CC	AC	AC	CC	AA	AC	AC	AC
Gm07_36560926_C_T-0_T_R_2177930201	Gm07_36560926_C_T	A/G	7	36560926	NC	NC	NC	NC	NC	NC	NC	TC	TC	TT	TT	TT	CC	TT	TT	CC	CC	CC	TT	TC	TT	CC	TT	TC	TC	TC	TT	TC	TT	TT	TC	TC	CC	TC	TC	TT	CC	TT	TC	TC	TT	CC	TC	TC	TC
Gm07_36582520_T_C-0_B_F_2177930202	Gm07_36582520_T_C	A/G	7	36582520	NC	NC	NC	NC	NC	NC	NC	TC	TC	TT	TT	TT	CC	TT	TT	CC	CC	CC	TT	TC	TT	CC	TT	TC	TC	TC	TT	TC	TT	TT	TC	TC	CC	TC	TC	TT	CC	TT	TC	TC	TT	CC	TC	TC	TC
Gm07_36633390_C_T-0_B_F_2177930208	Gm07_36633390_C_T	T/G	7	36633390	NC	NC	NC	NC	NC	NC	NC	TC	TC	CC	CC	CC	TT	CC	CC	TT	TT	TT	CC	TC	CC	TT	CC	TC	TC	TC	CC	TC	CC	CC	TC	TC	TT	TC	TC	CC	TT	CC	TC	TC	CC	TT	TC	TC	TC
Gm07_36634863_C_A-0_B_R_2177930211	Gm07_36634863_C_A	T/G	7	36634863	NC	NC	NC	NC	NC	NC	NC	AC	AC	AA	AA	AA	CC	AA	AA	CC	CC	CC	AA	AC	AA	CC	AA	AC	AC	AC	AA	AC	AA	AA	AC	AC	CC	AC	AC	AA	CC	AA	AC	AC	AA	CC	AC	AC	AC
Gm07_36689110_G_A-0_T_F_2177930224	Gm07_36689110_G_A	A/C	7	36689110	NC	NC	NC	NC	NC	NC	NC	GG	GG	AG	AG	AG	GG	AG	--	GG	GG	GG	--	GG	GG	GG	--	GG	GG	GG	AG	GG	AG	AG	GG	GG	GG	GG	GG	AG	GG	--	GG	GG	AG	GG	GG	GG	GG
Gm07_36727080_G_A-0_T_F_2177930232	Gm07_36727080_G_A	A/G	7	36727080	NC	NC	NC	NC	NC	NC	NC	AG	AG	GG	GG	GG	AA	GG	GG	AA	AA	AA	GG	AG	AG	AA	GG	AG	AG	AG	GG	AG	GG	GG	AG	AG	AA	AG	AG	GG	AA	GG	AG	AG	GG	AA	AG	AG	AG
Gm07_36875730_T_C-1_B_F_2179336882	Gm07_36875730_T_C	T/C	7	36875730	NC	NC	NC	NC	NC	NC	NC	CC	TC	CC	CC	CC	TT	TC	CC	TT	TT	TT	CC	TC	TC	TT	CC	TC	TC	TC	CC	TC	CC	CC	TC	TC	TT	TC	TC	CC	TT	TC	TC	TC	CC	TT	TC	TC	TC
Gm07_36886320_G_T-1_B_F_2179336884	Gm07_36886320_G_T	T/C	7	36886320	NC	NC	NC	NC	NC	NC	NC	TT	TG	TT	TT	TT	GG	TG	TT	GG	GG	GG	TT	TG	TG	GG	TT	TG	TG	TG	TT	TG	TT	TT	TG	TG	GG	TG	TG	TT	GG	TG	TG	TG	TT	GG	TG	TG	TG
Gm07_36898121_G_A-0_B_R_2177930263	Gm07_36898121_G_A	A/G	7	36898121	NC	NC	NC	NC	NC	NC	NC	AA	AG	AA	AA	AA	GG	AG	AA	GG	GG	GG	AA	AG	AG	GG	AA	AG	AG	AG	AA	AG	AA	AA	AG	AG	GG	AG	AG	AA	GG	AG	AG	AG	AA	GG	AG	AG	AG
Gm07_36998381_T_C-1_T_R_2179336887	Gm07_36998381_T_C	T/C	7	36998381	NC	NC	NC	NC	NC	NC	NC	TT	TC	TT	TT	TT	CC	TC	TT	CC	CC	CC	TT	TC	TC	CC	TT	TC	TC	TC	TT	TC	TT	TT	TC	TC	CC	TC	TC	TT	CC	TC	TC	TC	TT	CC	TC	TC	TC
Gm07_37004596_A_G-0_B_R_2177930281	Gm07_37004596_A_G	T/C	7	37004596	NC	NC	NC	NC	NC	NC	NC	AA	AG	AA	AA	AA	GG	AG	AA	GG	GG	GG	AA	AG	AG	GG	AA	AG	AG	AG	AA	AG	AA	AA	AG	AG	GG	AG	AG	AA	GG	AG	AG	AG	AA	GG	AG	AG	AG
Gm07_37027659_C_T-0_T_R_2177930285	Gm07_37027659_C_T	T/C	7	37027659	NC	NC	NC	NC	NC	NC	NC	TT	TC	TT	TT	TT	CC	TC	TT	CC	CC	CC	TT	TC	TC	CC	TT	TC	TC	TC	TT	TC	TT	TT	TC	TC	CC	TC	TC	TT	CC	TC	TC	TC	TT	CC	TC	TC	TC
Gm07_37028562_C_T-0_B_F_2177930286	Gm07_37028562_C_T	T/C	7	37028562	NC	NC	NC	NC	NC	NC	NC	TT	TC	TT	TT	TT	CC	TC	TT	CC	CC	CC	TT	TC	TC	CC	TT	TC	TC	TC	TT	TC	TT	TT	TC	TC	CC	TC	TC	TT	CC	TC	TC	TC	TT	CC	TC	TC	TC
Gm07_37030249_G_A-0_T_F_2177930288	Gm07_37030249_G_A	T/G	7	37030249	NC	NC	NC	NC	NC	NC	NC	AA	AG	AA	AA	AA	GG	AG	AA	GG	GG	GG	AA	AG	AG	GG	AA	AG	AG	AG	AA	AG	AA	AA	AG	AG	GG	AG	AG	AA	GG	AG	AG	AG	AA	GG	AG	AG	AG
Gm07_37038775_T_C-1_T_R_2179336889	Gm07_37038775_T_C	T/G	7	37038775	NC	NC	NC	NC	NC	NC	NC	CC	TC	CC	CC	CC	TT	TC	CC	TT	TT	TT	CC	TC	TC	TT	CC	TC	TC	TC	CC	TC	CC	CC	TC	TC	TT	TC	TC	CC	TT	TC	TC	TC	CC	TT	TC	TC	TC
Gm07_37049119_T_C-0_B_F_2177930292	Gm07_37049119_T_C	A/G	7	37049119	NC	NC	NC	NC	NC	NC	NC	CC	TC	CC	CC	CC	TT	TC	CC	TT	TT	TT	CC	TC	TC	TT	CC	TC	TC	TC	CC	TC	CC	CC	TC	TC	TT	TC	TC	CC	TT	TC	TC	TC	CC	TT	TC	TC	TC
Gm07_37143613_T_C-1_B_F_2179336892	Gm07_37143613_T_C	T/G	7	37143613	NC	NC	NC	NC	NC	NC	NC	TT	TC	TT	TT	TT	CC	TC	TT	CC	CC	CC	TT	TC	TC	CC	TT	TC	TC	TC	TT	TC	TT	TT	TT	TC	CC	TC	TC	TT	CC	TC	TC	TC	TT	CC	TC	TC	TC
Gm07_37193303_C_T-1_T_R_2179336895	Gm07_37193303_C_T	A/C	7	37193303	NC	NC	NC	NC	NC	NC	NC	CC	TC	CC	CC	CC	TT	TC	CC	TT	TT	TT	CC	TC	TC	TT	CC	TC	TC	TC	CC	TC	CC	CC	CC	TC	TT	TC	TC	CC	TT	TC	TC	TC	CC	TT	TC	TC	TC
Gm07_37260926_G_A-1_B_R_2179336897	Gm07_37260926_G_A	A/G	7	37260926	NC	NC	NC	NC	NC	NC	NC	GG	AG	GG	GG	GG	AA	AG	GG	AA	AA	AA	GG	AG	AG	AA	GG	AG	AG	AG	GG	AG	GG	GG	GG	AG	AA	AG	AG	GG	AA	AG	AG	AG	GG	AA	AG	AG	AG
Gm07_37374894_A_C-1_T_F_2179336900	Gm07_37374894_A_C	A/G	7	37374894	NC	NC	NC	NC	NC	NC	NC	AA	AC	AA	AA	AA	CC	AC	AA	CC	CC	CC	AA	AC	AC	CC	AA	AC	AC	AC	AA	AC	AA	AA	AA	AC	CC	AC	AC	AA	CC	AC	AC	AC	AA	CC	AC	AC	AC
Gm07_37416258_G_A-1_B_R_2179336903	Gm07_37416258_G_A	A/G	7	37416258	NC	NC	NC	NC	NC	NC	NC	AA	AG	AA	AA	AA	GG	AG	AA	GG	GG	GG	AA	AG	AG	GG	AA	AG	AG	AG	AA	AG	AA	AA	AA	AG	GG	AG	AG	AA	GG	AG	AG	AG	AA	GG	AG	AG	AG
Gm07_37543006_A_G-1_T_F_2179336904	Gm07_37543006_A_G	T/C	7	37543006	NC	NC	NC	NC	NC	NC	NC	GG	AG	GG	GG	GG	AA	AG	GG	AA	AA	AA	GG	AG	AG	AA	GG	AG	AG	AG	GG	AG	GG	GG	GG	AG	AA	AG	AG	GG	AA	AG	AG	AG	GG	AA	AG	GG	AG
Gm07_37568123_T_C-0_T_R_2177930323	Gm07_37568123_T_C	A/G	7	37568123	NC	NC	NC	NC	NC	NC	NC	TT	TC	TT	TT	TT	CC	TC	TT	CC	CC	CC	TT	TC	TC	CC	TT	TC	TC	TC	TT	TC	TT	TT	TT	TC	CC	TC	TC	TT	CC	TC	TC	TC	TT	CC	TC	TT	TC
Gm07_37576645_T_G-0_B_F_2177930326	Gm07_37576645_T_G	T/C	7	37576645	NC	NC	NC	NC	NC	NC	NC	TT	TG	TT	TT	TT	GG	TG	TT	GG	GG	GG	TT	--	TG	GG	TT	TG	TG	TG	TT	TG	TT	TT	TT	TG	GG	TG	TG	TT	GG	TG	TG	TG	TT	GG	TG	TT	TG
Gm07_37597168_A_G-0_T_F_2177930328	Gm07_37597168_A_G	T/C	7	37597168	NC	NC	NC	NC	NC	NC	NC	AA	AG	AA	AA	AA	GG	AG	AA	GG	AG	GG	AA	AG	AG	GG	AA	AG	AG	AG	AA	AG	AA	AA	AA	AG	GG	AG	AG	AA	GG	AG	AG	AG	AA	GG	AG	AA	AG
Gm07_37610570_C_T-0_T_R_2177930331	Gm07_37610570_C_T	T/C	7	37610570	NC	NC	NC	NC	NC	NC	NC	CC	TC	CC	CC	CC	TT	TC	CC	TT	TC	TT	CC	TC	TC	TT	CC	TC	TC	TC	CC	TC	CC	CC	CC	TC	TT	TC	TC	CC	TT	TC	TC	TC	CC	TT	TC	CC	TC
Gm07_37616450_A_G-0_B_R_2177930335	Gm07_37616450_A_G	A/G	7	37616450	NC	NC	NC	NC	NC	NC	NC	AA	AG	AA	AA	AA	GG	AG	AA	GG	AG	GG	AA	AG	AG	GG	AA	AG	AG	AG	AA	AG	AA	AA	AA	AG	GG	AG	AG	AA	GG	AG	AG	AG	AA	GG	AG	AA	AG
Gm07_37642700_A_G-0_T_F_2177930338	Gm07_37642700_A_G	A/G	7	37642700	NC	NC	NC	NC	NC	NC	NC	AA	AG	AA	AA	AA	GG	AG	AA	GG	AG	GG	AA	AG	AG	GG	AA	AG	AG	AG	AA	AG	AA	AA	AA	AG	GG	AG	AG	AA	GG	AG	AG	AG	AA	GG	AG	AA	AG
Gm07_37663221_C_T-0_B_F_2177930342	Gm07_37663221_C_T	T/C	7	37663221	NC	NC	NC	NC	NC	NC	NC	CC	TC	CC	CC	CC	TT	TC	CC	TT	TC	TT	CC	TC	TC	TT	CC	TC	TC	TC	CC	TC	CC	CC	CC	TC	TT	TC	TC	CC	TT	TC	TC	TC	CC	TT	TC	CC	TC
Gm07_37666001_T_C-0_T_R_2177930345	Gm07_37666001_T_C	A/G	7	37666001	NC	NC	NC	NC	NC	NC	NC	TT	TC	TT	TT	TT	CC	TC	TT	CC	TC	CC	TT	TC	TC	CC	TT	TC	TC	TC	TT	TC	TT	TT	TT	TC	CC	TC	TC	TT	CC	TC	TC	TC	TT	CC	TC	TT	TC
Gm07_37674266_T_C-0_B_F_2177930350	Gm07_37674266_T_C	A/G	7	37674266	NC	NC	NC	NC	NC	NC	NC	TT	TC	TT	TT	TT	CC	TC	TT	CC	TC	CC	TT	TC	TC	CC	TT	TC	TC	TC	TT	TC	TT	TT	TT	TC	CC	TC	TC	TT	CC	TC	TC	TC	TT	CC	TC	TT	TC
Gm07_37679866_C_A-0_B_R_2177930353	Gm07_37679866_C_A	A/C	7	37679866	NC	NC	NC	NC	NC	NC	NC	CC	AC	CC	CC	CC	AA	AC	CC	AA	AC	AA	CC	AC	AC	AA	CC	AC	AC	AC	CC	AC	CC	CC	CC	AC	AA	AC	AC	CC	AA	AC	AC	AC	CC	AA	AC	CC	AC
Gm07_37692424_C_T-0_T_R_2177930355	Gm07_37692424_C_T	T/C	7	37692424	NC	NC	NC	NC	NC	NC	NC	CC	TC	CC	CC	CC	TT	TC	CC	TT	TC	TT	CC	TC	TC	TT	CC	TC	TC	TC	CC	TC	CC	CC	CC	TC	TT	TC	TC	CC	TT	TC	TC	TC	CC	TT	TC	CC	TC
Gm07_37710555_C_T-1_B_F_2179336908	Gm07_37710555_C_T	A/C	7	37710555	NC	NC	NC	NC	NC	NC	NC	CC	TC	CC	CC	CC	TT	TC	CC	TT	TC	TT	CC	TC	TC	TT	CC	TC	TC	TC	CC	TC	CC	CC	CC	TC	TT	TC	TC	CC	TT	TC	TC	TC	CC	TT	TC	CC	TC
Gm07_37723292_G_A-0_B_R_2177930357	Gm07_37723292_G_A	T/C	7	37723292	NC	NC	NC	NC	NC	NC	NC	GG	AG	GG	GG	GG	AA	AG	GG	AA	AG	AA	GG	AG	AG	AA	GG	AG	AG	AG	GG	AG	GG	GG	GG	AG	AA	AG	AG	GG	AA	AG	AG	AG	GG	AA	AG	GG	AG
Gm07_37724262_C_T-0_B_F_2177930358	Gm07_37724262_C_T	T/C	7	37724262	NC	NC	NC	NC	NC	NC	NC	CC	TC	CC	CC	CC	TT	TC	CC	TT	TC	TT	CC	TC	TC	TT	CC	TC	TC	TC	CC	TC	CC	CC	CC	TC	TT	TC	TC	CC	TT	TC	TC	TC	CC	TT	TC	CC	TC
Gm07_37725698_A_G-0_B_R_2177930361	Gm07_37725698_A_G	T/C	7	37725698	NC	NC	NC	NC	NC	NC	NC	GG	AG	GG	GG	GG	AA	AG	GG	AA	AG	AA	GG	AG	AG	AA	GG	AG	AG	AG	GG	AG	GG	GG	GG	AG	AA	AG	AG	GG	AA	AG	AG	AG	GG	AA	AG	GG	AG
Gm07_37731455_A_G-0_T_F_2177930362	Gm07_37731455_A_G	A/G	7	37731455	NC	NC	NC	NC	NC	NC	NC	AA	AG	AA	AA	AA	GG	AG	AA	GG	AG	GG	AA	AG	AG	GG	AA	AG	AG	AG	AA	AG	AA	AA	AA	AG	GG	AG	AG	AA	GG	AG	AG	AG	AA	GG	AG	AA	AG
Gm07_37751796_G_T-0_T_R_2177930369	Gm07_37751796_G_T	T/C	7	37751796	NC	NC	NC	NC	NC	NC	NC	GG	TG	GG	GG	GG	TT	TG	GG	TT	TG	TT	GG	TG	TG	TT	GG	TG	TG	TG	GG	TG	GG	GG	GG	TG	TT	TG	TG	GG	TT	TG	TG	TG	GG	TT	TG	GG	TG
Gm07_37813869_A_G-1_B_R_2179336911	Gm07_37813869_A_G	A/G	7	37813869	NC	NC	NC	NC	NC	NC	NC	GG	AG	GG	GG	GG	AA	AG	GG	AA	AG	AA	GG	AG	AG	AA	GG	AG	AG	AG	GG	AG	GG	GG	GG	AG	AA	AG	AG	GG	AA	AG	AG	AG	GG	AA	AG	GG	AG
Gm07_37876224_T_C-1_T_R_2179336913	Gm07_37876224_T_C	T/C	7	37876224	NC	NC	NC	NC	NC	NC	NC	TT	TC	TT	TT	TT	CC	TC	TT	CC	TC	CC	TT	TC	TC	CC	TT	TC	TC	TC	TT	TC	TT	TT	TT	TC	CC	TC	TC	TT	CC	TC	TC	TC	TT	CC	TC	TT	TC
Gm07_38861000_C_T-1_B_F_2179336940	Gm07_38861000_C_T	T/G	7	38861000	NC	NC	NC	NC	NC	NC	NC	CC	TC	CC	CC	CC	TT	TC	CC	TT	CC	TT	CC	TC	TC	TT	CC	TC	TC	TC	CC	TC	CC	CC	CC	CC	TT	TC	TC	CC	TC	TC	TC	CC	CC	TT	TC	CC	TC
Gm07_38991567_G_A-1_B_R_2179336945	Gm07_38991567_G_A	T/C	7	38991567	NC	NC	NC	NC	NC	NC	NC	GG	AG	GG	GG	GG	AA	AG	GG	AA	GG	AA	AG	AG	AG	AA	GG	AG	AG	AG	GG	AG	GG	GG	GG	GG	AA	AG	AG	GG	AG	AG	AG	GG	GG	AA	AG	GG	AG
Gm07_40784182_T_G-1_B_F_2179336962	Gm07_40784182_T_G	T/C	7	40784182	NC	NC	NC	NC	NC	NC	NC	TT	TG	TT	TT	TG	GG	GG	TT	GG	TT	GG	TG	TG	TG	TG	TG	TG	TG	TG	TT	TG	TT	TT	TT	TT	GG	TG	TG	TT	TG	TG	TG	TT	TG	GG	TG	TT	TG
Gm07_41295979_A_G-1_T_F_2179336966	Gm07_41295979_A_G	A/G	7	41295979	NC	NC	NC	NC	NC	NC	NC	AA	AG	AA	AA	AG	GG	GG	AA	GG	AA	GG	AG	AG	AG	AG	AG	AG	AG	AG	AA	AG	AA	AA	AA	AA	GG	AG	AG	AA	AG	AG	AG	AA	AG	GG	AG	AA	AG
Gm07_41746499_A_G-1_B_R_2179336971	Gm07_41746499_A_G	T/C	7	41746499	NC	NC	NC	NC	NC	NC	NC	AA	AG	AA	AA	AG	GG	GG	AA	GG	AA	GG	AG	AG	AG	AG	AG	AG	AG	AG	AA	AG	AA	AA	AA	AA	GG	AG	AG	AA	AG	AG	AG	AA	AG	GG	AG	AA	AG
Gm07_42377015_T_C-1_B_F_2179336980	Gm07_42377015_T_C	A/G	7	42377015	NC	NC	NC	NC	NC	NC	NC	CC	TC	CC	CC	TC	TT	TT	CC	TT	CC	TT	TC	TC	TT	TC	TC	TC	TC	TC	CC	TC	CC	CC	CC	CC	TC	TC	TC	CC	TC	TC	CC	CC	TC	TT	TC	CC	TC
Gm07_42450573_A_G-1_T_F_2179336982	Gm07_42450573_A_G	T/C	7	42450573	NC	NC	NC	NC	NC	NC	NC	AA	AG	AA	AA	AG	GG	GG	AA	GG	AA	GG	AG	AG	GG	AG	AG	AG	AG	AG	AA	AG	AA	AA	AA	AA	AG	AG	AG	AA	AG	AG	AA	AA	AG	GG	AG	AA	AG
Gm07_42643191_A_G-1_B_R_2179336987	Gm07_42643191_A_G	T/C	7	42643191	NC	NC	NC	NC	NC	NC	NC	AA	AG	AA	AA	AG	GG	GG	AA	GG	AA	GG	AG	AG	GG	AG	AG	AG	AG	AG	AA	AG	AA	AA	AA	AA	AG	AG	AG	AA	AG	AG	AA	AA	AG	GG	AG	AA	AG
Gm07_42851461_T_C-1_T_R_2179336993	Gm07_42851461_T_C	A/G	7	42851461	NC	NC	NC	NC	NC	NC	NC	TT	CC	TC	TT	TC	CC	CC	TT	CC	TT	CC	TC	TC	CC	TC	TC	TC	TC	TC	TT	TC	TT	TT	TT	TT	TC	TC	TC	TT	TC	TC	TT	TT	TC	CC	TC	TT	TC
Gm07_42923420_G_A-1_T_F_2179336994	Gm07_42923420_G_A	A/G	7	42923420	NC	NC	NC	NC	NC	NC	NC	GG	AA	AG	GG	AG	AA	AA	GG	AA	GG	AA	AG	AG	AA	AG	AG	AG	AG	AG	GG	AG	GG	GG	GG	GG	AG	AG	AG	GG	AG	AG	GG	GG	AG	AA	AG	GG	AG
Gm07_43311703_G_A-1_B_R_2179337005	Gm07_43311703_G_A	A/G	7	43311703	NC	NC	NC	NC	NC	NC	NC	GG	AA	AG	GG	AG	AA	AA	GG	AA	GG	AA	AG	AG	AA	AG	AG	AG	AG	AG	GG	AG	GG	GG	GG	GG	GG	AA	AA	GG	AG	AG	GG	GG	AG	AG	AG	GG	AG
Gm07_43653918_A_G-1_T_F_2179337010	Gm07_43653918_A_G	T/G	7	43653918	NC	NC	NC	NC	NC	NC	NC	AA	GG	AG	AA	GG	GG	GG	AA	GG	AA	GG	AG	AG	GG	AG	AG	AG	AG	AG	AA	AG	AA	AA	AA	AA	AA	GG	GG	AA	AG	AG	AA	AA	AG	AG	AG	AA	AG
Gm07_43803821_T_C-1_T_R_2179337015	Gm07_43803821_T_C	A/G	7	43803821	NC	NC	NC	NC	NC	NC	NC	TT	CC	TC	TT	CC	CC	CC	TT	CC	TT	CC	TC	TC	CC	TC	TC	TC	TC	TC	TT	TC	TC	TT	TT	TT	TT	CC	CC	TT	TC	TC	TT	TT	TC	TC	TC	TT	TC
Gm07_44360334_A_C-1_T_F_2179337020	Gm07_44360334_A_C	A/G	7	44360334	NC	NC	NC	NC	NC	NC	NC	CC	AC	AC	CC	AA	AA	AA	CC	AA	CC	AA	AC	AC	AA	AC	AC	AC	AC	AC	CC	AC	AC	CC	CC	CC	CC	AC	AA	CC	AC	AA	CC	AC	AC	CC	AC	CC	AC
Gm07_44621109_A_G-1_T_F_2179337024	Gm07_44621109_A_G	T/C	7	44621109	NC	NC	NC	NC	NC	NC	NC	AA	AG	AG	AA	GG	GG	GG	AA	GG	AA	GG	AG	AG	GG	AG	AG	AG	AG	AG	AA	AG	AG	AA	AA	AA	AA	AG	GG	AA	AG	GG	AG	AG	AG	AA	AG	AA	AG
Gm07_4837493_A_G-1_B_R_2179336517	Gm07_4837493_A_G	A/G	7	4837493	NC	NC	NC	NC	NC	NC	NC	AA	AG	GG	AG	GG	AG	AG	AG	AG	AA	AA	GG	AA	GG	AG	GG	AG	AA	AG	GG	AG	GG	GG	AG	AG	AA	AA	AG	GG	AG	GG	GG	AA	AG	AA	AA	AA	AG
Gm07_4892332_T_C-0_T_R_2177930407	Gm07_4892332_T_C	T/C	7	4892332	NC	NC	NC	NC	NC	NC	NC	TT	TC	CC	TC	CC	TC	TC	TC	TC	TT	TT	CC	TT	CC	TC	CC	TC	TT	TC	CC	TC	CC	CC	TC	TC	TT	TT	TC	CC	TC	CC	CC	TC	TC	TT	TT	TT	TC
Gm07_4921108_G_A-1_T_F_2179336518	Gm07_4921108_G_A	T/G	7	4921108	NC	NC	NC	NC	NC	NC	NC	GG	AG	AA	AG	AA	AG	AA	AG	AG	GG	GG	AA	GG	AA	AG	AA	AG	GG	AG	AA	AG	AA	AA	AG	AG	GG	GG	AG	AA	AG	AA	AA	AG	AG	GG	GG	GG	AG
Gm07_5016115_G_A-0_T_F_2177930424	Gm07_5016115_G_A	A/G	7	5016115	NC	NC	NC	NC	NC	NC	NC	GG	AG	AA	AG	AA	AG	AA	AG	AG	GG	GG	AA	GG	AA	AG	AA	AG	GG	AG	AA	AG	AA	AA	AG	AG	GG	GG	AG	AA	AG	AA	AA	AG	AG	GG	GG	GG	AG
Gm07_5067166_C_T-0_T_R_2177930439	Gm07_5067166_C_T	T/C	7	5067166	NC	NC	NC	NC	NC	NC	NC	CC	TC	TT	TC	TT	TC	TT	TT	TC	CC	CC	TT	CC	TT	TC	TT	TC	CC	TC	TT	TC	TT	TT	TC	TC	CC	CC	TC	TT	TC	TT	TT	TC	TC	CC	CC	CC	TC
Gm07_5075542_T_C-0_T_R_2177930441	Gm07_5075542_T_C	T/C	7	5075542	NC	NC	NC	NC	NC	NC	NC	TT	TC	CC	TC	CC	TC	CC	CC	TC	TT	TT	CC	TT	CC	TC	CC	TC	TT	TC	CC	TC	CC	CC	TC	TC	TT	TT	TC	CC	TC	CC	CC	TC	TC	TT	TT	TT	TC
Gm07_5143130_A_G-0_B_R_2177930445	Gm07_5143130_A_G	T/C	7	5143130	NC	NC	NC	NC	NC	NC	NC	AA	AG	GG	AG	GG	AG	GG	GG	AG	AA	AA	GG	AA	GG	AG	GG	AG	AA	AG	GG	AG	GG	GG	AG	AG	AA	AA	AG	GG	AG	GG	GG	AG	AG	AA	AA	AA	AG
Gm07_5143696_C_A-0_T_F_2177930446	Gm07_5143696_C_A	T/C	7	5143696	NC	NC	NC	NC	NC	NC	NC	CC	AC	AA	AC	AA	AC	AA	AA	AC	CC	CC	AA	CC	AA	AC	AA	AC	CC	AC	AA	AC	AA	AA	AC	AC	CC	CC	AC	AA	AC	AA	AA	AC	AC	CC	CC	CC	AC
Gm07_5152231_A_G-1_T_F_2179336526	Gm07_5152231_A_G	A/C	7	5152231	NC	NC	NC	NC	NC	NC	NC	AA	AG	GG	AG	GG	AG	GG	GG	AG	AA	AA	GG	AA	GG	AG	GG	AG	AA	AG	GG	AG	GG	GG	AG	AG	AA	AA	AG	GG	AG	GG	GG	AG	AG	AA	AA	AA	AG
Gm07_5175668_C_A-0_T_F_2177930448	Gm07_5175668_C_A	T/G	7	5175668	NC	NC	NC	NC	NC	NC	NC	CC	AC	AA	AC	AA	AC	AA	AA	AC	CC	CC	AA	CC	AA	AC	AA	AC	CC	AC	AA	AC	AA	AA	AC	AC	CC	CC	AC	AA	AC	AA	AA	AC	AC	CC	CC	CC	AC
Gm07_5213223_G_A-0_T_F_2177930460	Gm07_5213223_G_A	A/G	7	5213223	NC	NC	NC	NC	NC	NC	NC	GG	AG	AA	AG	AA	AG	AA	AA	AG	GG	GG	AA	GG	AA	AG	AA	AG	GG	AG	AA	AG	AA	AA	AG	AG	GG	GG	AG	AA	AG	AA	AA	AG	AG	GG	GG	GG	AG
Gm07_5222552_A_G-0_B_R_2177930463	Gm07_5222552_A_G	A/G	7	5222552	NC	NC	NC	NC	NC	NC	NC	AA	AG	GG	AG	GG	AG	GG	GG	AG	AA	AA	GG	AA	GG	AG	GG	AG	AA	AG	GG	AG	GG	GG	AG	AG	AA	AA	AG	GG	AG	GG	GG	AG	AG	AA	AA	AA	AG
Gm07_5226366_C_T-1_B_F_2179336528	Gm07_5226366_C_T	A/C	7	5226366	NC	NC	NC	NC	NC	NC	NC	CC	TC	TT	TC	TT	TC	TT	TT	TC	CC	CC	TT	CC	TT	TC	TT	TC	CC	TC	TT	TC	TT	TT	TC	TC	CC	CC	TC	TT	TC	TT	TT	TC	TC	CC	CC	CC	TC
Gm07_5330061_G_A-0_T_F_2177930470	Gm07_5330061_G_A	A/C	7	5330061	NC	NC	NC	NC	NC	NC	NC	GG	AG	AA	AG	AA	AG	AA	AA	AG	GG	GG	AA	GG	AA	AG	AA	AG	GG	AG	AA	AG	AA	AA	AG	AG	GG	GG	AG	AA	AG	AA	AA	AG	AG	GG	GG	GG	AG
Gm07_5352313_T_C-1_T_R_2179336531	Gm07_5352313_T_C	A/C	7	5352313	NC	NC	NC	NC	NC	NC	NC	TT	TC	CC	TC	CC	TC	CC	CC	TC	TT	TT	CC	TT	CC	TC	CC	TC	TT	TC	CC	TC	CC	CC	TC	TC	TT	TT	TC	CC	TC	CC	CC	TC	TC	TT	TT	TT	TC
Gm07_5383355_C_T-0_B_F_2177930482	Gm07_5383355_C_T	A/G	7	5383355	NC	NC	NC	NC	NC	NC	NC	CC	TC	TT	TC	TT	TC	TT	TT	TC	CC	CC	TT	CC	TT	TC	TT	TC	CC	TC	TT	TC	TT	TT	TC	TC	CC	CC	TC	TT	TC	TT	TT	TC	TC	CC	CC	CC	TC
Gm07_5413082_A_G-0_T_F_2177930486	Gm07_5413082_A_G	T/C	7	5413082	NC	NC	NC	NC	NC	NC	NC	GG	AG	AA	AG	AA	AG	AA	AA	AG	GG	GG	AA	GG	AA	AG	AA	AG	GG	AG	AA	AG	AA	AA	AG	AG	GG	GG	AG	AA	AG	AA	AA	AG	AG	GG	GG	GG	AG
Gm07_5417760_T_C-1_B_F_2179336532	Gm07_5417760_T_C	A/G	7	5417760	NC	NC	NC	NC	NC	NC	NC	CC	TC	TT	TC	TT	TC	TT	TT	TC	CC	CC	TT	CC	TT	TC	TT	TC	CC	TC	TT	TC	TT	TT	TC	TC	CC	CC	TC	TT	TC	TT	TT	TC	TC	CC	CC	CC	TC
Gm07_5457696_C_T-0_T_R_2177930495	Gm07_5457696_C_T	A/G	7	5457696	NC	NC	NC	NC	NC	NC	NC	TT	TC	CC	TC	CC	TC	CC	CC	TC	TT	TT	CC	TT	CC	TC	CC	TC	TT	TC	CC	TC	CC	CC	TC	TC	TT	TT	TC	CC	TC	CC	CC	TC	TC	TT	TT	TT	TC
Gm07_5495895_G_A-0_T_F_2177930506	Gm07_5495895_G_A	T/C	7	5495895	NC	NC	NC	NC	NC	NC	NC	GG	AG	AA	AG	AA	AG	AA	AA	AG	GG	GG	AA	GG	AA	AG	AA	AG	GG	AG	AA	AG	AA	AA	AG	AG	GG	GG	AG	AA	AG	AA	AA	AG	AG	GG	GG	GG	AG
Gm07_5504994_G_T-0_T_R_2177930511	Gm07_5504994_G_T	A/G	7	5504994	NC	NC	NC	NC	NC	NC	NC	GG	TG	TT	TG	TT	TG	TT	TT	TG	GG	GG	TT	GG	TT	TG	TT	TG	GG	TG	TT	TG	TT	TT	TG	TG	GG	GG	TG	TT	TG	TT	TT	TG	TG	GG	GG	GG	TG
Gm07_5601844_G_A-0_T_F_2177930534	Gm07_5601844_G_A	A/G	7	5601844	NC	NC	NC	NC	NC	NC	NC	GG	AG	AA	AG	AA	AG	AA	AA	AG	GG	GG	AA	GG	AA	AG	AA	AG	GG	AG	AA	AG	AA	AA	AG	AG	GG	GG	AG	AA	AG	AA	AA	AG	AG	GG	GG	GG	AG
Gm07_5603810_T_C-0_B_F_2177930538	Gm07_5603810_T_C	A/G	7	5603810	NC	NC	NC	NC	NC	NC	NC	TT	TC	CC	TC	CC	TC	CC	CC	TC	TT	TT	CC	TT	CC	TC	CC	TC	TT	TC	CC	TC	CC	CC	TC	TC	TT	TT	TC	CC	TC	CC	CC	TC	TC	TT	TT	TT	TC
Gm07_5636973_T_C-1_T_R_2179336537	Gm07_5636973_T_C	T/C	7	5636973	NC	NC	NC	NC	NC	NC	NC	TT	TC	CC	TC	CC	TC	CC	CC	TC	TT	TT	CC	TT	CC	TC	CC	TC	TT	TC	CC	TC	CC	CC	TC	TC	TT	TT	TC	CC	TC	CC	CC	TC	TC	TT	TT	TT	TC
Gm07_5650536_C_T-0_B_F_2177930556	Gm07_5650536_C_T	T/C	7	5650536	NC	NC	NC	NC	NC	NC	NC	CC	TC	TT	TC	TT	TC	TT	TT	TC	CC	CC	TT	CC	TT	TC	TT	TC	CC	TC	TT	TC	TT	TT	TC	TC	CC	CC	TC	TT	TC	TT	TT	TC	TC	CC	CC	CC	TC
Gm07_5835517_C_T-0_T_R_2177930573	Gm07_5835517_C_T	T/G	7	5835517	NC	NC	NC	NC	NC	NC	NC	CC	TC	TT	TC	TT	TC	TT	TT	TC	CC	CC	TT	CC	TT	TC	TT	TC	CC	TC	TT	TC	TT	TT	TC	TC	CC	CC	TC	TT	TC	TT	TT	TC	TC	CC	CC	CC	TC
Gm07_5863012_C_A-1_B_R_2179336541	Gm07_5863012_C_A	A/G	7	5863012	NC	NC	NC	NC	NC	NC	NC	CC	AC	AA	AC	AA	AC	AA	AA	AC	CC	CC	AA	CC	AA	AC	AA	AC	CC	AC	AA	AC	AA	AA	AC	AC	CC	CC	AC	AA	AC	AA	AA	AC	AC	CC	CC	CC	AC
Gm07_5900018_A_G-1_B_R_2179336543	Gm07_5900018_A_G	A/C	7	5900018	NC	NC	NC	NC	NC	NC	NC	AA	AG	GG	AG	GG	AG	GG	GG	AG	AA	AA	GG	AA	GG	AG	GG	AG	AA	AG	GG	AG	GG	GG	AG	AG	AA	AA	AG	GG	AG	GG	GG	AG	AG	AA	AA	AA	AG
Gm07_5922572_T_C-0_T_R_2177930587	Gm07_5922572_T_C	T/C	7	5922572	NC	NC	NC	NC	NC	NC	NC	TT	TC	CC	TC	CC	TC	CC	CC	TC	TT	TT	CC	TT	CC	TC	CC	TC	TT	TC	CC	TC	CC	CC	TC	TC	TT	TT	TC	CC	TC	CC	CC	TC	TC	TT	TT	TT	TC
Gm07_5944283_A_G-1_B_R_2179336545	Gm07_5944283_A_G	A/G	7	5944283	NC	NC	NC	NC	NC	NC	NC	AA	AG	GG	AG	GG	AG	GG	GG	AG	AA	AA	GG	AA	GG	AG	GG	AG	AA	AG	GG	AG	GG	GG	AG	AG	AA	AA	AG	GG	AG	GG	GG	AG	AG	AA	AA	AA	AG
Gm07_5951000_G_A-0_B_R_2177930593	Gm07_5951000_G_A	A/G	7	5951000	NC	NC	NC	NC	NC	NC	NC	GG	AG	AA	AG	AA	AG	AA	AA	AG	GG	GG	AA	GG	AA	AG	AA	AG	GG	AG	AA	AG	AA	AA	AG	AG	GG	GG	AG	AA	AG	AA	AA	AG	AG	GG	GG	GG	AG
Gm07_5957056_G_A-0_T_F_2177930594	Gm07_5957056_G_A	A/G	7	5957056	NC	NC	NC	NC	NC	NC	NC	GG	AG	AA	AG	AA	AG	AA	AA	AG	GG	GG	AA	GG	AA	AG	AA	AG	GG	AG	AA	AG	AA	AA	AG	AG	GG	GG	AG	AA	AG	AA	AA	AG	AG	GG	GG	GG	AG
Gm07_5961174_C_T-0_B_F_2177930596	Gm07_5961174_C_T	T/G	7	5961174	NC	NC	NC	NC	NC	NC	NC	CC	TC	TT	TC	TT	TC	TT	TT	TC	CC	CC	TT	CC	TT	TC	TT	TC	CC	TC	TT	TC	TT	TT	TC	TC	CC	CC	TC	TT	TC	TT	TT	TC	TC	CC	CC	CC	TC
Gm07_5974721_A_G-0_T_F_2177930602	Gm07_5974721_A_G	A/G	7	5974721	NC	NC	NC	NC	NC	NC	NC	AA	AG	GG	AG	GG	AG	GG	GG	AG	AA	AA	GG	AA	GG	AG	GG	AG	AA	AG	GG	AG	GG	GG	AG	AG	AA	AA	AG	GG	AG	GG	GG	AG	AG	AA	AA	AA	AG
Gm07_5989451_C_T-1_B_F_2179336546	Gm07_5989451_C_T	A/G	7	5989451	NC	NC	NC	NC	NC	NC	NC	CC	TC	TT	TC	TT	TC	TT	TT	TC	CC	CC	TT	CC	TT	TC	TT	TC	CC	TC	TT	TC	TT	TT	TC	TC	CC	CC	TC	TT	TC	TT	TT	TC	TC	CC	CC	CC	TC
Gm07_6016358_A_G-0_B_R_2177930613	Gm07_6016358_A_G	A/G	7	6016358	NC	NC	NC	NC	NC	NC	NC	AA	AG	GG	AG	GG	AG	GG	GG	AG	AA	AA	GG	AA	GG	AG	GG	AG	AA	AG	GG	AG	GG	GG	AG	AG	AA	AA	AG	GG	AG	GG	GG	AG	AG	AA	AA	AA	AG
Gm07_6148649_T_C-0_B_F_2177930624	Gm07_6148649_T_C	A/C	7	6148649	NC	NC	NC	NC	NC	NC	NC	TT	TC	CC	TC	CC	TC	CC	CC	TC	TT	TT	CC	TT	CC	TC	CC	TC	TT	TC	CC	TC	CC	CC	TC	TC	TT	TT	TC	CC	TC	CC	CC	TC	TC	TT	TT	TT	TC
Gm07_6154255_C_T-0_B_F_2177930626	Gm07_6154255_C_T	T/C	7	6154255	NC	NC	NC	NC	NC	NC	NC	CC	TC	TT	TC	TT	TC	TT	TT	TC	CC	CC	TT	CC	TT	TC	TT	TC	CC	TC	TT	TC	TT	TT	TC	TC	CC	CC	TC	TT	TC	TT	TT	TC	TC	CC	CC	CC	TC
Gm07_6178851_A_G-0_T_F_2177930634	Gm07_6178851_A_G	A/G	7	6178851	NC	NC	NC	NC	NC	NC	NC	GG	AG	AA	AG	AA	AG	AA	AA	AG	GG	GG	AA	GG	AA	AG	AA	AG	GG	AG	AA	AG	AA	AA	AG	AG	GG	GG	AG	AA	AG	AA	AA	AG	AG	GG	GG	GG	AG
Gm07_6375509_T_C-0_B_F_2177930668	Gm07_6375509_T_C	A/G	7	6375509	NC	NC	NC	NC	NC	NC	NC	CC	TC	TT	TC	TT	TC	TT	TT	TC	CC	CC	TT	CC	TT	TC	TT	TC	CC	TC	TT	TC	TT	TT	TC	TC	CC	CC	TC	TT	TC	TT	TT	TC	TC	CC	CC	CC	TC
Gm07_6405598_A_G-1_T_F_2179336558	Gm07_6405598_A_G	T/G	7	6405598	NC	NC	NC	NC	NC	NC	NC	AA	AG	GG	AG	GG	AG	GG	GG	AG	AA	AA	GG	AA	GG	AG	GG	AG	AA	AG	GG	AG	GG	GG	AG	AG	AA	AA	AG	GG	AG	GG	GG	AG	AG	AA	AA	AA	AG
Gm07_6452520_T_C-1_B_F_2179336560	Gm07_6452520_T_C	A/G	7	6452520	NC	NC	NC	NC	NC	NC	NC	CC	TC	TT	TC	TT	TC	TT	TT	TC	CC	CC	TT	CC	TT	TC	TT	TC	CC	TC	TT	TC	TT	TT	TC	TC	CC	CC	TC	TT	TC	TT	TT	TC	TC	CC	CC	CC	TC
Gm07_675190_G_A-1_T_F_2179336404	Gm07_675190_G_A	T/G	7	675190	NC	NC	NC	NC	NC	NC	NC	AG	AG	AG	AG	AG	AG	AG	AG	AG	GG	GG	AG	AG	AA	AG	AG	GG	AG	AA	AA	AG	GG	GG	GG	AA	GG	AG	AG	AG	AG	AA	GG	AG	AG	GG	AG	GG	AA
Gm07_6781309_T_C-1_B_F_2179336570	Gm07_6781309_T_C	A/G	7	6781309	NC	NC	NC	NC	NC	NC	NC	CC	TC	TT	TC	TT	TC	TT	TT	TC	CC	CC	TT	CC	TT	TC	TT	TC	CC	TC	TT	TC	TT	TT	TC	TC	CC	CC	TT	TT	TC	TT	TT	TC	TC	CC	CC	CC	TC
Gm07_6947362_A_G-1_T_F_2179336574	Gm07_6947362_A_G	A/G	7	6947362	NC	NC	NC	NC	NC	NC	NC	AA	AG	GG	AG	GG	AG	GG	GG	AG	AA	AA	GG	AA	GG	AG	GG	AG	AA	AG	GG	AG	GG	GG	AG	AG	AA	AA	GG	GG	AG	GG	GG	AG	AG	AA	AA	AA	AG
Gm07_6986674_G_A-1_T_F_2179336576	Gm07_6986674_G_A	A/G	7	6986674	NC	NC	NC	NC	NC	NC	NC	AA	AG	GG	AG	GG	AG	GG	GG	AG	AA	AA	GG	AA	GG	AG	GG	AG	AA	AG	GG	AG	GG	GG	AG	AG	AA	AA	GG	GG	AG	GG	GG	AG	AG	AA	AA	AA	AG
Gm07_7032715_G_A-1_B_R_2179336579	Gm07_7032715_G_A	T/C	7	7032715	NC	NC	NC	NC	NC	NC	NC	GG	AG	AA	AG	AA	AG	AA	AA	AG	GG	GG	AA	GG	AA	AG	AA	AG	GG	AG	AA	AG	AA	AA	AG	AG	GG	GG	AA	AA	AG	AA	AA	AG	AG	GG	GG	GG	AG
Gm07_7207534_C_T-1_B_F_2179336584	Gm07_7207534_C_T	A/G	7	7207534	NC	NC	NC	NC	NC	NC	NC	CC	TC	TT	TC	TT	TC	TT	TT	TC	CC	CC	TT	CC	TT	TC	TT	TC	CC	TC	TT	TC	TT	TT	TC	TC	CC	CC	TT	TT	TC	TT	TT	TC	TC	CC	CC	CC	TC
Gm07_7284474_A_G-1_B_R_2179336587	Gm07_7284474_A_G	T/C	7	7284474	NC	NC	NC	NC	NC	NC	NC	GG	AG	AA	AG	AA	AG	AA	AA	AG	GG	GG	AA	GG	AA	AG	AA	AG	GG	AG	AA	AG	AA	AA	AG	AG	GG	GG	AA	AA	AG	AA	AA	AG	AG	GG	GG	GG	AG
Gm07_7369745_C_T-1_T_R_2179336589	Gm07_7369745_C_T	T/G	7	7369745	NC	NC	NC	NC	NC	NC	NC	CC	TC	TT	TC	TT	TC	TT	TT	TC	CC	CC	TT	CC	TT	TC	TT	TC	CC	TC	TT	TC	TT	TT	TC	TC	CC	CC	TT	TT	TC	TT	TT	TC	TC	CC	CC	CC	TC
Gm07_7579367_G_A-1_T_F_2179336596	Gm07_7579367_G_A	A/G	7	7579367	NC	NC	NC	NC	NC	NC	NC	AG	AG	GG	AG	GG	AG	GG	GG	AG	AA	AA	GG	AA	GG	AG	GG	AG	AA	AG	GG	AG	GG	GG	AG	AG	AA	AA	GG	GG	AG	GG	GG	AG	AG	AA	AA	AA	AG
Gm07_7618698_T_C-1_B_F_2179336598	Gm07_7618698_T_C	A/G	7	7618698	NC	NC	NC	NC	NC	NC	NC	TC	TC	TT	TC	TT	TC	TT	TT	TC	CC	CC	TT	CC	TT	TC	TT	TC	CC	TC	TT	TC	TT	TT	TC	TC	CC	CC	TT	TT	TC	TT	TT	TC	TC	CC	CC	CC	TC
Gm07_7666127_T_C-1_T_R_2179336601	Gm07_7666127_T_C	T/C	7	7666127	NC	NC	NC	NC	NC	NC	NC	TC	TC	TT	TC	TT	TC	TT	TT	TC	CC	CC	TT	CC	TT	TC	TT	TC	CC	TC	TT	TC	TT	TT	TC	TC	CC	CC	TT	TT	TC	TT	TT	TC	TC	CC	CC	CC	TC
Gm07_8112122_C_T-1_B_F_2179336616	Gm07_8112122_C_T	T/C	7	8112122	NC	NC	NC	NC	NC	NC	NC	TC	TC	CC	TC	CC	TC	CC	CC	TT	TT	TT	CC	TT	CC	TC	CC	TC	TT	TC	CC	TC	CC	CC	TC	TC	TT	TT	CC	CC	TC	CC	CC	TC	TC	TT	TT	TC	TC
Gm07_8166605_T_C-1_B_F_2179336618	Gm07_8166605_T_C	A/G	7	8166605	NC	NC	NC	NC	NC	NC	NC	TC	TC	TT	TC	TT	TC	TT	TT	CC	CC	CC	TT	CC	TT	TC	TT	TC	CC	TC	TT	TC	TT	TT	TC	TC	CC	CC	TT	TT	TC	TT	TT	TC	TC	CC	CC	TC	TC
Gm07_8385653_T_C-1_T_R_2179336627	Gm07_8385653_T_C	A/G	7	8385653	NC	NC	NC	NC	NC	NC	NC	TC	TC	CC	TC	CC	TC	CC	CC	TT	TT	TT	CC	TT	CC	TC	CC	TC	TT	TC	CC	TC	CC	CC	TC	TC	TT	TT	CC	CC	TC	CC	CC	TC	TC	TT	TT	TC	TC
Gm07_856859_T_C-1_T_R_2179336409	Gm07_856859_T_C	A/G	7	856859	NC	NC	NC	NC	NC	NC	NC	TC	TC	TC	TC	TC	TC	TC	TC	TC	TT	TT	TC	TC	CC	TC	TC	TT	TC	CC	CC	TC	TT	TT	TT	CC	TT	TC	TC	TC	TC	CC	TT	TC	TC	TT	TT	TT	CC
Gm07_8748742_C_T-1_B_F_2179336640	Gm07_8748742_C_T	T/G	7	8748742	NC	NC	NC	NC	NC	NC	NC	TC	TC	CC	TC	CC	TT	CC	CC	TT	TT	TT	CC	TT	CC	TC	CC	TC	TT	TC	CC	TC	CC	CC	TC	TC	TT	TT	CC	CC	TC	CC	CC	TC	TC	TT	TT	TC	TC
Gm07_9102516_A_G-1_T_F_2179336652	Gm07_9102516_A_G	T/C	7	9102516	NC	NC	NC	NC	NC	NC	NC	AG	AG	AA	AG	AA	GG	AA	AA	GG	GG	GG	AA	GG	AA	AG	AA	AG	GG	AG	AA	AG	AA	AA	AG	AG	GG	GG	AA	AA	AG	AA	AA	AG	AG	GG	GG	AG	AG
Gm07_9402863_A_G-1_B_R_2179336663	Gm07_9402863_A_G	T/C	7	9402863	NC	NC	NC	NC	NC	NC	NC	AG	AG	AA	AG	AA	GG	AA	AA	GG	GG	GG	AA	GG	AA	AG	AA	AG	GG	AG	AA	AG	AA	AA	AG	AG	GG	GG	AA	AA	AG	AA	AA	AG	AG	GG	GG	AG	AG
Gm07_9535678_A_G-1_T_F_2179336666	Gm07_9535678_A_G	A/G	7	9535678	NC	NC	NC	NC	NC	NC	NC	AG	AG	AA	AG	AA	GG	AA	AA	GG	GG	GG	AA	GG	AA	AG	AA	AG	GG	AG	AA	AG	AA	AA	AG	AG	GG	GG	AA	AA	AG	AA	AA	AG	AG	GG	GG	AG	AG
Gm07_954565_G_A-1_T_F_2179336410	Gm07_954565_G_A	T/C	7	954565	NC	NC	NC	NC	NC	NC	NC	AG	AG	AG	AG	AG	AG	AG	AG	AG	GG	GG	AG	AG	AA	AG	AA	GG	AG	AA	AA	AG	GG	GG	GG	AA	GG	AG	AG	AG	AG	AA	GG	AG	AG	GG	GG	GG	AA
Gm07_9774687_G_A-1_T_F_2179336672	Gm07_9774687_G_A	A/C	7	9774687	NC	NC	NC	NC	NC	NC	NC	AG	AG	GG	AG	GG	AA	GG	GG	AA	AA	AA	GG	AA	GG	AG	GG	AG	AA	AG	GG	AG	GG	GG	AG	AG	AA	AA	GG	GG	AG	GG	GG	AG	AG	AA	AA	AG	AG
Gm07_9800952_A_G-1_B_R_2179336675	Gm07_9800952_A_G	A/C	7	9800952	NC	NC	NC	NC	NC	NC	NC	AG	AG	AA	AG	AA	GG	AA	AG	GG	GG	GG	AA	GG	AA	AG	AA	AG	GG	AG	AA	AG	AA	AA	AG	AG	GG	GG	AA	AA	AG	AA	AA	AG	AG	GG	GG	AG	AG
Gm08_10073125_T_C-1_B_F_2179337216	Gm08_10073125_T_C	A/G	8	10073125	NC	NC	NC	NC	NC	NC	NC	TC	TC	TC	TC	CC	TC	CC	TT	TC	TT	TT	TC	CC	TC	CC	TC	CC	CC	CC	CC	TT	TC	CC	TC	TT	TC	CC	TC	CC	CC	TT	CC	CC	CC	TC	CC	TT	TC
Gm08_10570097_C_T-1_B_F_2179337228	Gm08_10570097_C_T	T/C	8	10570097	NC	NC	NC	NC	NC	NC	NC	TC	TC	TC	TC	CC	TC	CC	TT	TC	TT	TT	TC	CC	TC	CC	TC	TC	CC	CC	CC	TT	TC	CC	TC	TT	TC	CC	TC	CC	CC	TT	CC	CC	CC	TC	CC	TT	TC
Gm08_10670190_C_T-1_B_F_2179337232	Gm08_10670190_C_T	T/C	8	10670190	NC	NC	NC	NC	NC	NC	NC	TC	TC	TC	TC	TT	TC	TT	CC	TC	CC	CC	TC	TT	TC	TT	TC	TC	TT	TT	TT	CC	CC	TT	TC	CC	TC	TT	TC	TT	TT	CC	TT	TT	TT	TC	TT	CC	TC
Gm08_11215154_C_T-1_B_F_2179337246	Gm08_11215154_C_T	A/G	8	11215154	NC	NC	NC	NC	NC	NC	NC	TC	TC	TC	TC	TT	TC	TT	CC	TC	CC	CC	TC	TT	TC	TT	TC	TC	TT	TT	TT	CC	CC	TT	TC	CC	TC	TT	TC	TT	TT	CC	TC	TT	TT	TC	TT	CC	TC
Gm08_11359720_A_G-1_B_R_2179337251	Gm08_11359720_A_G	T/C	8	11359720	NC	NC	NC	NC	NC	NC	NC	AG	AG	AG	AG	GG	AG	GG	AA	AG	AA	AA	AG	GG	AG	AG	AG	AG	GG	GG	GG	AA	AA	GG	AG	AA	AG	GG	AA	GG	GG	AA	AG	GG	GG	AG	GG	AA	AG
Gm08_11730256_T_C-1_B_F_2179337262	Gm08_11730256_T_C	T/C	8	11730256	NC	NC	NC	NC	NC	NC	NC	TC	TC	TC	TC	CC	TC	CC	TT	TC	TT	TT	CC	CC	TC	TC	TC	TT	CC	TC	CC	TT	TT	CC	TC	TT	TC	CC	TT	TC	CC	TT	TC	CC	CC	TC	CC	TT	TC
Gm08_11759489_C_T-1_T_R_2179337265	Gm08_11759489_C_T	T/C	8	11759489	NC	NC	NC	NC	NC	NC	NC	TC	TC	TC	TC	TT	TC	TT	CC	TC	CC	CC	TT	TT	TC	TC	TC	CC	TT	TC	TT	CC	CC	TT	TC	CC	TC	TT	CC	TC	TT	CC	TC	TT	TT	TC	TT	CC	TC
Gm08_11864710_G_A-1_T_F_2179337266	Gm08_11864710_G_A	T/C	8	11864710	NC	NC	NC	NC	NC	NC	NC	AG	AG	AG	AG	AA	AG	AA	GG	AG	GG	GG	AA	AA	AG	AG	AG	GG	AA	AG	AA	GG	GG	AA	AG	GG	AG	AA	GG	AG	AA	GG	AG	AA	AA	AG	AA	GG	AG
Gm08_1187744_C_A-1_T_F_2179337026	Gm08_1187744_C_A	T/G	8	1187744	NC	NC	NC	NC	NC	NC	NC	CC	CC	CC	AA	AC	CC	AC	CC	AC	AC	AC	AC	AA	AC	AC	CC	CC	AA	AC	AC	AC	AC	CC	AA	AC	AA	AC	AC	AC	AC	CC	AA	CC	CC	AC	CC	CC	AC
Gm08_12055669_A_G-1_B_R_2179337273	Gm08_12055669_A_G	A/G	8	12055669	NC	NC	NC	NC	NC	NC	NC	AG	AG	AG	AG	GG	AG	GG	AA	AG	AA	AA	GG	GG	AG	AG	AG	AA	GG	AG	GG	AA	AA	GG	AG	AA	AG	GG	AA	AG	GG	AA	AG	GG	GG	AG	GG	AA	AG
Gm08_12189320_G_A-1_B_R_2179337275	Gm08_12189320_G_A	A/C	8	12189320	NC	NC	NC	NC	NC	NC	NC	AG	AG	AG	AG	GG	AG	GG	AA	AG	AA	AA	GG	GG	AG	AG	AG	AA	GG	AG	GG	AA	AA	GG	AG	AA	AG	GG	AA	AG	GG	AA	AG	GG	GG	AG	GG	AA	AG
Gm08_12309919_A_G-1_T_F_2179337278	Gm08_12309919_A_G	A/C	8	12309919	NC	NC	NC	NC	NC	NC	NC	AG	AG	AG	AG	GG	AG	GG	AA	AG	AA	AA	GG	GG	AG	AG	AG	AA	GG	AG	GG	AA	AA	GG	AG	AA	AG	GG	AA	AG	GG	AA	AG	GG	GG	AG	GG	AA	AG
Gm08_12392887_C_T-1_T_R_2179337281	Gm08_12392887_C_T	T/G	8	12392887	NC	NC	NC	NC	NC	NC	NC	TC	TC	TC	TC	CC	TC	CC	TT	TC	TT	TT	CC	CC	TC	TC	TC	TT	CC	TC	CC	TT	TT	CC	TC	TT	TC	CC	TT	TC	CC	TT	TC	CC	CC	TC	CC	TT	TC
Gm08_12475844_A_C-1_T_F_2179337282	Gm08_12475844_A_C	A/G	8	12475844	NC	NC	NC	NC	NC	NC	NC	AC	AC	AC	AC	AC	AC	CC	AA	AC	AA	AA	CC	CC	AC	AC	AC	AA	CC	AC	CC	AA	AA	CC	AC	AA	AC	CC	AA	AC	CC	AA	AC	CC	CC	AC	CC	AA	AC
Gm08_12513720_C_T-1_B_F_2179337284	Gm08_12513720_C_T	A/G	8	12513720	NC	NC	NC	NC	NC	NC	NC	TC	TC	TC	TC	TC	TC	TT	CC	TC	CC	CC	TT	TT	TC	TC	TC	CC	TT	TC	TT	CC	CC	TT	TC	CC	TC	TT	CC	TC	TT	CC	TC	TT	TT	TC	TT	CC	TC
Gm08_12971742_G_A-1_B_R_2179337295	Gm08_12971742_G_A	T/C	8	12971742	NC	NC	NC	NC	NC	NC	NC	AG	AG	AG	AA	AG	AG	AA	GG	AG	GG	GG	AA	AA	AG	AG	AG	GG	AA	AG	AA	GG	GG	AA	AG	GG	AG	AA	GG	AG	AA	GG	AG	AA	AA	AG	AA	GG	AG
Gm08_13040141_A_G-1_T_F_2179337296	Gm08_13040141_A_G	A/G	8	13040141	NC	NC	NC	NC	NC	NC	NC	AG	AG	AG	GG	AG	AG	GG	AA	AG	AA	AA	GG	GG	AG	AG	AG	AA	GG	AG	GG	AA	AA	GG	AG	AA	AG	GG	AA	AG	GG	AA	AG	GG	GG	AG	GG	AA	AG
Gm08_13109130_A_G-1_T_F_2179337298	Gm08_13109130_A_G	T/C	8	13109130	NC	NC	NC	NC	NC	NC	NC	AG	AG	AG	GG	AG	AG	GG	AA	AG	AA	AA	GG	GG	AG	AG	AG	AA	GG	AG	GG	AA	AA	GG	AG	AA	AG	GG	AA	AG	GG	AA	AG	GG	GG	AG	GG	AA	AG
Gm08_13236059_C_A-1_B_R_2179337303	Gm08_13236059_C_A	A/G	8	13236059	NC	NC	NC	NC	NC	NC	NC	AC	AC	AC	AA	AC	AC	AA	CC	AC	CC	CC	AA	AA	AC	AC	AC	CC	AA	AC	AA	CC	CC	AA	AC	CC	AC	AA	CC	AC	AA	CC	AC	AA	AA	AC	AA	CC	AC
Gm08_13311178_A_G-1_B_R_2179337305	Gm08_13311178_A_G	A/G	8	13311178	NC	NC	NC	NC	NC	NC	NC	AG	AG	AG	GG	AG	AG	GG	AA	AG	AA	AA	GG	GG	AG	AG	AG	AA	GG	AG	GG	AA	AA	GG	AG	AA	AG	GG	AA	AG	GG	AA	AG	GG	GG	AG	GG	AA	AG
Gm08_13459269_T_G-1_B_F_2179337308	Gm08_13459269_T_G	A/C	8	13459269	NC	NC	NC	NC	NC	NC	NC	TG	TG	TG	GG	TG	TG	GG	TT	TG	TT	TT	GG	GG	TG	TG	TG	TT	GG	TG	GG	TT	TT	GG	TG	TT	TG	GG	TT	TG	GG	TT	TG	GG	GG	TG	GG	TT	TG
Gm08_1370837_G_A-1_T_F_2179337030	Gm08_1370837_G_A	A/C	8	1370837	NC	NC	NC	NC	NC	NC	NC	GG	GG	GG	AA	AG	GG	AG	GG	AG	AG	AG	AG	AA	AG	AG	GG	GG	AA	AG	AG	AG	AG	GG	AA	AG	AA	AG	AG	AG	AG	GG	AA	GG	GG	AG	GG	GG	AG
Gm08_13782412_C_T-1_B_F_2179337314	Gm08_13782412_C_T	A/G	8	13782412	NC	NC	NC	NC	NC	NC	NC	TC	TC	TC	TT	TC	TC	TT	CC	TC	CC	CC	TT	TT	TC	TC	TC	CC	TT	TC	TT	CC	CC	TT	TC	CC	TC	TT	CC	TC	TT	CC	TC	TT	TT	TC	TT	CC	TC
Gm08_13914377_A_G-1_B_R_2179337319	Gm08_13914377_A_G	T/C	8	13914377	NC	NC	NC	NC	NC	NC	NC	AG	AG	AG	GG	AG	AG	GG	AA	AG	AA	AA	GG	GG	AG	AG	AG	AA	GG	AG	GG	AA	AA	GG	AG	AA	AG	GG	AA	AG	GG	AA	AG	GG	GG	AG	GG	AA	AG
Gm08_14198186_G_T-1_T_R_2179337327	Gm08_14198186_G_T	A/G	8	14198186	NC	NC	NC	NC	NC	NC	NC	TG	TG	TG	TT	TG	TG	TT	GG	TG	GG	GG	TT	TT	TG	TG	TG	GG	TT	TG	TT	GG	GG	TT	TG	GG	TG	TT	GG	TG	TT	GG	TG	TT	TT	TG	TT	GG	TG
Gm08_14233959_A_C-1_B_R_2179337329	Gm08_14233959_A_C	T/C	8	14233959	NC	NC	NC	NC	NC	NC	NC	AC	AC	AC	CC	AC	AC	CC	AA	AC	AA	AA	CC	CC	AC	AC	AC	AA	CC	AC	CC	AA	AA	CC	AC	AA	AC	CC	AA	AC	CC	AA	AC	CC	CC	AC	CC	AA	AC
Gm08_14460902_T_C-1_T_R_2179337335	Gm08_14460902_T_C	A/G	8	14460902	NC	NC	NC	NC	NC	NC	NC	TC	TC	TC	CC	TC	TC	CC	TT	TC	TT	TT	CC	CC	TC	TC	TC	TT	TC	TC	CC	TT	TT	CC	TC	TT	TC	CC	TT	TC	CC	TT	TC	CC	TC	TC	CC	TT	TC
Gm08_14497484_C_T-1_T_R_2179337337	Gm08_14497484_C_T	T/C	8	14497484	NC	NC	NC	NC	NC	NC	NC	TC	TC	TC	TT	TC	TC	TT	CC	TC	CC	CC	TT	TT	TC	TC	TC	CC	TC	TC	TT	CC	CC	TT	TC	CC	TC	TT	CC	TC	TT	CC	TC	TT	TC	TC	TT	CC	TC
Gm08_14646649_A_G-1_B_R_2179337341	Gm08_14646649_A_G	A/G	8	14646649	NC	NC	NC	NC	NC	NC	NC	AG	AG	AG	GG	AG	AG	GG	AA	AG	AA	AA	GG	GG	AG	AG	AG	AA	AG	AG	GG	AG	AA	GG	AG	AA	AG	GG	AA	AG	GG	AA	AG	GG	AG	AG	GG	AA	AG
Gm08_14781850_T_C-1_T_R_2179337347	Gm08_14781850_T_C	T/C	8	14781850	NC	NC	NC	NC	NC	NC	NC	TC	TC	TC	CC	TC	TC	CC	TT	TC	TT	TT	CC	CC	TC	TC	TC	TT	TC	TC	CC	TC	TT	CC	TC	TT	TC	CC	TT	TC	CC	TT	TC	CC	TC	TC	CC	TT	TC
Gm08_14876508_C_T-1_T_R_2179337351	Gm08_14876508_C_T	A/G	8	14876508	NC	NC	NC	NC	NC	NC	NC	TC	TC	TC	CC	TC	TC	--	TT	TC	TT	TC	CC	CC	TC	TC	TC	TT	TC	TC	CC	TC	TT	--	TC	TT	TC	CC	TT	TC	CC	TT	TC	CC	TC	TC	--	TT	TC
Gm08_15193841_T_C-1_B_F_2179337356	Gm08_15193841_T_C	A/C	8	15193841	NC	NC	NC	NC	NC	NC	NC	TC	TC	CC	CC	TC	TC	CC	TT	TC	TT	TC	CC	CC	TC	TC	TC	TT	TC	TC	CC	TC	TT	CC	TC	TT	TC	CC	TT	TC	TC	TT	TC	CC	TC	TC	CC	TT	TC
Gm08_15386438_A_G-1_T_F_2179337358	Gm08_15386438_A_G	T/C	8	15386438	NC	NC	NC	NC	NC	NC	NC	AG	AG	GG	GG	AG	AA	GG	AA	AG	AA	AG	GG	GG	AG	AG	AG	AA	AG	AG	GG	AG	AA	GG	AG	AG	AG	GG	AA	AG	AG	AA	AG	GG	AG	AG	GG	AA	AG
Gm08_15538275_A_C-1_T_F_2179337360	Gm08_15538275_A_C	T/C	8	15538275	NC	NC	NC	NC	NC	NC	NC	AC	AC	CC	CC	AC	AA	CC	AA	AC	AA	AC	CC	CC	AC	AC	AC	AA	AC	AC	CC	AC	AA	CC	AC	AC	AC	CC	AA	AC	AC	AA	AC	CC	AC	AC	CC	AA	AC
Gm08_15728680_T_C-1_T_R_2179337369	Gm08_15728680_T_C	T/C	8	15728680	NC	NC	NC	NC	NC	NC	NC	TC	TC	TT	TT	TC	CC	TT	CC	TC	CC	TC	TT	TT	TC	TC	TC	CC	TC	TC	TT	TC	CC	TT	TC	TC	TC	TT	CC	TC	TC	CC	TC	TT	TC	TC	TT	CC	TC
Gm08_15829093_T_G-1_B_F_2179337372	Gm08_15829093_T_G	A/C	8	15829093	NC	NC	NC	NC	NC	NC	NC	TG	TG	TT	TT	TG	GG	TT	GG	TG	GG	TG	TT	TT	TG	TG	TG	GG	TG	TG	TT	TG	GG	TT	TG	TT	TG	TT	GG	TG	TG	GG	TG	TT	TG	TG	TT	GG	TG
Gm08_15862930_A_C-1_T_F_2179337374	Gm08_15862930_A_C	T/C	8	15862930	NC	NC	NC	NC	NC	NC	NC	AC	AC	AA	AA	AC	CC	AA	CC	AC	CC	AC	AA	AA	AC	AC	AC	CC	AC	AC	AA	AC	CC	AA	AC	AA	AC	AA	CC	AC	AC	CC	AC	AA	AC	AC	AA	CC	AC
Gm08_15928921_A_G-1_B_R_2179337377	Gm08_15928921_A_G	A/C	8	15928921	NC	NC	NC	NC	NC	NC	NC	AG	AG	AG	AA	AG	GG	AA	GG	AG	GG	AG	AA	AA	AG	AG	AG	GG	AG	AG	AA	AG	GG	AA	AG	AA	AG	AA	GG	AG	AG	GG	AG	AA	AG	AG	AA	GG	AG
Gm08_16170136_C_A-1_T_F_2179337378	Gm08_16170136_C_A	A/G	8	16170136	NC	NC	NC	NC	NC	NC	NC	AC	AC	AC	CC	AC	AA	CC	AA	AC	AA	AC	CC	CC	AC	AC	AC	AA	AC	AC	CC	AC	AA	CC	AC	CC	AC	CC	AA	AC	AC	AA	AC	CC	AC	AC	CC	AA	AC
Gm08_16256510_A_C-1_B_R_2179337383	Gm08_16256510_A_C	A/G	8	16256510	NC	NC	NC	NC	NC	NC	NC	AA	AC	AC	AA	AC	CC	AA	CC	AC	CC	AC	AA	AA	AC	AC	AC	CC	AC	AC	AA	AC	CC	AA	AC	AA	AC	AA	CC	AC	AC	CC	AC	AA	AC	AC	AA	CC	AC
Gm08_17718826_A_G-1_B_R_2179337431	Gm08_17718826_A_G	A/C	8	17718826	NC	NC	NC	NC	NC	NC	NC	AG	AG	AG	GG	AG	AA	GG	AA	AG	AA	AG	GG	GG	AG	AA	AG	AG	AG	AG	GG	AG	AA	AG	AG	GG	AA	GG	AA	AG	AG	AA	AG	AG	AG	AG	GG	AG	AA
Gm08_17813383_C_T-1_T_R_2179337433	Gm08_17813383_C_T	T/C	8	17813383	NC	NC	NC	NC	NC	NC	NC	TC	TC	TC	TT	TC	CC	TT	CC	TC	CC	TC	TT	TT	TC	CC	TC	TC	TC	TC	TT	TC	CC	TC	TC	TT	CC	TT	CC	TC	TC	CC	TC	TC	TC	TC	TT	TC	CC
Gm08_17928709_C_T-1_B_F_2179337434	Gm08_17928709_C_T	T/C	8	17928709	NC	NC	NC	NC	NC	NC	NC	TC	TC	TC	TT	TC	CC	TT	CC	TC	CC	TC	TT	TT	TC	CC	TC	TC	TC	TC	TT	TC	CC	TC	TC	TT	CC	TT	CC	TC	TC	CC	TC	TC	TC	TC	TT	TC	CC
Gm08_18101486_A_G-1_T_F_2179337436	Gm08_18101486_A_G	T/C	8	18101486	NC	NC	NC	NC	NC	NC	NC	AG	AG	AG	GG	AG	AA	AG	AA	AG	AA	AG	GG	GG	AG	AA	AG	AG	AG	AG	AG	AG	AA	AG	AG	GG	AA	GG	AA	AG	AG	AA	AG	AG	AG	AG	GG	AG	AA
Gm08_18177939_C_T-1_B_F_2179337438	Gm08_18177939_C_T	A/G	8	18177939	NC	NC	NC	NC	NC	NC	NC	TC	TC	TC	CC	TC	TT	TC	TT	TC	TT	TC	CC	CC	TC	TT	TC	TC	TC	TC	TC	TC	TT	TC	TC	CC	TT	CC	TT	TC	TC	TT	TC	TC	TC	TC	CC	TC	TT
Gm08_19117033_T_C-1_B_F_2179337460	Gm08_19117033_T_C	T/C	8	19117033	NC	NC	NC	NC	NC	NC	NC	TC	TC	TC	TT	TC	CC	TC	CC	TC	CC	TC	TT	TT	TC	CC	TC	TC	TC	TC	TC	TC	CC	CC	TC	TT	TC	TT	CC	TC	TC	CC	TC	TC	TC	TC	TT	TC	CC
Gm08_19162244_T_C-1_T_R_2179337463	Gm08_19162244_T_C	T/C	8	19162244	NC	NC	NC	NC	NC	NC	NC	TC	TC	TC	TT	TC	CC	TC	CC	TC	CC	TC	TT	TT	TC	CC	TC	TC	TC	TC	TC	TC	CC	CC	TC	TT	TC	TT	CC	TC	TC	CC	TC	TC	TC	TC	TT	TC	CC
Gm08_19189540_G_A-1_T_F_2179337464	Gm08_19189540_G_A	T/C	8	19189540	NC	NC	NC	NC	NC	NC	NC	AG	AG	AG	GG	AG	AA	AG	AA	AG	AA	AG	GG	GG	AG	AA	AG	AG	AG	AG	AG	AG	AA	AA	AG	GG	AG	GG	AA	AG	AG	AA	AG	AG	AG	AG	GG	AG	AA
Gm08_19226069_A_G-1_T_F_2179337466	Gm08_19226069_A_G	T/C	8	19226069	NC	NC	NC	NC	NC	NC	NC	AG	AG	AG	AA	AG	GG	AG	GG	AG	GG	AG	AA	AA	AG	GG	AG	AG	AG	AG	AG	AG	GG	GG	AG	AA	AG	AA	GG	AG	AG	GG	AG	AG	AG	AG	AA	AG	GG
Gm08_1923992_T_C-1_B_F_2179337042	Gm08_1923992_T_C	T/C	8	1923992	NC	NC	NC	NC	NC	NC	NC	TT	TT	TT	CC	TC	TT	TC	TT	TC	TC	TC	TC	CC	TC	CC	TT	TC	CC	CC	TC	TC	TC	TT	CC	TC	CC	CC	TC	TC	TC	TT	CC	TC	TC	TC	TT	TT	TC
Gm08_19292385_T_C-1_B_F_2179337468	Gm08_19292385_T_C	T/C	8	19292385	NC	NC	NC	NC	NC	NC	NC	TC	TC	TC	TT	TC	CC	TC	CC	TC	CC	TC	TT	TT	TC	CC	TC	TC	TC	TC	TC	TC	CC	CC	TC	TT	TC	TT	CC	TC	TC	CC	TC	TC	TC	TC	TT	TC	CC
Gm08_19414487_A_G-1_B_R_2179337471	Gm08_19414487_A_G	T/C	8	19414487	NC	NC	NC	NC	NC	NC	NC	AG	AG	AG	AA	AG	GG	AG	GG	AG	GG	AG	AA	AA	AG	GG	AG	AG	AG	AG	AG	AG	GG	GG	AG	AA	AG	AA	GG	AG	AG	GG	AG	AG	AG	AG	AA	AG	GG
Gm08_19525771_A_G-1_T_F_2179337472	Gm08_19525771_A_G	A/G	8	19525771	NC	NC	NC	NC	NC	NC	NC	AG	AG	AG	AA	AG	GG	AG	GG	AG	GG	AG	AA	AA	AG	GG	AG	AG	AG	AG	AG	AG	GG	GG	AG	AA	AG	AA	GG	AG	AG	GG	AG	AG	AG	AG	AA	AG	GG
Gm08_19635121_T_C-1_T_R_2179337475	Gm08_19635121_T_C	T/G	8	19635121	NC	NC	NC	NC	NC	NC	NC	TC	TC	TC	TT	TC	CC	TC	CC	TC	CC	TC	TT	TT	TC	CC	TC	TC	TC	TC	TC	TC	CC	CC	TC	TT	TC	TT	CC	TC	TC	CC	TC	TC	TC	TC	TT	TC	CC
Gm08_19793746_C_T-1_T_R_2179337477	Gm08_19793746_C_T	T/C	8	19793746	NC	NC	NC	NC	NC	NC	NC	TC	TC	TC	CC	TC	TT	TC	TT	TC	TT	TC	CC	CC	TC	TT	TC	TC	TC	TC	TC	TC	TT	TT	TC	CC	TC	CC	TT	TC	TC	TT	TC	TC	TC	TC	CC	TC	TT
Gm08_19835719_T_G-1_T_R_2179337479	Gm08_19835719_T_G	A/G	8	19835719	NC	NC	NC	NC	NC	NC	NC	TG	TG	TG	TT	TG	GG	TG	GG	TG	GG	TG	TT	TT	TG	GG	TG	TG	TG	TG	TG	TG	GG	GG	TG	TT	TG	TT	GG	TG	TG	GG	TG	TG	TG	TG	TT	TG	GG
Gm08_19887196_G_A-1_T_F_2179337480	Gm08_19887196_G_A	A/G	8	19887196	NC	NC	NC	NC	NC	NC	NC	AG	AG	AG	GG	AG	AA	AG	AA	AG	AA	AG	GG	GG	AG	AA	AG	AG	AG	AG	AG	AG	AA	AA	AG	GG	AG	GG	AA	AG	AG	AA	AG	AG	AG	AG	GG	AG	AA
Gm08_2041076_C_T-1_T_R_2179337047	Gm08_2041076_C_T	T/C	8	2041076	NC	NC	NC	NC	NC	NC	NC	CC	CC	CC	TT	TC	CC	TC	CC	TC	TC	TC	TC	TT	TC	TT	CC	TC	TT	TT	TC	TC	TC	CC	TT	TC	TT	TT	TC	TC	TC	CC	TT	TC	TC	TC	CC	CC	TC
Gm08_20536534_C_T-1_T_R_2179337489	Gm08_20536534_C_T	A/C	8	20536534	NC	NC	NC	NC	NC	NC	NC	TC	TC	TC	CC	TC	TT	TC	TT	TC	TT	TC	CC	CC	TC	TT	TC	TC	TC	TC	TC	TC	TT	TT	TC	CC	TC	CC	TT	TC	TC	TT	TC	TC	TC	TC	CC	TC	TT
Gm08_20843054_C_T-1_B_F_2179337494	Gm08_20843054_C_T	A/G	8	20843054	NC	NC	NC	NC	NC	NC	NC	TC	TC	TC	CC	TC	TT	TC	TT	TC	TC	TC	TC	CC	TC	TT	TC	TC	TC	TC	TC	TC	TT	TT	TT	CC	TC	CC	TT	TC	TC	TT	TC	TC	TC	TC	CC	TC	TT
Gm08_21170988_C_T-1_T_R_2179337499	Gm08_21170988_C_T	T/C	8	21170988	NC	NC	NC	NC	NC	NC	NC	TC	TC	TC	CC	TC	TT	TC	TT	TC	TC	TC	TC	CC	TC	TT	TC	TC	TC	TC	TC	TC	TT	TT	TT	CC	TC	CC	TT	TC	TC	TT	TC	TC	TC	TC	CC	TC	TT
Gm08_21172458_T_C-1_B_F_2179337500	Gm08_21172458_T_C	T/G	8	21172458	NC	NC	NC	NC	NC	NC	NC	TC	TC	TC	TT	TC	CC	TC	CC	TC	TC	TC	TC	TT	TC	CC	TC	TC	TC	TC	TC	TC	CC	CC	CC	TT	TC	TT	CC	TC	TC	CC	TC	TC	TC	TC	TT	TC	CC
Gm08_2119913_T_C-1_T_R_2179337049	Gm08_2119913_T_C	T/C	8	2119913	NC	NC	NC	NC	NC	NC	NC	TT	TT	TT	CC	TC	TT	TC	TT	TC	TC	TC	TC	CC	TC	CC	TT	TC	CC	CC	TC	TC	TC	TT	CC	TC	CC	CC	TC	TC	TC	TT	CC	TC	TC	TC	TT	TT	TC
Gm08_21425355_G_A-1_T_F_2179337504	Gm08_21425355_G_A	T/C	8	21425355	NC	NC	NC	NC	NC	NC	NC	AG	AG	AG	GG	AG	AA	AG	AA	AG	AG	AG	AG	GG	AG	AA	AG	AG	AG	AG	AG	AG	AA	AA	AA	GG	AG	GG	AA	AG	AG	AA	AG	AG	AG	AG	GG	AG	AG
Gm08_21443387_G_T-1_T_R_2179337507	Gm08_21443387_G_T	A/G	8	21443387	NC	NC	NC	NC	NC	NC	NC	TG	TG	TG	GG	TG	TT	TG	TT	TG	TG	TG	TG	GG	TG	TT	TG	TG	TG	TG	TG	TG	TT	TT	TT	GG	TG	GG	TT	TG	TG	TT	TG	TG	TG	TG	GG	TG	TG
Gm08_2288307_A_G-1_B_R_2179337053	Gm08_2288307_A_G	A/G	8	2288307	NC	NC	NC	NC	NC	NC	NC	AA	AA	AA	GG	AG	AA	AG	AA	AG	AG	AG	AG	GG	AG	GG	AA	AG	GG	GG	AG	AG	AG	AA	GG	AG	GG	GG	AG	AG	AG	AA	GG	AG	AG	AG	AA	AA	AG
Gm08_2467547_G_T-1_T_R_2179337059	Gm08_2467547_G_T	A/G	8	2467547	NC	NC	NC	NC	NC	NC	NC	GG	GG	GG	TT	TG	GG	TG	GG	TG	GG	TG	TG	TT	TG	TT	GG	TG	TT	TT	TG	TG	TG	GG	TT	TG	TT	TT	TG	TG	TG	GG	TT	TG	TG	TG	GG	GG	TG
Gm08_2547323_A_G-1_B_R_2179337061	Gm08_2547323_A_G	T/C	8	2547323	NC	NC	NC	NC	NC	NC	NC	AA	AA	AA	GG	AG	AA	AG	AA	AG	AA	AG	AG	GG	AG	GG	AA	AG	GG	GG	AG	AG	AG	AA	GG	AG	GG	GG	AG	AG	AG	AA	GG	AG	AG	AG	AA	AA	AG
Gm08_2622664_T_C-1_B_F_2179337062	Gm08_2622664_T_C	T/C	8	2622664	NC	NC	NC	NC	NC	NC	NC	TT	TT	TT	CC	TC	TT	TC	TT	TC	TT	TC	TC	CC	TC	CC	TT	TC	CC	CC	TC	TC	TC	TT	CC	TC	CC	CC	TC	TC	TC	TT	CC	TC	TC	TC	TT	TT	TC
Gm08_2671408_T_C-1_T_R_2179337065	Gm08_2671408_T_C	A/G	8	2671408	NC	NC	NC	NC	NC	NC	NC	TT	TT	TT	CC	TC	TT	TC	TT	TC	TT	TC	TC	CC	TC	CC	TT	TC	CC	CC	TC	TC	TC	TT	CC	TC	CC	CC	TC	TC	TC	TT	CC	TC	TC	TC	TT	TT	TC
Gm08_3519477_A_G-1_B_R_2179337083	Gm08_3519477_A_G	A/C	8	3519477	NC	NC	NC	NC	NC	NC	NC	GG	GG	GG	AG	AG	GG	AG	GG	AG	GG	AG	AG	AA	AG	AA	AG	AG	AA	AA	AG	AG	AG	GG	AA	AG	AA	AA	AG	AG	AG	GG	AA	AG	AG	AG	GG	GG	AG
Gm08_38995907_A_G-0_T_F_2177930930	Gm08_38995907_A_G	T/C	8	38995907	NC	NC	NC	NC	NC	NC	NC	AG	AG	AG	GG	AG	AA	AG	AA	AG	AG	AG	AG	GG	GG	AA	AG	AG	AG	GG	AG	AG	AA	AA	AG	AG	AG	AA	GG	AG	AG	AA	AG	AG	AG	AG	GG	AG	AG
Gm08_39004896_A_G-0_T_F_2177930934	Gm08_39004896_A_G	T/C	8	39004896	NC	NC	NC	NC	NC	NC	NC	AG	AG	AG	GG	AG	AA	AG	AA	AG	AG	AG	AG	GG	GG	AA	AG	AG	AG	GG	AG	AG	AA	AA	AG	AG	AG	AA	GG	AG	AG	AA	AG	AG	AG	AG	GG	AG	AG
Gm08_39075224_T_C-0_B_F_2177930940	Gm08_39075224_T_C	A/C	8	39075224	NC	NC	NC	NC	NC	NC	NC	TC	TC	TC	CC	TC	TT	TC	TT	TC	TC	TC	TC	CC	CC	TT	TC	TC	TC	CC	TC	TC	TT	TT	TC	TC	TC	TT	CC	TC	TC	TT	TC	TC	TC	TC	CC	TC	TC
Gm08_39080707_A_C-0_T_F_2177930942	Gm08_39080707_A_C	T/C	8	39080707	NC	NC	NC	NC	NC	NC	NC	AC	AC	AC	CC	AC	AA	AC	--	AC	AC	AC	AC	CC	CC	AA	AC	AC	AC	CC	AC	AC	AA	AA	AC	AC	AC	AA	CC	AC	AC	AA	AC	AC	AC	AC	CC	AC	AC
Gm08_39153322_G_A-0_B_R_2177930949	Gm08_39153322_G_A	A/C	8	39153322	NC	NC	NC	NC	NC	NC	NC	AG	AG	AG	AA	AG	GG	AG	GG	AG	AG	AG	AG	AA	AA	GG	AG	AG	AG	AA	AG	AG	GG	GG	AG	AG	AG	GG	AA	AG	AG	GG	AG	AG	AG	AG	AA	AG	AG
Gm08_39177955_G_A-0_T_F_2177930950	Gm08_39177955_G_A	A/G	8	39177955	NC	NC	NC	NC	NC	NC	NC	AG	AG	AG	AA	AG	GG	AG	GG	AG	AG	AG	AG	AA	AA	GG	AG	AG	AG	AA	AG	AG	GG	GG	AG	AG	AG	GG	AA	AG	AG	GG	AG	AG	AG	AG	AA	AG	AG
Gm08_39242211_A_G-0_B_R_2177930963	Gm08_39242211_A_G	A/G	8	39242211	NC	NC	NC	NC	NC	NC	NC	AG	AG	AG	GG	AG	AA	AG	AA	AG	AG	AG	AG	GG	GG	AA	AG	AG	AG	GG	AG	AG	AA	AA	AG	AG	AG	AA	GG	AG	AG	AA	AG	AG	AG	AG	GG	AG	AG
Gm08_39249467_C_T-0_T_R_2177930965	Gm08_39249467_C_T	T/C	8	39249467	NC	NC	NC	NC	NC	NC	NC	TC	TC	TC	TT	TC	CC	TC	CC	TC	TC	TC	TC	TT	TT	CC	TC	TC	TC	TT	TC	TC	CC	CC	TC	TC	TC	CC	TT	TC	TC	CC	TC	TC	TC	TC	TT	TC	TC
Gm08_39270972_T_C-0_T_R_2177930977	Gm08_39270972_T_C	T/G	8	39270972	NC	NC	NC	NC	NC	NC	NC	TC	TC	TC	CC	TC	TC	TC	TC	TC	TC	TC	TC	CC	CC	TC	TC	TC	TC	CC	TC	TC	TC	TC	TC	TC	TC	TC	CC	TC	TC	TC	TC	TC	TC	TC	CC	TC	TC
Gm08_39284892_C_A-0_T_F_2177930996	Gm08_39284892_C_A	A/G	8	39284892	NC	NC	NC	NC	NC	NC	NC	AC	AC	AC	AA	AC	CC	AC	CC	AC	AC	AC	AC	AA	AA	CC	AC	AC	AC	AA	AC	AC	CC	CC	AC	AC	AC	CC	AA	AC	AC	CC	AC	AC	AC	AC	AA	AC	AC
Gm08_39362804_G_T-0_T_R_2177931001	Gm08_39362804_G_T	T/C	8	39362804	NC	NC	NC	NC	NC	NC	NC	TG	TG	TG	TT	TG	GG	TG	GG	TG	TG	TG	TG	TT	TT	GG	TG	TG	TG	TT	TG	TG	GG	GG	TG	TG	TG	GG	TT	TG	TG	GG	TG	TG	TG	TG	TT	TG	TG
Gm08_39378185_T_C-0_T_R_2177931007	Gm08_39378185_T_C	T/C	8	39378185	NC	NC	NC	NC	NC	NC	NC	TC	TC	TC	CC	TC	TT	TC	TT	TC	TC	TC	TC	CC	CC	TT	TC	TC	TC	CC	TC	TC	TT	TT	TC	TC	TC	TT	CC	TC	TC	TT	TC	TC	TC	TC	CC	TC	TC
Gm08_39379404_A_G-0_B_R_2177931009	Gm08_39379404_A_G	T/C	8	39379404	NC	NC	NC	NC	NC	NC	NC	AG	AG	AG	GG	AG	AA	AG	AA	AG	AG	AG	AG	GG	GG	AA	AG	AG	AG	GG	AG	AG	AA	AA	AG	AG	AG	AA	GG	AG	AG	AA	AG	AG	AG	AG	GG	AG	AG
Gm08_39432478_G_A-0_T_F_2177931010	Gm08_39432478_G_A	T/C	8	39432478	NC	NC	NC	NC	NC	NC	NC	AG	AG	AG	AA	AG	GG	AG	AG	AG	AG	AG	AG	AA	AA	AG	AG	AG	AG	AA	AG	AG	GG	AG	AG	AG	AG	GG	AA	AG	AG	AG	AG	AG	AG	AG	AA	AG	AG
Gm08_39432625_G_A-0_B_R_2177931013	Gm08_39432625_G_A	A/G	8	39432625	NC	NC	NC	NC	NC	NC	NC	AG	AG	AG	AA	AG	GG	AG	GG	AG	AG	AG	AG	AA	AA	GG	AG	AG	AG	AA	AG	AG	GG	GG	AG	AG	AG	GG	AA	AG	AG	GG	AG	AG	AG	AG	AA	AG	AG
Gm08_39453750_G_A-1_T_F_2179337594	Gm08_39453750_G_A	T/C	8	39453750	NC	NC	NC	NC	NC	NC	NC	AG	AG	AG	AA	AG	GG	AG	GG	AG	AG	AG	AG	AA	AA	GG	AG	AG	AG	AA	AG	AG	GG	GG	AG	AG	AG	GG	AA	AG	AG	GG	AG	AG	AG	AG	--	AG	AG
Gm08_39516251_C_T-0_B_F_2177931026	Gm08_39516251_C_T	A/G	8	39516251	NC	NC	NC	NC	NC	NC	NC	TC	TC	TC	TT	TC	CC	TC	CC	TC	TC	TC	TC	TT	TT	CC	TC	TC	TC	TT	TC	TC	CC	CC	TC	TC	TC	CC	TT	TC	TC	CC	TC	TC	TC	TC	TT	TC	TC
Gm08_39517661_T_C-0_T_R_2177931029	Gm08_39517661_T_C	A/G	8	39517661	NC	NC	NC	NC	NC	NC	NC	TC	TC	TC	CC	TC	TT	TC	TT	TC	TC	TC	TC	CC	CC	TT	TC	TC	TC	CC	TC	TC	TT	TT	TC	TC	TC	TT	CC	TC	TC	TT	TC	TC	TC	TC	CC	TC	TC
Gm08_39540063_A_G-0_B_R_2177931033	Gm08_39540063_A_G	A/G	8	39540063	NC	NC	NC	NC	NC	NC	NC	AG	AG	AG	GG	AG	AG	AG	AG	AG	AG	AG	AG	GG	GG	AG	AG	AG	AG	GG	AG	AG	AG	AG	AG	AG	AG	AG	GG	AG	AG	AG	AG	AG	AG	AG	GG	AG	AG
Gm08_39543860_T_C-1_T_R_2179337597	Gm08_39543860_T_C	T/C	8	39543860	NC	NC	NC	NC	NC	NC	NC	TC	TC	TC	CC	TC	TT	TC	TT	TC	TC	TC	TC	CC	CC	TT	TC	TC	TC	CC	TC	TC	TT	TT	TC	TC	TC	TT	CC	TC	TC	TT	TC	TC	TC	TC	CC	TC	TC
Gm08_39547916_C_T-0_T_R_2177931035	Gm08_39547916_C_T	A/G	8	39547916	NC	NC	NC	NC	NC	NC	NC	TC	TC	TC	TT	TC	CC	TC	CC	TC	TC	TC	TC	TT	TT	CC	TC	TC	TC	TT	TC	TC	CC	CC	TC	TC	TC	CC	TT	TC	TC	CC	TC	TC	TC	TC	TT	TC	TC
Gm08_39549413_C_T-0_T_R_2177931037	Gm08_39549413_C_T	A/G	8	39549413	NC	NC	NC	NC	NC	NC	NC	TC	TC	TC	TT	TC	CC	TC	CC	TC	TC	TC	TC	TT	TT	CC	TC	TC	TC	TT	TC	TC	CC	CC	TC	TC	TC	CC	TT	TC	TC	CC	TC	TC	TC	TC	TT	TC	TC
Gm08_39552229_G_A-0_B_R_2177931041	Gm08_39552229_G_A	T/C	8	39552229	NC	NC	NC	NC	NC	NC	NC	AG	AG	AG	AA	AG	GG	AG	GG	AG	AG	AG	AG	AA	AA	GG	AG	AG	AG	AA	AG	AG	GG	GG	AG	AG	AG	GG	AA	AG	AG	GG	AG	AG	AG	AG	AA	AG	AG
Gm08_39583225_T_C-0_B_F_2177931044	Gm08_39583225_T_C	T/C	8	39583225	NC	NC	NC	NC	NC	NC	NC	TC	TC	TC	CC	TC	TT	TC	TT	TC	TC	TC	TC	CC	CC	TT	TC	TC	TC	CC	TC	TC	TT	TT	TC	TC	TC	TT	CC	TC	TC	TT	TC	TC	TC	TC	CC	TC	TC
Gm08_39587082_T_C-0_T_R_2177931047	Gm08_39587082_T_C	T/C	8	39587082	NC	NC	NC	NC	NC	NC	NC	TC	TC	TC	CC	TC	TT	TC	TT	TC	TC	TC	TC	CC	CC	TT	TC	TC	TC	CC	TC	TC	TT	TT	TC	TC	TC	TT	CC	TC	TC	TT	TC	TC	TC	TC	CC	TC	TC
Gm08_39589524_A_G-0_T_F_2177931048	Gm08_39589524_A_G	A/G	8	39589524	NC	NC	NC	NC	NC	NC	NC	AG	AG	AG	GG	AG	AA	AG	AA	AG	AG	AG	AG	GG	GG	AA	AG	AG	AG	GG	AG	AG	AA	AA	AG	AG	AG	AA	GG	AG	AG	AA	AG	AG	AG	AG	GG	AG	AG
Gm08_39591671_G_T-0_B_F_2177931050	Gm08_39591671_G_T	A/C	8	39591671	NC	NC	NC	NC	NC	NC	NC	TG	TG	TG	TT	TG	GG	TG	GG	TG	TG	TG	TG	TT	TT	GG	TG	TG	TG	TT	TG	TG	GG	GG	TG	TG	TG	GG	TT	TG	TG	GG	TG	TG	TG	TG	TT	TG	TG
Gm08_39603034_T_C-0_B_F_2177931054	Gm08_39603034_T_C	A/G	8	39603034	NC	NC	NC	NC	NC	NC	NC	TC	TC	TC	CC	TC	TT	TC	TT	TC	TC	TC	TC	CC	CC	TT	TC	TC	TC	CC	TC	TC	TT	TT	TC	TC	TC	TT	CC	TC	TC	TT	TC	TC	TC	TC	CC	TC	TC
Gm08_39636574_C_T-0_T_R_2177931059	Gm08_39636574_C_T	A/G	8	39636574	NC	NC	NC	NC	NC	NC	NC	TC	TC	TC	TT	TC	CC	TC	CC	TC	TC	TC	TC	TT	TT	CC	TC	TC	TC	TT	TC	TC	CC	CC	TC	TC	TC	CC	TT	TC	TC	CC	TC	TC	TC	TC	TT	TC	TC
Gm08_39638583_T_G-0_T_R_2177931061	Gm08_39638583_T_G	A/G	8	39638583	NC	NC	NC	NC	NC	NC	NC	TG	TG	TG	GG	TG	TT	TG	TT	TG	TG	TG	TG	GG	GG	TT	TG	TG	TG	GG	TG	TG	TT	TT	TG	TG	TG	TT	GG	TG	TG	TT	TG	TG	TG	TG	GG	TG	TG
Gm08_39641406_T_C-0_T_R_2177931063	Gm08_39641406_T_C	A/C	8	39641406	NC	NC	NC	NC	NC	NC	NC	TC	TC	TC	CC	TC	TT	TC	TT	TC	TC	TC	TC	CC	CC	TT	TC	TC	TC	CC	TC	TC	TT	TT	TC	TC	TC	TT	CC	TC	TC	TT	TC	TC	TC	TC	--	TC	TC
Gm08_39652259_A_G-0_T_F_2177931066	Gm08_39652259_A_G	T/C	8	39652259	NC	NC	NC	NC	NC	NC	NC	AG	AG	AG	GG	AG	AA	AG	AA	AG	AG	AG	AG	GG	GG	AA	AG	AG	AG	GG	AG	AG	AA	AA	AG	AG	AG	AA	GG	AG	AG	AA	AG	AG	AG	AG	GG	AG	AG
Gm08_39660788_T_C-0_T_R_2177931073	Gm08_39660788_T_C	A/G	8	39660788	NC	NC	NC	NC	NC	NC	NC	TC	TC	TC	CC	TC	TC	TC	TC	TC	TC	TC	TC	CC	CC	TC	TC	TC	TC	CC	TC	TC	TC	TC	TC	TC	TC	TC	CC	TC	TC	TC	TC	TC	TC	TC	CC	TC	TC
Gm08_39666201_G_A-0_T_F_2177931076	Gm08_39666201_G_A	T/C	8	39666201	NC	NC	NC	NC	NC	NC	NC	AG	AG	AG	AA	AG	GG	AG	GG	AG	AG	AG	AG	AA	AA	GG	AG	AG	AG	AA	AG	AG	GG	GG	AG	AG	AG	GG	AA	AG	AG	GG	AG	AG	AG	AG	AA	AG	AG
Gm08_39695933_A_C-0_B_R_2177931079	Gm08_39695933_A_C	A/G	8	39695933	NC	NC	NC	NC	NC	NC	NC	AC	AC	AC	CC	AC	AA	AC	AA	AC	AC	AC	AC	CC	CC	AA	AC	AC	AC	CC	AC	AC	AA	AA	AC	AC	AC	AA	CC	AC	AC	AA	AC	AC	AC	AC	CC	AC	AC
Gm08_39707778_A_G-0_B_R_2177931083	Gm08_39707778_A_G	A/C	8	39707778	NC	NC	NC	NC	NC	NC	NC	AG	AG	AG	GG	AG	AA	AG	AA	AG	AG	AG	AG	GG	GG	AA	AG	AG	AG	GG	AG	AG	AA	AA	AG	AG	AG	AA	GG	AG	AG	AA	AG	AG	AG	AG	GG	AG	AG
Gm08_39854743_C_T-0_T_R_2177931087	Gm08_39854743_C_T	A/G	8	39854743	NC	NC	NC	NC	NC	NC	NC	TC	TC	TC	TT	TC	CC	TC	CC	TC	TC	TC	TC	TT	TT	CC	TC	TC	TC	TT	TC	TC	CC	CC	TT	TC	TC	CC	TT	TC	TC	CC	TC	TC	TC	TC	TT	TC	TC
Gm08_39914508_C_A-0_B_R_2177931095	Gm08_39914508_C_A	T/G	8	39914508	NC	NC	NC	NC	NC	NC	NC	AC	AC	AC	AA	AC	CC	AC	CC	AC	AC	AC	AC	AA	AA	CC	AC	AC	AC	AA	AC	AC	CC	CC	AA	AC	AC	CC	AA	AC	AC	CC	AC	AC	AC	AC	AA	AC	AC
Gm08_40012659_C_T-1_B_F_2179337604	Gm08_40012659_C_T	T/C	8	40012659	NC	NC	NC	NC	NC	NC	NC	TC	TC	TC	CC	TC	TT	TC	TT	TC	TC	TC	TC	CC	CC	TT	TC	TC	TC	CC	TC	TC	TT	TT	CC	TC	TC	TT	CC	TC	TC	TT	TC	TC	TC	TC	CC	TC	TC
Gm08_40020347_C_A-0_B_R_2177931115	Gm08_40020347_C_A	A/G	8	40020347	NC	NC	NC	NC	NC	NC	NC	AC	AC	AC	CC	AC	AA	AC	AA	AC	AC	AC	AC	CC	CC	AA	AC	AC	AC	CC	AC	AC	AA	AA	CC	AC	AC	AA	CC	AC	AC	AA	AC	AC	AC	AC	CC	AC	AC
Gm08_40092444_A_C-0_T_F_2177931128	Gm08_40092444_A_C	A/G	8	40092444	NC	NC	NC	NC	NC	NC	NC	AC	AC	AC	CC	AC	AA	AC	AA	AC	AC	AC	AC	CC	CC	AA	AC	AC	AC	CC	AC	AC	AA	AA	CC	AC	AC	AA	CC	AC	AC	AA	AC	AC	AC	AC	CC	AC	AC
Gm08_40102304_C_T-0_B_F_2177931136	Gm08_40102304_C_T	A/G	8	40102304	NC	NC	NC	NC	NC	NC	NC	TC	TC	TC	TT	TC	CC	TC	CC	TC	TC	TC	TC	TT	TT	CC	TC	TC	TC	TT	TC	TC	CC	CC	TT	TC	TC	CC	TT	TC	TC	CC	TC	TC	TC	TC	TT	TC	TC
Gm08_40303964_C_T-1_B_F_2179337612	Gm08_40303964_C_T	T/C	8	40303964	NC	NC	NC	NC	NC	NC	NC	TC	TC	TC	CC	TC	TT	TC	TT	TC	TC	TC	TC	CC	CC	TT	TC	TC	TC	CC	TC	TC	TC	TT	CC	TC	TC	TT	CC	TC	TC	TT	TC	TC	TC	TT	CC	TC	TC
Gm08_40316209_C_T-0_T_R_2177931189	Gm08_40316209_C_T	T/C	8	40316209	NC	NC	NC	NC	NC	NC	NC	TC	TC	TC	TT	TC	CC	TC	CC	TC	TC	TC	TC	TT	TT	CC	TC	TC	TC	TT	TC	TC	TC	CC	TT	TC	TC	CC	TT	TC	TC	CC	TC	TC	TC	CC	TT	TC	TC
Gm08_40401190_A_G-1_B_R_2179337617	Gm08_40401190_A_G	T/C	8	40401190	NC	NC	NC	NC	NC	NC	NC	AG	AG	AG	GG	AG	AA	AG	AA	AG	AG	AG	AG	GG	GG	AG	AG	AG	AG	GG	AG	AG	AG	AA	GG	AG	AG	AA	GG	AG	AG	AA	AG	AG	AG	AA	GG	AG	AG
Gm08_40414647_A_G-0_B_R_2177931201	Gm08_40414647_A_G	A/G	8	40414647	NC	NC	NC	NC	NC	NC	NC	AG	AG	AG	GG	AG	AA	AG	AA	AG	AG	AG	AG	GG	GG	AG	AG	AG	AG	GG	AG	AG	AG	AA	GG	AG	AG	AA	GG	AG	AG	AA	AG	AG	AG	AA	GG	AG	AG
Gm08_40414816_A_C-0_T_F_2177931202	Gm08_40414816_A_C	T/G	8	40414816	NC	NC	NC	NC	NC	NC	NC	AC	AC	AC	CC	AC	AA	AC	AA	AC	AC	AC	AC	CC	CC	AC	AC	AC	AC	CC	AC	AC	AC	AA	CC	AC	AC	AA	CC	AC	AC	AA	AC	AC	AC	AA	CC	AC	AC
Gm08_40417752_A_G-0_B_R_2177931207	Gm08_40417752_A_G	A/G	8	40417752	NC	NC	NC	NC	NC	NC	NC	AG	AG	AG	GG	AG	AA	AG	AA	AG	AG	AG	AG	GG	GG	AG	AG	AG	AG	GG	AG	AG	AG	AA	GG	AG	AG	AA	GG	AG	AG	AA	AG	AG	AG	AA	GG	AG	AG
Gm08_40521512_A_G-0_B_R_2177931219	Gm08_40521512_A_G	T/C	8	40521512	NC	NC	NC	NC	NC	NC	NC	AG	AG	AG	GG	AG	AA	AG	AA	AG	AG	AG	AG	AG	GG	AG	AG	AG	AG	GG	AG	AG	AG	AA	GG	AG	AG	AA	GG	AG	AG	AA	AG	AG	AG	AA	GG	AG	AG
Gm08_40534265_A_G-0_B_R_2177931221	Gm08_40534265_A_G	T/C	8	40534265	NC	NC	NC	NC	NC	NC	NC	AG	AG	AG	GG	AG	AA	AG	AA	AG	AG	AG	AG	AG	GG	AG	AG	AG	AG	GG	AG	AG	AG	AA	GG	AG	AG	AA	GG	AG	AG	AA	AG	AG	AG	AA	GG	AG	AG
Gm08_40589333_T_C-1_T_R_2179337619	Gm08_40589333_T_C	A/G	8	40589333	NC	NC	NC	NC	NC	NC	NC	TC	TC	TC	CC	TC	TT	TC	TT	TC	TC	TC	TC	TC	CC	TC	TC	TC	TC	CC	TC	TC	TC	TT	CC	TC	TC	TT	CC	TC	TC	TT	TC	TC	TC	TT	CC	TC	TC
Gm08_40693055_A_C-0_T_F_2177931244	Gm08_40693055_A_C	T/C	8	40693055	NC	NC	NC	NC	NC	NC	NC	AC	AC	AC	CC	AC	AA	AC	AA	AC	AC	AC	AC	AC	CC	AC	AC	AC	AC	CC	AC	AC	AC	AA	CC	AC	AC	AA	CC	AC	AC	AA	AC	AC	AC	AA	CC	AC	AC
Gm08_40709662_T_G-0_T_R_2177931251	Gm08_40709662_T_G	A/G	8	40709662	NC	NC	NC	NC	NC	NC	NC	TG	TG	TG	GG	TG	TT	TG	TT	TG	TG	TG	TG	TG	GG	TG	TG	TG	TG	GG	TG	TG	TG	TT	GG	TG	TG	TT	GG	TG	TG	TT	TG	TG	TG	TT	GG	TG	TG
Gm08_40729831_A_G-0_T_F_2177931252	Gm08_40729831_A_G	A/C	8	40729831	NC	NC	NC	NC	NC	NC	NC	AG	AG	AG	GG	AG	AA	AG	AA	AG	AG	AG	AG	AG	GG	AG	AG	AG	AG	GG	AG	AG	AG	AA	GG	AG	AG	AA	GG	AG	AG	AA	AG	AG	AG	AA	GG	AG	AG
Gm08_40731158_T_G-0_T_R_2177931255	Gm08_40731158_T_G	A/C	8	40731158	NC	NC	NC	NC	NC	NC	NC	TG	TG	TG	GG	TG	TT	TG	TT	TG	TG	TG	TG	TG	GG	TG	TG	TG	TG	GG	TG	TG	TG	TT	GG	TG	TG	TT	GG	TG	TG	TT	TG	TG	TG	TT	GG	TG	TG
Gm08_40732366_A_G-0_B_R_2177931257	Gm08_40732366_A_G	A/G	8	40732366	NC	NC	NC	NC	NC	NC	NC	AG	AG	AG	GG	AG	AA	AG	AA	AG	AG	AG	AG	AG	GG	AG	AG	AG	AG	GG	AG	AG	AG	AA	GG	AG	AG	AA	GG	AG	AG	AA	AG	AG	AG	AA	GG	AG	AG
Gm08_40733015_A_G-0_T_F_2177931258	Gm08_40733015_A_G	A/G	8	40733015	NC	NC	NC	NC	NC	NC	NC	AG	AG	AG	GG	AG	AA	AG	AA	AG	AG	AG	AG	AG	GG	AG	AG	AG	AG	GG	AG	AG	AG	AA	GG	AG	AG	AA	GG	AG	AG	AA	AG	AG	AG	AA	GG	AG	AG
Gm08_40734177_T_G-0_B_F_2177931264	Gm08_40734177_T_G	T/C	8	40734177	NC	NC	NC	NC	NC	NC	NC	TG	TG	TG	GG	TG	TT	TG	TT	TG	TG	TG	TG	TG	GG	TG	TG	TG	TG	GG	TG	TG	TG	TT	GG	TG	TG	TT	GG	TG	TG	TT	TG	TG	TG	TT	GG	TG	TG
Gm08_40734428_A_G-0_B_R_2177931267	Gm08_40734428_A_G	A/G	8	40734428	NC	NC	NC	NC	NC	NC	NC	AG	AG	AG	GG	AG	AA	AG	AA	AG	AG	AG	AG	AG	GG	AG	AG	AG	AG	GG	AG	AG	AG	AA	GG	AG	AG	AA	GG	AG	AG	AA	AG	AG	AG	AA	GG	AG	AG
Gm08_40734513_T_C-0_T_R_2177931269	Gm08_40734513_T_C	T/C	8	40734513	NC	NC	NC	NC	NC	NC	NC	TC	TC	TC	CC	TC	TT	TC	TT	TC	TC	TC	TC	TC	CC	TC	TC	TC	TC	CC	TC	TC	TC	TT	CC	TC	TC	TT	CC	TC	TC	TT	TC	TC	TC	TT	CC	TC	TC
Gm08_40734961_G_A-0_T_F_2177931270	Gm08_40734961_G_A	A/G	8	40734961	NC	NC	NC	NC	NC	NC	NC	AG	AG	AG	AA	AG	GG	AG	GG	AG	AG	AG	AG	AG	AA	AG	AG	AG	AG	AA	AG	AG	AG	GG	AA	AG	AG	GG	AA	AG	AG	GG	AG	AG	AG	GG	AA	AG	AG
Gm08_40735987_T_C-1_B_F_2179337622	Gm08_40735987_T_C	A/G	8	40735987	NC	NC	NC	NC	NC	NC	NC	TC	TC	TC	CC	TC	TT	TC	TT	TC	TC	TC	TC	TC	CC	TC	TC	TC	TC	CC	TC	TC	TC	TT	CC	TC	TC	TT	CC	TC	TC	TT	TC	TC	TC	TT	CC	TC	TC
Gm08_40748971_C_T-0_B_F_2177931274	Gm08_40748971_C_T	T/C	8	40748971	NC	NC	NC	NC	NC	NC	NC	TC	TC	TC	TT	TC	CC	TC	CC	TC	TC	TC	TC	TC	TT	TC	TC	TC	TC	TT	TC	TC	TC	CC	TT	TC	TC	CC	TT	TC	TC	CC	TC	TC	TC	CC	TT	TC	TC
Gm08_40758004_T_C-0_T_R_2177931279	Gm08_40758004_T_C	A/G	8	40758004	NC	NC	NC	NC	NC	NC	NC	TC	TC	TC	CC	TC	TT	TC	TT	TC	TC	TC	TC	TC	CC	TC	TC	TC	TC	CC	TC	TC	TC	TT	CC	TC	TC	TT	CC	TC	TC	TT	TC	TC	TC	TT	CC	TC	TC
Gm08_40761790_T_C-0_B_F_2177931280	Gm08_40761790_T_C	A/G	8	40761790	NC	NC	NC	NC	NC	NC	NC	TC	TC	TC	CC	TC	TT	TC	TT	TC	TC	TC	TC	TC	CC	TC	TC	TC	TC	CC	TC	TC	TC	TT	CC	TC	TC	TT	CC	TC	TC	TT	TC	TC	TC	TT	CC	TC	TC
Gm08_40762332_A_G-0_T_F_2177931282	Gm08_40762332_A_G	T/C	8	40762332	NC	NC	NC	NC	NC	NC	NC	AG	AG	AG	GG	AG	AA	AG	AA	AG	AG	AG	AG	AG	GG	AG	AG	AG	AG	GG	AG	AG	AG	AA	GG	AG	AG	AA	GG	AG	AG	AA	AG	AG	AG	AA	GG	AG	AG
Gm08_40764211_T_C-0_T_R_2177931289	Gm08_40764211_T_C	A/G	8	40764211	NC	NC	NC	NC	NC	NC	NC	TC	TC	TC	CC	TC	TT	TC	TT	TC	TC	TC	TC	TC	CC	TC	TC	TC	TC	CC	TC	TC	TC	TT	CC	TC	TC	TT	CC	TC	TC	TT	TC	TC	TC	TT	CC	TC	TC
Gm08_40764369_G_A-0_T_F_2177931290	Gm08_40764369_G_A	T/C	8	40764369	NC	NC	NC	NC	NC	NC	NC	AG	AG	AG	AA	AG	GG	AG	GG	AG	AG	AG	AG	AG	AA	AG	AG	AG	AG	AA	AG	AG	AG	GG	AA	AG	AG	GG	AA	AG	AG	GG	AG	AG	AG	GG	AA	AG	AG
Gm08_40766548_G_T-0_T_R_2177931295	Gm08_40766548_G_T	A/G	8	40766548	NC	NC	NC	NC	NC	NC	NC	TG	TG	TG	TT	TG	GG	TG	GG	TG	TG	TG	TG	TG	TT	TG	TG	TG	TG	TT	TG	TG	TG	GG	TT	TG	TG	GG	TT	TG	TG	GG	TG	TG	TG	GG	TT	TG	TG
Gm08_40801297_C_T-0_B_F_2177931300	Gm08_40801297_C_T	T/C	8	40801297	NC	NC	NC	NC	NC	NC	NC	TC	TC	TC	TT	TC	CC	TC	CC	TC	TC	TC	TC	TC	TT	TC	TC	TC	TC	TT	TC	TC	TC	CC	TT	TC	TC	CC	TT	TC	TC	CC	TC	TC	TC	CC	TT	TC	TC
Gm08_40881149_A_G-0_T_F_2177931308	Gm08_40881149_A_G	T/C	8	40881149	NC	NC	NC	NC	NC	NC	NC	AG	AG	AG	GG	AG	AA	AG	AA	AG	AG	AG	AG	AG	GG	AG	AG	AG	AG	GG	AG	AG	AG	AA	GG	AG	AG	AA	GG	AG	AG	AA	AG	AG	AG	AA	GG	AG	AG
Gm08_40881278_T_G-0_T_R_2177931311	Gm08_40881278_T_G	T/G	8	40881278	NC	NC	NC	NC	NC	NC	NC	TG	TG	TG	GG	TG	TT	TG	TT	TG	TG	TG	TG	TG	GG	TG	TG	TG	TG	GG	TG	TG	TG	TT	GG	TG	TG	TT	GG	TG	TG	TT	TG	TG	TG	TT	GG	TG	TG
Gm08_40881468_T_G-0_T_R_2177931313	Gm08_40881468_T_G	T/G	8	40881468	NC	NC	NC	NC	NC	NC	NC	TG	TG	TG	GG	TG	TT	TG	TT	TG	TG	TG	TG	TG	GG	TG	TG	TG	TG	GG	TG	TG	TG	TT	GG	TG	TG	TT	GG	TG	TG	TT	TG	TG	TG	TT	GG	TG	TG
Gm08_40881560_T_C-0_B_F_2177931314	Gm08_40881560_T_C	A/G	8	40881560	NC	NC	NC	NC	NC	NC	NC	TC	TC	TC	CC	TC	TT	TC	TT	TC	TC	TC	TC	TC	CC	TC	TC	TC	TC	CC	TC	TC	TC	TT	CC	TC	TC	TT	CC	TC	TC	TT	TC	TC	TC	TT	CC	TC	TC
Gm08_40882335_A_G-1_T_F_2179337626	Gm08_40882335_A_G	T/C	8	40882335	NC	NC	NC	NC	NC	NC	NC	AG	AG	AG	GG	AG	AA	AG	AA	AG	AG	AG	AG	AG	GG	AG	AG	AG	AG	GG	AG	AG	AG	AA	GG	AG	AG	AA	GG	AG	AG	AA	AG	AG	AG	AA	GG	AG	AG
Gm08_40883682_C_T-0_T_R_2177931319	Gm08_40883682_C_T	A/G	8	40883682	NC	NC	NC	NC	NC	NC	NC	TC	TC	TC	TT	TC	CC	TC	CC	TC	TC	TC	TC	TC	TT	TC	TC	TC	TC	TT	TC	TC	TC	CC	TT	TC	TC	CC	TT	TC	TC	CC	TC	TC	TC	CC	TT	TC	TC
Gm08_40883864_C_T-0_B_F_2177931320	Gm08_40883864_C_T	T/C	8	40883864	NC	NC	NC	NC	NC	NC	NC	TC	TC	TC	TT	TC	CC	TC	CC	TC	TC	TC	TC	TC	TT	TC	TC	TC	TC	TT	TC	TC	TC	CC	TT	TC	TC	CC	TT	TC	TC	CC	TC	TC	TC	CC	TT	TC	TC
Gm08_40884892_A_G-0_T_F_2177931322	Gm08_40884892_A_G	A/G	8	40884892	NC	NC	NC	NC	NC	NC	NC	AG	AG	AG	GG	AG	AA	AG	AA	AG	AG	AG	AG	AG	GG	AG	AG	AG	AG	GG	AG	AG	AG	AA	GG	AG	AG	AA	GG	AG	AG	AA	AG	AG	AG	AA	GG	AG	AG
Gm08_40953721_T_G-1_B_F_2179337628	Gm08_40953721_T_G	T/C	8	40953721	NC	NC	NC	NC	NC	NC	NC	TG	TG	TG	GG	TG	TT	TG	TT	TG	TG	TG	TG	TG	GG	TG	TG	TG	TG	GG	TG	TG	TG	TT	GG	TG	TG	TT	GG	TG	TG	TT	TG	TG	TG	TT	GG	TG	TG
Gm08_40964275_G_T-0_B_F_2177931338	Gm08_40964275_G_T	A/G	8	40964275	NC	NC	NC	NC	NC	NC	NC	TG	TG	TG	TT	TG	GG	TG	GG	TG	TG	TG	TG	TG	TT	TG	TG	TG	TG	TT	TG	TG	TG	GG	TT	TG	TG	GG	TT	TG	TG	GG	TG	TG	TG	GG	TT	TG	TG
Gm08_40997656_A_G-1_B_R_2179337631	Gm08_40997656_A_G	A/C	8	40997656	NC	NC	NC	NC	NC	NC	NC	AG	AG	AG	GG	AG	AA	AG	AA	AG	AG	AG	AG	AG	GG	AG	AG	AG	AG	GG	AG	AG	AG	AA	GG	AG	AG	AA	GG	AG	AG	AA	AG	AG	AG	AA	GG	AG	AG
Gm08_41102916_G_A-0_T_F_2177931350	Gm08_41102916_G_A	T/C	8	41102916	NC	NC	NC	NC	NC	NC	NC	AG	AG	AG	AG	AG	GG	AG	GG	AG	AG	AG	AG	AG	AG	AG	AG	AG	AG	AG	AG	AG	AG	GG	AG	AG	AG	GG	AG	AG	AG	GG	AG	AG	AG	GG	AG	AG	AG
Gm08_41126169_A_C-1_B_R_2179337635	Gm08_41126169_A_C	A/G	8	41126169	NC	NC	NC	NC	NC	NC	NC	AC	AC	AC	CC	AC	AA	AC	AA	CC	AC	AC	AC	AC	CC	AC	AC	AC	AC	CC	AC	AC	AC	AA	CC	AC	AC	AA	CC	AC	AC	AA	AC	AC	AC	AA	CC	AC	AC
Gm08_41129236_T_C-0_B_F_2177931354	Gm08_41129236_T_C	T/C	8	41129236	NC	NC	NC	NC	NC	NC	NC	TC	TC	TC	CC	TC	TT	TC	TT	CC	TC	TC	TC	TC	CC	TC	TC	TC	TC	CC	TC	TC	TC	TT	CC	TC	TC	TT	CC	TC	TC	TT	TC	TC	TC	TT	CC	TC	TC
Gm08_41150284_A_G-0_B_R_2177931357	Gm08_41150284_A_G	T/G	8	41150284	NC	NC	NC	NC	NC	NC	NC	AG	AG	AG	GG	AG	AA	AG	AA	GG	AG	AG	AG	AG	GG	AG	AG	AG	AG	GG	AG	AG	AG	AA	GG	AG	AG	AA	GG	AG	AG	AA	AG	AG	AG	AA	GG	AG	AG
Gm08_41153984_C_T-0_B_F_2177931358	Gm08_41153984_C_T	T/C	8	41153984	NC	NC	NC	NC	NC	NC	NC	TC	TC	TC	TT	TC	CC	TC	CC	TT	TC	TC	TC	TC	TT	TC	TC	TC	TC	TT	TC	TC	TC	CC	TT	TC	TC	CC	TT	TC	TC	CC	TC	TC	TC	CC	TT	TC	TC
Gm08_41154140_C_T-0_T_R_2177931361	Gm08_41154140_C_T	T/C	8	41154140	NC	NC	NC	NC	NC	NC	NC	TC	TC	TC	TT	TC	CC	TC	CC	TT	TC	TC	TC	TC	TT	TC	TC	TC	TC	TT	TC	TC	TC	CC	TT	TC	TC	CC	TT	TC	TC	CC	TC	TC	TC	CC	TT	TC	TC
Gm08_41254477_G_T-1_T_R_2179337639	Gm08_41254477_G_T	T/C	8	41254477	NC	NC	NC	NC	NC	NC	NC	TG	TG	TG	TT	TG	GG	TG	GG	TT	TG	TG	TG	TG	TT	TG	TG	TG	TG	TT	TG	TG	TG	GG	TT	TG	TG	GG	TT	TG	TG	GG	TG	TG	TG	GG	TT	TG	TG
Gm08_41278528_T_C-0_B_F_2177931374	Gm08_41278528_T_C	T/C	8	41278528	NC	NC	NC	NC	NC	NC	NC	TC	TC	TC	CC	TC	TT	TC	TT	CC	TC	TC	TC	TC	CC	TC	TC	TC	TC	CC	TC	TC	TC	TT	CC	TC	TC	TT	CC	TC	TC	TT	TC	TC	TC	TT	CC	TC	TC
Gm08_41283468_A_G-0_B_R_2177931377	Gm08_41283468_A_G	T/C	8	41283468	NC	NC	NC	NC	NC	NC	NC	AG	AG	AG	GG	AG	AA	AG	AA	GG	AG	AG	AG	AG	GG	AG	AG	AG	AG	GG	AG	AG	AG	AA	GG	AG	AG	AA	GG	AG	AG	AA	AG	AG	AG	AA	GG	AG	AG
Gm08_41285727_T_C-0_B_F_2177931378	Gm08_41285727_T_C	A/G	8	41285727	NC	NC	NC	NC	NC	NC	NC	TC	TC	TC	CC	TC	TT	TC	TT	CC	TC	TC	TC	TC	CC	TC	TC	TC	TC	CC	TC	TC	TC	TT	CC	TC	TC	TT	CC	TC	TC	TT	TC	TC	TC	TT	CC	TC	TC
Gm08_41286286_T_C-0_B_F_2177931380	Gm08_41286286_T_C	T/C	8	41286286	NC	NC	NC	NC	NC	NC	NC	TC	TC	TC	CC	TC	TT	TC	TT	CC	TC	TC	TC	TC	CC	TC	TC	TC	TC	CC	TC	TC	TC	TT	CC	TC	TC	TT	CC	TC	TC	TT	TC	TC	TC	TT	CC	TC	TC
Gm08_41296381_T_C-0_B_F_2177931386	Gm08_41296381_T_C	A/C	8	41296381	NC	NC	NC	NC	NC	NC	NC	TC	TC	TC	CC	TC	TT	TC	TT	CC	TC	TC	TC	TC	CC	TC	TC	TC	TC	CC	TC	TC	TC	TT	CC	TC	TC	TT	CC	TC	TC	TT	TC	TC	TC	TT	CC	TC	TC
Gm08_41318101_A_G-1_T_F_2179337640	Gm08_41318101_A_G	A/G	8	41318101	NC	NC	NC	NC	NC	NC	NC	AG	AG	AG	GG	AG	AA	AG	AA	GG	AG	AG	AG	AG	GG	AG	AG	AG	AG	GG	AG	AG	AG	AA	GG	AG	AG	AA	GG	AG	AG	AA	AG	AG	AG	AA	GG	AG	AG
Gm08_41427473_A_G-1_T_F_2179337642	Gm08_41427473_A_G	T/C	8	41427473	NC	NC	NC	NC	NC	NC	NC	AG	AG	AG	GG	AG	AA	AG	AA	GG	AG	AG	AG	AG	GG	AG	AG	AG	AG	GG	AG	AG	AG	AA	GG	AG	AG	AA	GG	AG	AG	AA	AG	AG	AG	AA	GG	AG	AG
Gm08_41453586_T_C-0_T_R_2177931407	Gm08_41453586_T_C	A/G	8	41453586	NC	NC	NC	NC	NC	NC	NC	TC	TC	TC	CC	TC	TT	TC	TT	CC	TC	TC	TC	TC	CC	TC	TC	TC	TC	CC	TC	TC	TC	TT	CC	TC	TC	TT	CC	TC	TC	TT	TC	TC	TC	TT	CC	TC	TC
Gm08_41504420_T_C-1_T_R_2179337645	Gm08_41504420_T_C	A/G	8	41504420	NC	NC	NC	NC	NC	NC	NC	TC	TC	TC	CC	TC	TT	TC	TT	CC	TC	TC	TC	TC	CC	TC	TC	TC	TC	CC	TC	TC	TC	TT	CC	TC	TC	TT	CC	TC	TC	TT	TC	TC	TC	TT	TC	TC	TC
Gm08_41553888_G_T-1_B_F_2179337646	Gm08_41553888_G_T	T/C	8	41553888	NC	NC	NC	NC	NC	NC	NC	TG	TG	TG	TT	TG	GG	TG	GG	TT	TG	TG	TG	TG	TT	TG	TG	TG	TG	TT	TG	TG	TG	GG	TT	TG	TG	GG	TT	TG	TG	GG	TG	TG	TG	GG	TG	TG	TG
Gm08_41615045_T_C-1_B_F_2179337648	Gm08_41615045_T_C	A/C	8	41615045	NC	NC	NC	NC	NC	NC	NC	TC	TC	TC	CC	TC	TT	TC	TT	CC	TC	TC	TC	TC	CC	TC	TC	TC	TC	CC	TC	TC	TC	TT	CC	TC	TC	TT	CC	TC	TC	TT	TC	TC	TC	TT	TC	TC	TC
Gm08_41673344_T_C-0_T_R_2177931457	Gm08_41673344_T_C	T/C	8	41673344	NC	NC	NC	NC	NC	NC	NC	TC	TC	TC	CC	TC	TT	TC	TT	CC	TC	TC	TC	TC	CC	TC	TC	TC	TC	CC	TC	TC	TC	TT	CC	TC	TC	TT	CC	TC	TC	TT	TC	TC	TC	TT	TC	TC	TC
Gm08_41694875_G_A-0_B_R_2177931473	Gm08_41694875_G_A	A/G	8	41694875	NC	NC	NC	NC	NC	NC	NC	AG	AG	AG	AA	AG	GG	AG	GG	AA	AG	AG	AG	AG	AA	AG	AG	AG	AG	AA	AG	AG	AG	GG	AA	AG	AG	GG	AA	AG	AG	GG	AG	AG	AG	GG	AG	AG	AG
Gm08_41798055_A_G-1_B_R_2179337655	Gm08_41798055_A_G	A/G	8	41798055	NC	NC	NC	NC	NC	NC	NC	AG	AG	AG	GG	AG	AA	AG	AA	GG	AG	AG	AG	AG	GG	AG	AG	AG	AG	GG	AG	AG	AG	AA	GG	AG	AG	AA	GG	AG	AG	AA	AG	AG	AG	AA	AG	AG	AG
Gm08_41807810_A_G-0_B_R_2177931495	Gm08_41807810_A_G	T/C	8	41807810	NC	NC	NC	NC	NC	NC	NC	AG	AG	AG	GG	AG	AA	AG	AA	GG	AG	AG	AG	AG	GG	AG	AG	AG	AG	GG	AG	AG	AG	AA	GG	AG	AG	AA	GG	AG	AG	AA	AG	AG	AG	AA	AG	AG	AG
Gm08_41814267_A_G-0_B_R_2177931499	Gm08_41814267_A_G	A/G	8	41814267	NC	NC	NC	NC	NC	NC	NC	AG	AG	AG	GG	AG	AA	AG	AA	GG	AG	AG	AG	AG	GG	AG	AG	AG	AG	GG	AG	AG	AG	AA	GG	AG	AG	AA	GG	AG	AG	AA	AG	AG	AG	AA	AG	AG	AG
Gm08_41825010_T_C-0_T_R_2177931503	Gm08_41825010_T_C	T/C	8	41825010	NC	NC	NC	NC	NC	NC	NC	TC	TC	TC	CC	TC	TT	TC	TT	CC	TC	TC	TC	TC	CC	TC	TC	TC	TC	CC	TC	TC	TC	TT	CC	TC	TC	TT	CC	TC	TC	TT	TC	TC	TC	TT	TC	TC	TC
Gm08_41844881_T_C-1_B_F_2179337656	Gm08_41844881_T_C	A/G	8	41844881	NC	NC	NC	NC	NC	NC	NC	TC	TC	TC	CC	TC	TT	TC	TT	CC	TC	TC	TC	TC	CC	TC	TC	TC	TC	CC	TC	TC	TC	TT	CC	TC	TC	TT	CC	TC	TC	TT	TC	TC	TC	TT	TC	TC	TC
Gm08_41850395_C_T-0_T_R_2177931509	Gm08_41850395_C_T	T/C	8	41850395	NC	NC	NC	NC	NC	NC	NC	TC	TC	TC	TT	TC	CC	TC	CC	TT	TC	TC	TC	TC	TT	TC	TC	TC	TC	TT	TC	TC	TC	CC	TT	TC	TC	CC	TT	TC	TC	CC	TC	TC	TC	CC	TC	TC	TC
Gm08_41929233_A_G-0_T_F_2177931540	Gm08_41929233_A_G	A/C	8	41929233	NC	NC	NC	NC	NC	NC	NC	AG	AG	AG	AA	AG	GG	AG	GG	AA	AG	AG	AG	AG	AA	AG	AG	AG	AG	AA	AG	AG	AG	GG	AA	AG	AG	GG	AA	AG	AG	GG	AG	AG	AG	GG	AG	AG	AG
Gm08_42056397_T_C-1_B_F_2179337660	Gm08_42056397_T_C	T/C	8	42056397	NC	NC	NC	NC	NC	NC	NC	TC	TC	TC	CC	TC	TT	TC	TT	CC	TC	TC	TC	TC	CC	TC	TC	TC	TC	CC	TC	TC	TC	TT	CC	TC	TC	TT	CC	TC	TC	TT	TC	TC	TC	TT	TC	TC	TC
Gm08_42457562_G_A-1_B_R_2179337669	Gm08_42457562_G_A	A/G	8	42457562	NC	NC	NC	NC	NC	NC	NC	AG	AG	AG	AA	AG	GG	GG	GG	AA	AG	AG	AG	AG	AA	AG	GG	AG	AG	AA	AG	AG	AG	GG	AA	AG	AG	GG	AA	AG	AG	GG	AG	AG	AG	GG	AG	AG	AG
Gm08_42541896_C_A-1_B_R_2179337671	Gm08_42541896_C_A	T/G	8	42541896	NC	NC	NC	NC	NC	NC	NC	AC	AC	AC	AA	AC	CC	CC	CC	AA	AC	AC	AC	AC	AA	AC	CC	AC	AC	AA	AC	AC	AC	CC	AA	AC	AC	CC	AA	AC	AC	CC	AC	AC	AC	CC	AC	AC	AC
Gm08_42711337_T_C-1_B_F_2179337674	Gm08_42711337_T_C	T/G	8	42711337	NC	NC	NC	NC	NC	NC	NC	TC	TC	TC	CC	TC	TT	TT	TT	CC	TC	TC	TC	--	CC	TC	TT	TC	TC	CC	TC	TC	TC	TT	CC	TC	TC	TT	CC	TC	TC	TT	TC	TC	TC	TT	TC	TC	TC
Gm08_42757127_T_G-1_B_F_2179337676	Gm08_42757127_T_G	T/C	8	42757127	NC	NC	NC	NC	NC	NC	NC	TG	TG	TG	TT	TG	GG	GG	GG	TT	TG	TG	TG	TG	TT	TG	GG	TG	TG	TT	TG	TG	TG	GG	TT	TG	TG	GG	TT	TG	TG	GG	TG	TG	TG	GG	TG	TG	TG
Gm08_42859155_A_G-1_T_F_2179337680	Gm08_42859155_A_G	T/G	8	42859155	NC	NC	NC	NC	NC	NC	NC	AG	AG	AG	AA	AG	GG	GG	GG	AA	AG	AG	AG	AG	AA	AG	GG	AG	AG	AA	AG	AG	AG	GG	AA	AG	AG	GG	AA	AG	AG	GG	AG	AG	AG	GG	AG	AG	AG
Gm08_42937574_T_C-1_B_F_2179337682	Gm08_42937574_T_C	A/G	8	42937574	NC	NC	NC	NC	NC	NC	NC	TC	TC	TC	TT	TC	CC	CC	CC	TT	TC	TC	TC	TC	TT	TC	CC	TC	TC	TT	TC	TC	TC	CC	TT	TC	TC	CC	TT	TC	TC	CC	TC	TC	TC	CC	TC	TC	TC
Gm08_43306749_C_T-1_B_F_2179337692	Gm08_43306749_C_T	T/C	8	43306749	NC	NC	NC	NC	NC	NC	NC	TC	TC	TC	CC	TC	TC	TT	TT	CC	TC	TC	TC	TC	CC	TC	TT	TC	TC	CC	TC	TT	TC	TT	CC	TC	TC	TT	CC	TC	TC	TT	TC	TC	TC	TT	TC	TC	TC
Gm08_43345646_C_T-1_B_F_2179337694	Gm08_43345646_C_T	A/G	8	43345646	NC	NC	NC	NC	NC	NC	NC	TC	TC	TC	CC	TC	TC	TT	TT	CC	TC	TC	TC	TC	CC	TC	TT	TC	TC	CC	TC	TT	TC	TT	CC	TC	TC	TT	CC	TC	TC	TT	TC	TC	TC	TT	TC	TC	TC
Gm08_43659174_C_T-1_B_F_2179337702	Gm08_43659174_C_T	T/C	8	43659174	NC	NC	NC	NC	NC	NC	NC	TC	TC	TC	TT	TC	TC	CC	CC	TT	TC	TC	TC	TC	TT	TC	CC	TC	TC	TT	TC	CC	TC	CC	TT	TC	TC	CC	TT	TC	TC	CC	TC	TC	TC	CC	TC	TC	TC
Gm08_43896783_C_T-1_B_F_2179337710	Gm08_43896783_C_T	A/C	8	43896783	NC	NC	NC	NC	NC	NC	NC	CC	TC	TC	TT	TC	TC	TC	CC	TT	TC	TC	TC	TC	TT	TT	CC	TC	TC	TT	TC	CC	TC	CC	TT	TC	TC	CC	TT	TC	TC	CC	TC	TC	TC	CC	TC	TC	TC
Gm08_44087748_G_A-1_T_F_2179337712	Gm08_44087748_G_A	T/G	8	44087748	NC	NC	NC	NC	NC	NC	NC	AA	AG	AG	GG	AG	AG	AG	AA	GG	AG	AG	AG	AG	GG	GG	AA	AG	AG	GG	AG	AA	AA	AA	GG	AG	AG	AA	GG	AG	AG	AA	AG	AG	AG	AA	AG	AG	AG
Gm08_44181366_G_A-1_B_R_2179337715	Gm08_44181366_G_A	A/G	8	44181366	NC	NC	NC	NC	NC	NC	NC	AA	AG	AG	GG	AG	AG	AG	AA	GG	AG	AG	AG	AG	GG	GG	AA	AG	AG	GG	AG	AA	AA	AA	GG	AG	AG	AA	GG	AG	AG	AA	AG	AG	AG	AA	AG	AG	AG
Gm08_44368268_A_G-1_T_F_2179337718	Gm08_44368268_A_G	A/G	8	44368268	NC	NC	NC	NC	NC	NC	NC	GG	AG	AG	AA	AG	AG	AG	GG	AA	AG	AG	AG	AG	AA	AA	AG	AG	AG	AA	AG	GG	GG	GG	AA	AG	AA	GG	AA	AG	AG	GG	AG	AG	AG	GG	AG	AG	AG
Gm08_44509647_C_T-1_B_F_2179337724	Gm08_44509647_C_T	T/C	8	44509647	NC	NC	NC	NC	NC	NC	NC	TT	TC	TC	CC	TC	TC	TC	TT	CC	TC	TC	TC	TC	CC	CC	TC	TC	TC	CC	TC	TT	TT	TT	CC	TC	CC	TT	CC	TC	TC	TT	TC	TC	TC	TT	TC	TC	TC
Gm08_44588048_T_C-1_T_R_2179337729	Gm08_44588048_T_C	T/C	8	44588048	NC	NC	NC	NC	NC	NC	NC	CC	TC	TC	TT	TC	TC	TC	CC	TT	TC	TC	TC	TC	TT	TT	TC	TC	TC	TT	TC	CC	CC	CC	TT	TC	TT	CC	TT	TC	TC	CC	TC	TC	TC	CC	TC	TC	TC
Gm08_44751317_C_T-1_T_R_2179337735	Gm08_44751317_C_T	A/C	8	44751317	NC	NC	NC	NC	NC	NC	NC	CC	TC	TC	TT	TC	TC	TC	CC	TT	TC	TC	TC	TC	TT	TT	TC	TC	TC	TT	TC	CC	CC	CC	TT	TC	TT	CC	TT	TC	TC	CC	TC	TC	TC	CC	TC	TC	TC
Gm08_44927121_T_C-1_B_F_2179337738	Gm08_44927121_T_C	T/C	8	44927121	NC	NC	NC	NC	NC	NC	NC	TT	TC	TC	CC	TC	TC	TC	TT	CC	TC	TC	TC	TC	CC	CC	TC	TC	TC	CC	TC	TT	TT	TT	CC	TC	CC	TT	CC	TC	TC	TT	TC	TC	TC	TT	TC	TC	TC
Gm08_45060561_C_T-1_T_R_2179337741	Gm08_45060561_C_T	T/C	8	45060561	NC	NC	NC	NC	NC	NC	NC	CC	TC	TC	TT	TC	TC	TC	CC	TT	TC	TC	TC	TC	TT	TT	TC	TC	TC	TT	TC	CC	CC	CC	TT	TC	TT	CC	TT	TC	TC	CC	TC	TC	TC	CC	TC	TC	TC
Gm08_45590964_A_G-1_B_R_2179337753	Gm08_45590964_A_G	T/G	8	45590964	NC	NC	NC	NC	NC	NC	NC	AA	AG	AG	AG	AG	AG	AG	AA	GG	AG	AG	AG	AG	GG	GG	AG	AG	GG	GG	AG	AA	AA	AG	GG	AG	GG	AA	AG	AG	AG	AA	AG	AG	AG	AA	AG	AG	AG
Gm08_45693636_A_C-1_B_R_2179337755	Gm08_45693636_A_C	T/C	8	45693636	NC	NC	NC	NC	NC	NC	NC	CC	AC	AC	AC	AC	AC	AC	CC	AA	AC	AC	AC	AC	AA	AA	AC	AC	AA	AA	AC	CC	CC	AC	AA	AC	AA	CC	AC	AC	AC	CC	AC	AC	AC	CC	AC	AC	AC
Gm08_45697460_T_C-1_T_R_2179337757	Gm08_45697460_T_C	A/G	8	45697460	NC	NC	NC	NC	NC	NC	NC	CC	TC	TC	TC	TC	TC	TC	CC	TT	TC	TC	TC	TC	TT	TT	TC	TC	TT	TT	TC	CC	CC	TC	TT	TC	TT	CC	TC	TC	TC	CC	TC	TC	TC	CC	TC	TC	TC
Gm08_45893888_T_C-1_B_F_2179337764	Gm08_45893888_T_C	T/G	8	45893888	NC	NC	NC	NC	NC	NC	NC	TC	TC	TC	TC	TC	TC	TC	CC	TT	TC	TC	TC	TC	TT	TT	TC	TC	TT	TT	TC	CC	CC	TC	TT	TC	TT	CC	TC	TC	TC	CC	TC	TC	TC	CC	TC	TC	TC
Gm08_45981724_G_A-1_B_R_2179337767	Gm08_45981724_G_A	A/G	8	45981724	NC	NC	NC	NC	NC	NC	NC	AG	AG	AG	AG	AG	AG	AG	GG	AA	AG	AG	AG	AG	AA	AA	AG	AG	AA	AA	AG	GG	GG	AG	AA	AG	AA	GG	AG	AG	AG	GG	AG	AG	AG	GG	AG	AG	AG
Gm08_4667338_C_T-1_B_F_2179337094	Gm08_4667338_C_T	A/G	8	4667338	NC	NC	NC	NC	NC	NC	NC	TT	TT	TT	TC	CC	TC	TC	TT	TC	TT	TC	TC	CC	TC	CC	TC	TC	CC	CC	CC	TT	TC	TT	CC	TC	CC	CC	TC	TC	TC	TT	CC	CC	TC	TC	TT	TT	TC
Gm08_4747497_G_T-1_T_R_2179337097	Gm08_4747497_G_T	A/C	8	4747497	NC	NC	NC	NC	NC	NC	NC	TT	TT	TT	TG	GG	TG	TG	TT	TG	TT	TG	TG	GG	TG	GG	TG	TG	GG	GG	GG	TT	TG	TT	GG	TG	GG	GG	TG	TG	TG	TT	GG	GG	TG	TG	TT	TT	TG
Gm08_4873149_C_T-1_T_R_2179337099	Gm08_4873149_C_T	A/G	8	4873149	NC	NC	NC	NC	NC	NC	NC	TT	TT	TT	TC	CC	TC	TC	TT	TC	TT	TC	TC	CC	TC	CC	TC	TC	CC	CC	CC	TT	TC	TT	CC	TC	CC	CC	TC	TC	TC	TT	CC	CC	TC	TC	TT	TT	TC
Gm08_4882276_A_G-1_T_F_2179337100	Gm08_4882276_A_G	T/C	8	4882276	NC	NC	NC	NC	NC	NC	NC	GG	GG	GG	AG	AA	AG	AG	GG	AG	GG	AG	AG	AA	AG	AA	AG	AG	AA	AA	AA	GG	AG	GG	AA	AG	AA	AA	AG	AG	AG	GG	AA	AA	AG	AG	GG	GG	AG
Gm08_4959623_T_C-1_B_F_2179337102	Gm08_4959623_T_C	A/G	8	4959623	NC	NC	NC	NC	NC	NC	NC	CC	CC	CC	TC	TT	TC	TC	CC	TC	CC	TC	TC	TT	TC	TT	TC	TC	TT	TT	TT	CC	TC	CC	TT	TC	TT	TT	TC	TC	TC	CC	TT	TT	TC	TC	CC	CC	TC
Gm08_5003648_C_T-1_T_R_2179337105	Gm08_5003648_C_T	T/C	8	5003648	NC	NC	NC	NC	NC	NC	NC	TT	TT	TT	TC	CC	TC	TC	TT	TC	TT	TC	TC	CC	TC	CC	TC	TC	CC	CC	CC	TT	TC	TT	CC	TC	CC	CC	TC	TC	TC	TT	CC	CC	TC	TC	TT	TT	TC
Gm08_5082382_G_T-1_T_R_2179337107	Gm08_5082382_G_T	A/G	8	5082382	NC	NC	NC	NC	NC	NC	NC	TT	TT	TT	TG	GG	TG	TG	TT	TG	TT	TG	TG	GG	TG	GG	TG	TG	GG	GG	GG	TT	TG	TT	GG	TG	GG	GG	TG	TG	TG	TT	GG	GG	TG	TG	TT	TT	TG
Gm08_5278800_G_T-1_T_R_2179337109	Gm08_5278800_G_T	A/G	8	5278800	NC	NC	NC	NC	NC	NC	NC	TT	TT	TT	TG	GG	TG	TG	TT	TG	TT	TG	TG	GG	TG	GG	TG	TG	GG	GG	GG	TT	TG	TT	GG	TG	GG	GG	TG	TG	TG	TT	GG	GG	TG	TG	TT	TT	TG
Gm08_6188267_T_G-1_T_R_2179337125	Gm08_6188267_T_G	A/G	8	6188267	NC	NC	NC	NC	NC	NC	NC	GG	GG	GG	TG	TT	TG	TG	GG	TG	GG	TG	TG	TT	TG	TT	TG	TG	TT	TT	TT	GG	TG	TT	TT	TG	TT	TT	TG	TG	TT	GG	TT	TT	TT	TG	TG	GG	TG
Gm08_7103134_G_A-1_B_R_2179337135	Gm08_7103134_G_A	A/G	8	7103134	NC	NC	NC	NC	NC	NC	NC	AA	AG	AG	AG	GG	AG	AG	AA	AG	AA	AA	AG	GG	AG	GG	AG	AG	GG	GG	GG	AA	AG	GG	GG	AA	GG	GG	AG	AG	GG	AA	GG	GG	GG	AG	GG	AA	AG
Gm08_7135505_G_A-0_B_R_2177931565	Gm08_7135505_G_A	A/G	8	7135505	NC	NC	NC	NC	NC	NC	NC	AA	AG	AG	AG	GG	AG	AG	AA	AG	AA	AA	AG	GG	AG	GG	AG	AG	GG	GG	GG	AA	AG	GG	GG	AA	GG	GG	AG	AG	GG	AA	GG	GG	GG	AG	GG	AA	AG
Gm08_7180829_T_G-1_T_R_2179337137	Gm08_7180829_T_G	A/G	8	7180829	NC	NC	NC	NC	NC	NC	NC	GG	TG	TG	TG	TT	TG	TG	GG	TG	GG	GG	TG	TT	TG	TT	TG	TG	TT	TT	TT	GG	TG	TT	TT	GG	TT	TT	TG	TG	TT	GG	TT	TT	TT	TG	TT	GG	TG
Gm08_7520581_C_T-0_B_F_2177931598	Gm08_7520581_C_T	T/G	8	7520581	NC	NC	NC	NC	NC	NC	NC	CC	TC	TC	TC	TT	TC	TT	CC	TC	CC	CC	TC	TT	TC	TT	TC	TT	TT	TT	TT	CC	TC	TT	TT	CC	TT	TT	TC	TT	TT	CC	TT	TT	TT	TC	TT	CC	TC
Gm08_7567751_G_A-1_B_R_2179337143	Gm08_7567751_G_A	T/C	8	7567751	NC	NC	NC	NC	NC	NC	NC	GG	AG	AG	AG	AA	AG	AA	GG	AG	GG	GG	AG	AA	AG	AA	AG	AA	AA	AA	AA	GG	AG	AA	AA	GG	AA	AA	AG	AA	AA	GG	AA	AA	AA	AG	AA	GG	AG
Gm08_7589824_T_C-0_T_R_2177931609	Gm08_7589824_T_C	T/C	8	7589824	NC	NC	NC	NC	NC	NC	NC	TT	TC	TC	TC	CC	TC	CC	TT	TC	TT	TT	TC	CC	TC	CC	TC	CC	CC	CC	CC	TT	TC	CC	CC	TT	CC	CC	TC	CC	CC	TT	CC	CC	CC	TC	CC	TT	TC
Gm08_7598839_G_T-0_B_F_2177931610	Gm08_7598839_G_T	T/C	8	7598839	NC	NC	NC	NC	NC	NC	NC	GG	TG	TG	TG	TT	TG	TT	GG	TG	GG	GG	TG	TT	TG	TT	TG	TT	TT	TT	TT	GG	TG	TT	TT	GG	TT	TT	TG	TT	TT	GG	TT	TT	TT	TG	TT	GG	TG
Gm08_7714968_T_C-1_T_R_2179337147	Gm08_7714968_T_C	A/G	8	7714968	NC	NC	NC	NC	NC	NC	NC	TT	TC	TC	TC	CC	TC	CC	TT	TC	TT	TT	TC	CC	TC	CC	TC	CC	CC	CC	CC	TT	TC	CC	CC	TT	CC	CC	TC	CC	CC	TT	CC	CC	CC	TC	CC	TT	TC
Gm08_7780581_G_A-1_T_F_2179337148	Gm08_7780581_G_A	A/G	8	7780581	NC	NC	NC	NC	NC	NC	NC	GG	AG	AG	AG	AA	AG	AA	GG	AG	GG	GG	AG	AA	AG	AA	AG	AA	AA	AA	AA	GG	AG	AA	AA	GG	AA	AA	AG	AA	AA	GG	AA	AA	AA	AG	AA	GG	AG
Gm08_7792839_C_T-0_T_R_2177931625	Gm08_7792839_C_T	T/G	8	7792839	NC	NC	NC	NC	NC	NC	NC	CC	TC	TC	TC	TT	TC	TT	CC	TC	CC	CC	TC	TT	TC	TT	TC	TT	TT	TT	TT	CC	TC	TT	TT	CC	TT	TT	TC	TT	TT	CC	TT	TT	TT	TC	TT	CC	TC
Gm08_7808685_C_T-0_T_R_2177931627	Gm08_7808685_C_T	A/C	8	7808685	NC	NC	NC	NC	NC	NC	NC	CC	TC	TC	TC	TT	TC	TT	CC	TC	CC	CC	TC	TT	TC	TT	TC	TT	TT	TT	TT	CC	TC	TT	TT	CC	TT	TT	TC	TT	TT	CC	TT	TT	TT	TC	TT	CC	TC
Gm08_7856393_T_C-0_B_F_2177931636	Gm08_7856393_T_C	T/G	8	7856393	NC	NC	NC	NC	NC	NC	NC	TT	TC	TC	TC	CC	TC	CC	TT	TC	TT	TT	TC	CC	TC	CC	TC	CC	CC	CC	CC	TT	TC	CC	CC	TT	CC	CC	TC	CC	CC	TT	CC	CC	CC	TC	CC	TT	TC
Gm08_7876754_T_C-1_T_R_2179337153	Gm08_7876754_T_C	A/G	8	7876754	NC	NC	NC	NC	NC	NC	NC	TT	TC	TC	TC	CC	TC	CC	TT	TC	TT	TT	TC	CC	TC	CC	TC	CC	CC	CC	CC	TT	TC	CC	CC	TT	CC	CC	TC	CC	CC	TT	CC	CC	CC	TC	CC	TT	TC
Gm08_7939929_T_G-0_T_R_2177931649	Gm08_7939929_T_G	T/C	8	7939929	NC	NC	NC	NC	NC	NC	NC	TT	TG	TG	TG	GG	TG	GG	TT	TG	TT	TT	TG	GG	TG	GG	TG	GG	GG	GG	GG	TT	TG	GG	TG	TT	GG	GG	TG	GG	GG	TT	GG	GG	GG	TG	GG	TT	TG
Gm08_7955652_G_A-1_B_R_2179337155	Gm08_7955652_G_A	A/G	8	7955652	NC	NC	NC	NC	NC	NC	NC	GG	AG	AG	AG	AA	AG	AA	GG	AG	GG	GG	AG	AA	AG	AA	AG	AA	AA	AA	AA	GG	AG	AA	AG	GG	AA	AA	AG	AA	AA	GG	AA	AA	AA	AG	AA	GG	AG
Gm08_8013021_T_C-0_T_R_2177931655	Gm08_8013021_T_C	A/G	8	8013021	NC	NC	NC	NC	NC	NC	NC	TT	TC	TC	TC	CC	TC	CC	TT	TC	TT	TT	TC	CC	TC	CC	TC	CC	CC	CC	CC	TT	TC	CC	TC	TT	CC	CC	TC	CC	CC	TT	CC	CC	CC	TC	CC	TT	TC
Gm08_8185799_T_C-0_B_F_2177931664	Gm08_8185799_T_C	A/G	8	8185799	NC	NC	NC	NC	NC	NC	NC	TT	TC	TC	TC	CC	TC	CC	TT	TC	TT	TT	TC	CC	TC	CC	TC	CC	CC	CC	CC	TT	TC	CC	TC	TT	CC	CC	TC	CC	CC	TT	CC	CC	CC	TC	CC	TT	TC
Gm08_8227016_A_G-0_T_F_2177931672	Gm08_8227016_A_G	T/C	8	8227016	NC	NC	NC	NC	NC	NC	NC	AA	AG	AG	AG	GG	AG	GG	AA	AG	AA	AA	AG	GG	AG	GG	AG	GG	GG	GG	GG	AA	AG	GG	AG	AA	GG	GG	AG	GG	GG	AA	GG	GG	GG	AG	GG	AA	AG
Gm08_8267123_T_C-0_B_F_2177931678	Gm08_8267123_T_C	T/C	8	8267123	NC	NC	NC	NC	NC	NC	NC	TT	TC	TC	TC	CC	TC	CC	TT	TC	TT	TT	TC	CC	TC	CC	TC	CC	CC	CC	CC	TT	TC	CC	TC	TT	CC	CC	TC	CC	CC	TT	CC	CC	CC	TC	CC	TT	TC
Gm08_8268861_A_C-1_T_F_2179337160	Gm08_8268861_A_C	T/C	8	8268861	NC	NC	NC	NC	NC	NC	NC	AA	AC	AC	AC	CC	AC	CC	AA	AC	AA	AA	AC	CC	AA	CC	AC	CC	CC	CC	CC	AA	AC	CC	AC	AA	CC	CC	AC	CC	CC	AA	CC	CC	CC	AC	CC	AA	AC
Gm08_8272057_A_G-0_B_R_2177931681	Gm08_8272057_A_G	A/G	8	8272057	NC	NC	NC	NC	NC	NC	NC	AA	AG	AG	AG	GG	AG	GG	AA	AG	AA	AA	AG	GG	AA	GG	AG	GG	GG	GG	GG	AA	AG	GG	AG	AA	GG	GG	AG	GG	GG	AA	GG	GG	GG	AG	GG	AA	AG
Gm08_8281564_A_G-0_B_R_2177931685	Gm08_8281564_A_G	T/C	8	8281564	NC	NC	NC	NC	NC	NC	NC	AA	AG	AG	AG	GG	AG	GG	AA	AG	AA	AA	AG	GG	AA	GG	AG	GG	GG	GG	GG	AA	AG	GG	AG	AA	GG	GG	AG	GG	GG	AA	GG	GG	GG	AG	GG	AA	AG
Gm08_8286721_A_G-0_B_R_2177931689	Gm08_8286721_A_G	A/G	8	8286721	NC	NC	NC	NC	NC	NC	NC	GG	AG	AG	AG	AA	AG	AA	GG	AG	GG	GG	AG	AA	GG	AA	AG	AA	AA	AA	AA	GG	AG	AA	AG	GG	AA	AA	AG	AA	AA	GG	AA	AA	AA	AG	AA	GG	AG
Gm08_8410761_G_A-0_B_R_2177931699	Gm08_8410761_G_A	T/C	8	8410761	NC	NC	NC	NC	NC	NC	NC	AA	AG	AG	AG	GG	AG	GG	AA	AG	AA	AA	AG	GG	AA	GG	AG	GG	GG	GG	GG	AA	AG	GG	AG	AA	GG	GG	AG	GG	GG	AA	GG	GG	GG	AG	GG	AA	AG
Gm08_8462762_T_G-0_T_R_2177931703	Gm08_8462762_T_G	A/C	8	8462762	NC	NC	NC	NC	NC	NC	NC	TT	TG	TG	TG	GG	TG	GG	TT	TG	TT	TT	TG	GG	TT	GG	TG	GG	GG	GG	GG	TT	TG	GG	TG	TT	GG	GG	TG	GG	GG	TT	GG	GG	GG	TG	GG	TT	TG
Gm08_8471303_A_C-0_T_F_2177931704	Gm08_8471303_A_C	T/G	8	8471303	NC	NC	NC	NC	NC	NC	NC	AA	AC	AC	AC	CC	AC	CC	AA	AC	AA	AA	AC	CC	AA	CC	AC	CC	CC	CC	CC	AA	AC	CC	AC	AA	CC	CC	AC	CC	CC	AA	CC	CC	CC	AC	CC	AA	AC
Gm08_8541523_G_T-1_B_F_2179337168	Gm08_8541523_G_T	T/C	8	8541523	NC	NC	NC	NC	NC	NC	NC	TT	TG	TG	TG	GG	TG	GG	TT	TG	TT	TT	TG	GG	TT	GG	TG	GG	GG	GG	GG	TT	TG	GG	TG	TT	GG	GG	TG	GG	GG	TT	GG	GG	GG	TG	GG	TT	TG
Gm08_8592791_A_C-0_T_F_2177931728	Gm08_8592791_A_C	T/C	8	8592791	NC	NC	NC	NC	NC	NC	NC	AA	AC	AC	AC	CC	AC	CC	AA	AC	AA	AA	AC	CC	AA	CC	AC	CC	CC	CC	CC	AA	AC	CC	AC	AA	CC	CC	AC	CC	CC	AA	CC	CC	CC	AC	CC	AA	AC
Gm08_8803704_A_C-1_T_F_2179337176	Gm08_8803704_A_C	T/C	8	8803704	NC	NC	NC	NC	NC	NC	NC	CC	AC	AC	AC	AA	AC	AA	CC	AC	CC	CC	AC	AA	CC	AA	AC	AA	AA	AA	AA	CC	AC	AA	AC	CC	AA	AA	AC	AA	AA	CC	AA	AA	AA	AC	AA	CC	AC
Gm08_9111316_G_A-1_T_F_2179337182	Gm08_9111316_G_A	A/G	8	9111316	NC	NC	NC	NC	NC	NC	NC	GG	AG	AG	AG	AA	AG	AA	GG	AG	GG	GG	AG	AA	GG	AA	AG	AA	AA	AA	AA	GG	AG	AA	AG	GG	AA	AA	AG	AA	AA	GG	AA	AA	AA	AG	AA	GG	AG
Gm08_9179927_T_C-1_T_R_2179337185	Gm08_9179927_T_C	T/C	8	9179927	NC	NC	NC	NC	NC	NC	NC	TT	TC	TC	TC	CC	TC	CC	TT	TC	TT	TT	TC	CC	TT	CC	TC	CC	CC	CC	CC	TT	TC	CC	TC	TT	CC	CC	TC	CC	CC	TT	CC	CC	CC	TC	CC	TT	TC
Gm08_9484695_T_C-1_T_R_2179337195	Gm08_9484695_T_C	A/C	8	9484695	NC	NC	NC	NC	NC	NC	NC	TT	TC	TC	TC	CC	TC	CC	TT	TC	TT	TT	TC	CC	TT	CC	TC	CC	CC	CC	CC	TT	TC	CC	TC	TT	CC	CC	TC	CC	CC	TT	CC	CC	CC	TC	CC	TT	TC
Gm08_9634993_A_C-1_B_R_2179337201	Gm08_9634993_A_C	A/G	8	9634993	NC	NC	NC	NC	NC	NC	NC	CC	AC	AC	AC	AA	AC	AA	CC	AC	CC	CC	AC	AA	CC	AA	AC	AA	AA	AA	AA	CC	AC	AA	AC	CC	AC	AA	AC	AA	AA	CC	AA	AA	AA	AC	AA	CC	AC
Gm08_9700052_T_G-1_B_F_2179337202	Gm08_9700052_T_G	T/G	8	9700052	NC	NC	NC	NC	NC	NC	NC	GG	TG	TG	TG	TT	TG	TT	GG	TG	GG	GG	TG	TT	GG	TT	TG	TT	TT	TT	TT	GG	TG	TT	TG	GG	TG	TT	TG	TT	TT	GG	TT	TT	TT	TG	TT	GG	TG
Gm08_9789047_T_C-1_T_R_2179337207	Gm08_9789047_T_C	T/C	8	9789047	NC	NC	NC	NC	NC	NC	NC	TC	TC	TC	TC	TT	TC	TT	CC	TC	CC	CC	TC	TT	CC	TT	TC	TT	TT	TT	TT	CC	TC	TT	TC	CC	TC	TT	TC	TT	TT	CC	TT	TT	TT	TC	TT	CC	TC
Gm08_9848168_T_C-1_T_R_2179337209	Gm08_9848168_T_C	T/C	8	9848168	NC	NC	NC	NC	NC	NC	NC	TC	TC	TC	TC	CC	TC	CC	TT	TC	TT	TT	TC	CC	TT	CC	TC	CC	CC	CC	CC	TT	TC	CC	TC	TT	TC	CC	TC	CC	CC	TT	CC	CC	CC	TC	CC	TT	TC
Gm09_10520180_T_C-1_B_F_2179337956	Gm09_10520180_T_C	T/C	9	10520180	NC	NC	NC	NC	NC	NC	NC	TT	CC	CC	TC	TT	TC	TC	TC	CC	TC	TT	TC	TT	TT	TC	TT	TC	CC	CC	TC	CC	CC	TC	TC	TT	TT	TT	CC	TT	TT	TC	TC	TC	CC	CC	TC	TC	TC
Gm09_1111460_T_C-1_B_F_2179337804	Gm09_1111460_T_C	A/G	9	1111460	NC	NC	NC	NC	NC	NC	NC	CC	TC	TT	TT	TC	TT	TT	TT	CC	CC	TT	TC	CC	TT	TT	CC	TC	TT	TC	TT	TC	TC	CC	TC	TC	TT	CC	TT	CC	TT	TC	TC	TC	TC	TT	TC	TC	TT
Gm09_11854826_G_T-1_B_F_2179337960	Gm09_11854826_G_T	T/C	9	11854826	NC	NC	NC	NC	NC	NC	NC	GG	TT	TT	TG	GG	TG	TG	TG	TT	TG	GG	TG	GG	GG	TG	GG	TG	TT	TT	TG	TT	TT	TG	TG	GG	GG	GG	TT	GG	GG	TG	TG	TG	TT	TT	TG	TG	TG
Gm09_12093815_T_G-1_T_R_2179337963	Gm09_12093815_T_G	T/C	9	12093815	NC	NC	NC	NC	NC	NC	NC	TT	GG	GG	TG	TT	TG	TG	TG	GG	TG	TT	TG	TT	TT	TG	TT	TG	GG	GG	TG	GG	GG	TG	TG	TT	TT	TT	GG	TT	TT	TG	TG	TG	GG	GG	TG	TG	TG
Gm09_12240541_C_A-1_T_F_2179337964	Gm09_12240541_C_A	T/C	9	12240541	NC	NC	NC	NC	NC	NC	NC	CC	AA	AA	AC	CC	AC	AC	AC	AA	AC	CC	AC	CC	CC	AC	CC	AC	AA	AA	AC	AA	AA	AC	AC	CC	CC	CC	AA	CC	CC	AC	AC	AC	AA	AA	AC	AC	AC
Gm09_1251128_T_C-1_B_F_2179337808	Gm09_1251128_T_C	T/C	9	1251128	NC	NC	NC	NC	NC	NC	NC	TT	TC	CC	CC	TC	CC	CC	CC	TT	TT	CC	TC	TT	CC	CC	TT	TC	CC	TC	CC	TC	TC	TT	TC	TC	CC	TT	CC	TT	CC	TC	TC	TC	TC	CC	TC	TC	CC
Gm09_1320051_G_A-1_T_F_2179337810	Gm09_1320051_G_A	T/C	9	1320051	NC	NC	NC	NC	NC	NC	NC	GG	AG	AA	AA	AG	AA	AA	AA	GG	GG	AA	AG	GG	AA	AA	GG	AG	AA	AG	AA	AG	AG	GG	AG	AG	AA	GG	AA	GG	AA	AG	AG	AG	AG	AA	AG	AG	AA
Gm09_1397467_C_T-1_B_F_2179337812	Gm09_1397467_C_T	A/G	9	1397467	NC	NC	NC	NC	NC	NC	NC	CC	TC	TT	TT	TC	TT	TT	TT	CC	CC	TC	TC	CC	TT	TT	CC	TC	TT	TC	TT	TC	TC	CC	TC	TC	TT	CC	TT	CC	TT	TC	TC	TC	TC	TT	TC	TC	TT
Gm09_1518813_G_A-1_B_R_2179337817	Gm09_1518813_G_A	T/C	9	1518813	NC	NC	NC	NC	NC	NC	NC	GG	AG	AA	AA	AG	AA	AA	AA	GG	GG	AG	AG	GG	AA	AA	GG	AG	AA	AG	AA	AG	AG	GG	AG	AG	AA	GG	AA	GG	AA	AG	AG	AG	AG	AA	AG	AG	AA
Gm09_1522327_T_C-1_B_F_2179337818	Gm09_1522327_T_C	A/G	9	1522327	NC	NC	NC	NC	NC	NC	NC	TT	TC	CC	CC	TC	CC	CC	CC	TT	TT	TC	TC	TT	CC	CC	TT	TC	CC	TC	CC	TC	TC	TT	TC	TC	CC	TT	CC	TT	CC	TC	TC	TC	TC	CC	TC	TC	CC
Gm09_18598782_G_A-1_B_R_2179337985	Gm09_18598782_G_A	A/G	9	18598782	NC	NC	NC	NC	NC	NC	NC	GG	AA	AA	AG	GG	AG	AG	AG	AA	AG	GG	AG	GG	GG	AG	GG	AG	AA	AA	AG	AA	AA	AG	AG	GG	GG	GG	AA	GG	GG	AG	AG	AG	AA	AA	AG	AG	AG
Gm09_1888876_A_G-1_B_R_2179337825	Gm09_1888876_A_G	T/C	9	1888876	NC	NC	NC	NC	NC	NC	NC	GG	AG	AA	AA	AG	AA	AA	AA	GG	GG	AG	AG	GG	AA	AA	GG	AG	AA	AG	AA	AG	AG	GG	AG	AG	AA	GG	AA	GG	AA	AG	AG	AG	AG	AA	AG	AG	AA
Gm09_2327785_G_A-1_B_R_2179337835	Gm09_2327785_G_A	T/G	9	2327785	NC	NC	NC	NC	NC	NC	NC	GG	AA	AA	AA	AG	AG	AA	AA	GG	GG	AG	AG	GG	AA	AG	GG	AA	AA	AG	AA	AA	AG	GG	AA	AG	AA	GG	AA	GG	AA	AG	AG	AG	AG	AA	AG	AG	AA
Gm09_2386432_G_A-1_B_R_2179337837	Gm09_2386432_G_A	A/G	9	2386432	NC	NC	NC	NC	NC	NC	NC	GG	AA	AA	AA	AG	AG	AA	AA	GG	GG	AG	AG	GG	AA	AG	GG	AA	AA	AG	AA	AA	AG	GG	AA	AG	AA	GG	AA	GG	AA	AG	AG	AG	AG	AA	AG	AG	AA
Gm09_2685308_G_A-1_B_R_2179337841	Gm09_2685308_G_A	T/C	9	2685308	NC	NC	NC	NC	NC	NC	NC	AA	GG	GG	GG	AG	AG	GG	GG	AA	AA	AG	AG	AA	GG	AG	AA	GG	GG	AG	GG	GG	AG	AA	GG	AG	GG	AA	GG	AA	GG	AG	AG	AG	AG	GG	AG	AG	GG
Gm09_27092089_A_G-1_T_F_2179338016	Gm09_27092089_A_G	T/G	9	27092089	NC	NC	NC	NC	NC	NC	NC	AA	GG	GG	AG	AA	AG	AG	AG	GG	AG	AA	AG	AA	AA	AG	AG	AG	GG	GG	AG	GG	GG	AG	AG	AA	AA	AA	GG	AA	AA	AG	AG	AG	GG	GG	AG	AG	AG
Gm09_2784336_T_G-1_B_F_2179337842	Gm09_2784336_T_G	T/C	9	2784336	NC	NC	NC	NC	NC	NC	NC	TT	GG	GG	GG	TG	TG	GG	GG	TT	TT	TG	TG	TT	GG	TG	TT	GG	GG	TG	GG	GG	TG	TT	GG	TG	GG	TT	GG	TT	GG	TG	TG	TG	TG	GG	TG	TG	GG
Gm09_28591445_T_C-1_B_F_2179338022	Gm09_28591445_T_C	T/C	9	28591445	NC	NC	NC	NC	NC	NC	NC	TT	CC	CC	TC	TT	TC	TC	TC	CC	TC	TT	TC	TT	TT	TC	TC	TC	CC	CC	TC	CC	CC	TC	TC	TT	TT	TT	CC	TT	TT	TC	TC	TC	CC	CC	TC	TC	TC
Gm09_28853477_A_G-1_T_F_2179338024	Gm09_28853477_A_G	A/G	9	28853477	NC	NC	NC	NC	NC	NC	NC	AA	GG	GG	AG	AA	AG	AG	AG	GG	AG	AA	AG	AA	AA	AG	AG	AG	GG	GG	AG	GG	GG	AG	AG	AA	AA	AA	GG	AA	AA	AG	AG	AG	GG	GG	AG	AG	AG
Gm09_29782119_G_A-1_T_F_2179338026	Gm09_29782119_G_A	A/G	9	29782119	NC	NC	NC	NC	NC	NC	NC	GG	AA	AA	AG	GG	AG	AG	AG	AA	AG	GG	AG	GG	GG	AG	AG	AG	AA	AA	AG	AA	AA	AG	AG	GG	GG	GG	AA	GG	GG	AG	AG	AG	AA	AA	AG	AG	AG
Gm09_29846764_C_T-1_B_F_2179338028	Gm09_29846764_C_T	A/C	9	29846764	NC	NC	NC	NC	NC	NC	NC	CC	TT	TT	TC	CC	TC	TC	TC	TT	TC	CC	TC	CC	CC	TC	TC	TC	TT	TT	TC	TT	TT	TC	TC	CC	CC	CC	TT	CC	CC	TC	TC	TC	TT	TT	TC	TC	TC
Gm09_3174245_A_G-1_T_F_2179337850	Gm09_3174245_A_G	T/G	9	3174245	NC	NC	NC	NC	NC	NC	NC	AA	GG	GG	GG	AA	AG	GG	GG	AG	AA	AG	AG	AA	GG	AG	AA	AG	GG	AG	GG	GG	AG	AA	GG	AG	AG	AA	GG	AA	AG	AG	AG	AG	AG	GG	AG	AG	GG
Gm09_3295777_T_G-1_B_F_2179337854	Gm09_3295777_T_G	T/C	9	3295777	NC	NC	NC	NC	NC	NC	NC	GG	TT	TT	TT	GG	TG	TT	TT	TG	GG	TG	TG	GG	TT	TG	GG	TG	TT	TT	TT	TT	TG	GG	TT	TG	TG	GG	TT	GG	TG	TG	TG	TG	TT	TT	TG	TG	TT
Gm09_33894091_A_C-1_T_F_2179338048	Gm09_33894091_A_C	T/C	9	33894091	NC	NC	NC	NC	NC	NC	NC	CC	AA	AA	AC	CC	AC	AC	AC	AA	AC	AC	AC	CC	CC	AC	AC	AC	AA	AA	AC	AA	AA	AC	AC	CC	CC	CC	AA	CC	CC	AC	AC	AC	AA	AC	AC	AC	AC
Gm09_34830637_A_G-1_B_R_2179338053	Gm09_34830637_A_G	T/C	9	34830637	NC	NC	NC	NC	NC	NC	NC	GG	AA	AA	AG	GG	AG	AG	AG	AA	AG	AG	AG	GG	GG	AG	AG	AG	AA	AA	AG	AA	AA	AG	AG	GG	GG	GG	AG	GG	GG	AG	AG	AG	AA	AG	AG	AG	AG
Gm09_35444887_C_A-1_T_F_2179338056	Gm09_35444887_C_A	A/G	9	35444887	NC	NC	NC	NC	NC	NC	NC	AA	CC	CC	AC	AA	AC	AC	AC	CC	AC	AC	AC	AA	AA	AC	AC	AC	CC	CC	AC	CC	CC	AC	AC	AA	AA	AA	AC	AA	AA	AC	AC	AC	CC	AC	AC	AC	AC
Gm09_35869237_T_C-1_B_F_2179338058	Gm09_35869237_T_C	T/C	9	35869237	NC	NC	NC	NC	NC	NC	NC	CC	TT	TT	TC	CC	TC	TC	TC	TT	TC	TC	TC	CC	CC	TC	TC	TC	TT	TT	TC	TT	TT	TC	TC	CC	CC	CC	TC	CC	CC	TC	TC	TC	TT	TC	TC	TC	TC
Gm09_35962679_T_C-1_B_F_2179338060	Gm09_35962679_T_C	A/G	9	35962679	NC	NC	NC	NC	NC	NC	NC	CC	TT	TT	TC	CC	TC	TC	TC	TT	TC	TC	TC	CC	CC	TC	TC	TC	TT	TT	TC	TT	TT	TC	TC	CC	CC	CC	TC	CC	CC	TC	TC	TC	TT	TC	TC	TC	TC
Gm09_3658288_T_C-1_B_F_2179337860	Gm09_3658288_T_C	A/G	9	3658288	NC	NC	NC	NC	NC	NC	NC	TT	CC	CC	CC	TT	TC	CC	CC	CC	TT	TC	TC	TT	CC	TC	TT	TC	CC	CC	TC	CC	CC	TT	TC	TC	TC	TT	CC	TT	TT	TC	TC	TC	CC	CC	TC	TC	CC
Gm09_36586870_C_T-1_B_F_2179338070	Gm09_36586870_C_T	T/G	9	36586870	NC	NC	NC	NC	NC	NC	NC	TT	CC	TC	TC	TC	TC	TT	TC	CC	TC	TC	TC	TT	TT	TC	TC	TC	CC	CC	TC	CC	CC	TC	TC	TT	TT	TT	TC	TT	TT	TC	TC	TC	CC	TC	TC	TC	TC
Gm09_36869408_A_C-1_T_F_2179338078	Gm09_36869408_A_C	T/C	9	36869408	NC	NC	NC	NC	NC	NC	NC	CC	AA	AC	AC	AC	AC	CC	AC	AA	AC	AC	AC	CC	CC	AC	AC	AC	AA	AA	AC	AA	AA	AC	AC	CC	CC	CC	AC	CC	CC	AA	AC	AC	AA	AC	AC	AC	CC
Gm09_3708901_T_C-1_B_F_2179337862	Gm09_3708901_T_C	A/G	9	3708901	NC	NC	NC	NC	NC	NC	NC	TT	CC	CC	CC	TT	TC	CC	CC	CC	TT	TC	TC	TT	CC	TC	TT	TC	CC	CC	TC	CC	CC	TT	TC	TC	TC	TT	CC	TT	TT	TC	TC	TC	CC	CC	TC	TC	CC
Gm09_37128030_A_G-1_B_R_2179338085	Gm09_37128030_A_G	A/G	9	37128030	NC	NC	NC	NC	NC	NC	NC	GG	AA	AG	AG	AG	AG	GG	AG	AA	AG	AG	AG	GG	GG	AG	AG	AG	AA	AA	AG	AA	AA	AG	AG	GG	GG	GG	AG	GG	GG	AA	AG	AG	AA	AG	AG	AG	GG
Gm09_37232958_C_T-1_B_F_2179338086	Gm09_37232958_C_T	A/G	9	37232958	NC	NC	NC	NC	NC	NC	NC	TT	CC	TC	TC	TC	TC	TT	TC	CC	TC	TC	TC	TT	TT	TC	TC	TC	CC	CC	TC	CC	CC	TC	TC	TT	TT	TC	TC	TT	TT	CC	TC	TC	CC	TC	TC	TC	TT
Gm09_37249978_A_G-1_T_F_2179338088	Gm09_37249978_A_G	A/C	9	37249978	NC	NC	NC	NC	NC	NC	NC	GG	AA	AG	AG	AG	AG	GG	AG	AA	AG	AG	AG	GG	GG	AG	AG	AG	AA	AA	AG	AA	AA	AG	AG	GG	GG	AG	AG	GG	GG	AA	AG	AG	AA	AG	AG	AG	GG
Gm09_37329610_G_A-1_B_R_2179338091	Gm09_37329610_G_A	T/C	9	37329610	NC	NC	NC	NC	NC	NC	NC	AA	GG	AG	AG	AG	AG	AA	AG	GG	AG	AG	AG	AA	AA	AG	AG	AG	GG	GG	AG	GG	GG	AG	GG	AA	AA	AG	AG	AA	AA	GG	AG	AG	GG	AG	AG	AG	AA
Gm09_37754494_G_A-1_B_R_2179338097	Gm09_37754494_G_A	A/G	9	37754494	NC	NC	NC	NC	NC	NC	NC	AA	GG	AG	AG	AG	AG	AA	AG	GG	AG	AG	AG	AA	AA	AG	AG	AG	GG	GG	AG	GG	GG	AG	GG	AA	AA	AG	AG	AA	AA	GG	AG	AG	GG	AG	AG	AG	AA
Gm09_37808071_A_C-1_T_F_2179338098	Gm09_37808071_A_C	T/C	9	37808071	NC	NC	NC	NC	NC	NC	NC	CC	AA	AC	AC	AC	AC	CC	AC	AA	AC	AC	AC	CC	CC	AC	AC	AC	AA	AA	AC	AA	AA	AC	AA	CC	CC	AC	AC	CC	CC	AA	AC	AC	AA	AC	AC	AC	CC
Gm09_37823866_T_C-1_B_F_2179338100	Gm09_37823866_T_C	A/C	9	37823866	NC	NC	NC	NC	NC	NC	NC	CC	TT	TC	TC	TC	TC	CC	TC	TT	TC	TC	TC	CC	CC	TC	TC	TC	TT	TT	TC	TT	TT	TC	TT	CC	CC	TC	TC	CC	CC	TT	TC	TC	TT	TC	TC	TC	CC
Gm09_38013391_A_G-1_B_R_2179338105	Gm09_38013391_A_G	A/C	9	38013391	NC	NC	NC	NC	NC	NC	NC	GG	AA	AG	AG	AG	AG	GG	AG	AA	AG	AG	AG	GG	GG	AG	AG	AG	AA	AA	AG	AA	AA	AG	AA	GG	GG	AG	AG	GG	GG	AA	AG	AG	AA	AG	AG	AG	GG
Gm09_38168295_T_C-1_T_R_2179338107	Gm09_38168295_T_C	T/C	9	38168295	NC	NC	NC	NC	NC	NC	NC	CC	TT	TC	TC	TC	TC	CC	TC	TT	TC	TC	TC	CC	CC	TC	TC	TC	TT	TT	TC	TT	TT	TC	TT	CC	CC	TC	TC	CC	CC	TT	TC	TC	TT	TC	TC	TC	CC
Gm09_38676111_A_C-1_B_R_2179338119	Gm09_38676111_A_C	T/C	9	38676111	NC	NC	NC	NC	NC	NC	NC	CC	AA	AC	AC	AC	AC	AC	AA	AA	AC	AC	AC	CC	CC	AC	AC	AC	AA	AA	AC	AA	AC	AC	AC	CC	CC	AC	AC	CC	AC	AA	AC	AC	AC	AC	CC	AC	CC
Gm09_38771421_G_A-1_T_F_2179338120	Gm09_38771421_G_A	A/G	9	38771421	NC	NC	NC	NC	NC	NC	NC	AA	GG	AG	AG	AG	AG	AG	GG	GG	AG	AG	AG	AA	AA	AG	AG	AG	GG	GG	AG	GG	AG	AG	AG	AA	AA	AG	AG	AA	AG	GG	AG	AG	AG	AG	AA	AG	AA
Gm09_39067581_G_A-1_B_R_2179338129	Gm09_39067581_G_A	T/C	9	39067581	NC	NC	NC	NC	NC	NC	NC	AA	GG	AG	AG	AG	AG	AG	GG	GG	AG	AG	AG	AA	AA	AG	AG	AG	GG	GG	AG	GG	AG	AG	AG	AA	AA	AG	AG	AA	AG	GG	AG	AG	AG	AG	AA	AG	AA
Gm09_39225332_G_A-1_T_F_2179338130	Gm09_39225332_G_A	A/G	9	39225332	NC	NC	NC	NC	NC	NC	NC	AA	GG	AG	AG	AG	AG	AG	GG	GG	AG	AG	AG	AA	AG	AG	AG	AG	GG	GG	AG	GG	AG	AG	AG	AA	AA	AG	AG	AA	AG	GG	AG	AG	AG	AG	AA	GG	AA
Gm09_39447611_G_T-1_T_R_2179338139	Gm09_39447611_G_T	A/G	9	39447611	NC	NC	NC	NC	NC	NC	NC	TT	GG	TG	TG	TG	TG	TG	GG	GG	TG	TG	TG	TT	TG	TG	TG	TG	GG	GG	TG	GG	TG	TG	TG	TT	TT	TG	TG	TT	TG	GG	TG	TG	TG	TG	TT	GG	TT
Gm09_39605825_C_T-1_T_R_2179338143	Gm09_39605825_C_T	T/C	9	39605825	NC	NC	NC	NC	NC	NC	NC	TT	CC	TC	TC	TC	TC	TC	CC	CC	TC	TC	TC	TT	TC	TC	TC	TC	CC	CC	TC	CC	TC	TC	TC	TT	TT	TC	TC	TT	TC	CC	TC	TC	TC	TC	TT	CC	TT
Gm09_39693036_C_A-1_T_F_2179338144	Gm09_39693036_C_A	T/C	9	39693036	NC	NC	NC	NC	NC	NC	NC	AA	CC	AC	AC	AC	AC	AC	CC	CC	AC	AC	AC	AA	AC	AC	AC	AC	CC	CC	AC	CC	AC	AC	AC	AA	AA	AC	AC	AA	AC	CC	AC	AC	AC	AC	AA	CC	AA
Gm09_40407114_C_T-1_B_F_2179338160	Gm09_40407114_C_T	T/C	9	40407114	NC	NC	NC	NC	NC	NC	NC	--	CC	CC	CC	CC	CC	CC	CC	CC	CC	CC	--	--	CC	CC	CC	CC	CC	CC	CC	CC	CC	CC	CC	--	--	CC	CC	--	CC	CC	CC	CC	CC	CC	--	CC	--
Gm09_40535562_T_C-1_T_R_2179338163	Gm09_40535562_T_C	T/C	9	40535562	NC	NC	NC	NC	NC	NC	NC	CC	TT	TC	TC	TC	TC	TC	TT	TT	TC	TC	CC	CC	TC	TC	TT	TT	TT	TT	TC	TT	TC	TC	TC	CC	CC	TC	TC	CC	TC	TT	TT	TC	TC	TC	CC	TT	CC
Gm09_40638454_A_G-1_T_F_2179338164	Gm09_40638454_A_G	A/G	9	40638454	NC	NC	NC	NC	NC	NC	NC	GG	AA	AG	AG	AG	AG	AG	AA	AA	AG	AG	GG	GG	AG	AG	AA	AA	AA	AA	AG	AA	AG	AG	AG	GG	GG	AG	AG	GG	AG	AA	AA	AG	AG	AG	GG	AA	GG
Gm09_40706793_A_C-1_B_R_2179338167	Gm09_40706793_A_C	T/C	9	40706793	NC	NC	NC	NC	NC	NC	NC	CC	AA	AC	AC	AC	AC	AC	AA	AA	AC	AC	CC	CC	AC	AC	AA	AA	AA	AA	AC	AA	AC	AC	AC	CC	CC	AC	AC	CC	AC	AA	AA	AC	AC	AC	CC	AA	CC
Gm09_40822345_T_G-1_T_R_2179338169	Gm09_40822345_T_G	T/G	9	40822345	NC	NC	NC	NC	NC	NC	NC	GG	TT	TG	TG	TG	TG	TG	TT	TT	TG	TG	GG	GG	TG	TG	TT	TT	TT	TT	TG	TT	TG	TG	TG	GG	GG	TG	TG	GG	TG	TT	TT	TG	TG	TG	GG	TT	GG
Gm09_40899791_G_A-1_T_F_2179338170	Gm09_40899791_G_A	A/G	9	40899791	NC	NC	NC	NC	NC	NC	NC	AA	GG	AG	AG	AG	AG	AG	GG	GG	AG	AG	AA	AA	AG	AG	GG	GG	GG	GG	AG	GG	AG	AG	AG	AA	AA	AG	AG	AA	AG	GG	GG	AG	AG	AG	AA	GG	AA
Gm09_41103872_T_C-1_B_F_2179338178	Gm09_41103872_T_C	A/G	9	41103872	NC	NC	NC	NC	NC	NC	NC	CC	TT	TC	TC	TC	TC	TC	TT	TT	TC	TC	CC	CC	TC	TT	TT	TT	TT	TT	TC	TT	TC	TC	TC	CC	CC	TC	TC	TC	TC	TT	TT	TC	TC	TC	CC	TT	CC
Gm09_41253226_T_C-1_T_R_2179338181	Gm09_41253226_T_C	T/C	9	41253226	NC	NC	NC	NC	NC	NC	NC	CC	TT	TC	TC	TC	TC	TC	TT	TT	TC	TT	CC	CC	TC	TT	TT	TT	TT	TT	TC	TT	TC	TC	TC	CC	CC	TC	TC	TC	TC	TT	TT	TC	TC	TC	CC	TT	CC
Gm09_413274_G_A-1_B_R_2179337791	Gm09_413274_G_A	A/G	9	413274	NC	NC	NC	NC	NC	NC	NC	AG	AG	GG	GG	AG	GG	GG	GG	AA	AA	GG	AA	AA	GG	GG	AA	AG	GG	AG	GG	AG	AG	AA	AG	AG	GG	AA	GG	AG	GG	AG	AG	AG	AG	GG	AG	AG	GG
Gm09_41389071_G_A-1_B_R_2179338185	Gm09_41389071_G_A	A/C	9	41389071	NC	NC	NC	NC	NC	NC	NC	AA	GG	AG	AG	AG	AG	AG	GG	GG	AG	GG	AA	AA	AG	GG	GG	GG	GG	GG	AG	GG	AG	AG	AG	AA	AA	AG	AG	AG	AG	GG	GG	AG	AG	AG	AA	GG	AA
Gm09_41548661_T_C-1_B_F_2179338188	Gm09_41548661_T_C	T/C	9	41548661	NC	NC	NC	NC	NC	NC	NC	CC	TT	TC	TC	TC	TC	TC	TT	TT	TC	TT	CC	CC	TC	TT	TT	TT	TT	TT	TC	TT	TC	TC	TC	CC	CC	TC	TC	TC	TC	TT	TT	TC	TC	TC	CC	TT	CC
Gm09_41694621_C_T-1_T_R_2179338193	Gm09_41694621_C_T	A/G	9	41694621	NC	NC	NC	NC	NC	NC	NC	TT	CC	TC	TC	TC	TC	TC	CC	CC	TC	CC	TT	TT	TC	CC	CC	CC	CC	CC	TC	CC	TC	TC	TC	TT	TT	TC	TC	TC	TC	TC	CC	TC	TC	TC	TT	CC	TT
Gm09_41861265_C_A-1_T_F_2179338196	Gm09_41861265_C_A	A/G	9	41861265	NC	NC	NC	NC	NC	NC	NC	AA	CC	AC	AC	AC	AC	AC	CC	CC	AC	CC	AA	AA	AC	CC	CC	CC	CC	CC	AC	CC	AC	AC	AC	AA	AA	AC	AC	AC	AC	AC	CC	AC	AC	AC	AA	CC	AA
Gm09_41974247_T_C-1_T_R_2179338199	Gm09_41974247_T_C	A/G	9	41974247	NC	NC	NC	NC	NC	NC	NC	CC	TT	TC	TC	TC	TC	TC	TT	TT	TC	TT	CC	CC	TC	TT	TT	TT	TT	TT	TC	TT	TC	TC	TC	CC	CC	TC	TC	TC	TC	TC	TT	TC	TC	TC	CC	TT	CC
Gm09_42181997_A_G-1_T_F_2179338204	Gm09_42181997_A_G	T/C	9	42181997	NC	NC	NC	NC	NC	NC	NC	GG	AA	AG	AG	AG	AG	AG	AA	AA	AG	AA	GG	GG	AG	AA	AA	AA	AA	AA	AG	AA	AG	AG	AG	GG	GG	AG	AG	AG	AG	AG	AA	AG	AG	AG	GG	AA	GG
Gm09_42241644_G_A-1_B_R_2179338207	Gm09_42241644_G_A	T/C	9	42241644	NC	NC	NC	NC	NC	NC	NC	AA	GG	AG	AG	AG	AG	AG	GG	GG	AG	GG	AA	AA	AG	GG	GG	GG	GG	GG	AG	GG	AG	AG	AG	AA	AA	AG	AG	AG	AG	AG	GG	AG	AG	AG	AA	GG	AA
Gm09_42452071_T_G-1_B_F_2179338210	Gm09_42452071_T_G	T/G	9	42452071	NC	NC	NC	NC	NC	NC	NC	GG	TT	TG	TG	TG	TG	TG	TT	TT	TG	TT	TG	GG	TG	TT	TT	TT	TT	TT	TG	TT	TG	TG	TG	GG	GG	TG	TG	TG	TG	TG	TT	TG	TG	TG	GG	TT	GG
Gm09_42679986_C_T-1_T_R_2179338219	Gm09_42679986_C_T	T/C	9	42679986	NC	NC	NC	NC	NC	NC	NC	TT	CC	TC	TC	TC	TC	TC	CC	CC	TC	CC	TC	TT	TC	CC	CC	CC	CC	CC	TC	CC	TC	TC	TC	TT	TT	TC	TC	TC	TC	TC	CC	TC	TC	TC	TT	CC	TT
Gm09_42974503_G_T-1_B_F_2179338222	Gm09_42974503_G_T	T/C	9	42974503	NC	NC	NC	NC	NC	NC	NC	TT	GG	TG	TG	TG	TG	TG	GG	GG	TG	GG	TG	TT	GG	GG	GG	GG	GG	GG	TG	GG	TG	TG	TG	TT	TT	TG	TG	TG	TG	TG	GG	TG	TG	TG	TT	GG	TT
Gm09_43200347_A_G-1_T_F_2179338226	Gm09_43200347_A_G	A/C	9	43200347	NC	NC	NC	NC	NC	NC	NC	GG	AA	AG	AG	AG	AG	AG	AA	AA	AG	AA	AG	GG	AA	AA	AA	AA	AA	AA	AG	AA	AG	AG	AG	GG	GG	AG	AG	AG	AG	AG	AA	AG	AG	AG	GG	AA	GG
Gm09_43370976_T_C-1_B_F_2179338230	Gm09_43370976_T_C	A/C	9	43370976	NC	NC	NC	NC	NC	NC	NC	CC	TT	TC	TC	TC	TC	TC	TT	TT	TC	TT	TC	CC	TT	TT	TT	TT	TT	TT	TC	TT	TC	TC	TC	CC	CC	TC	TC	TC	TC	TC	TT	TC	TC	TC	CC	TT	CC
Gm09_43613729_C_T-1_T_R_2179338239	Gm09_43613729_C_T	A/C	9	43613729	NC	NC	NC	NC	NC	NC	NC	TT	CC	TC	TC	TC	TC	TC	CC	CC	TC	CC	TC	TT	CC	CC	CC	CC	CC	CC	TC	CC	TC	TC	TC	TT	TT	TC	TC	TC	TC	TC	CC	TC	TC	TC	TT	CC	TT
Gm09_43820536_T_C-1_T_R_2179338243	Gm09_43820536_T_C	T/C	9	43820536	NC	NC	NC	NC	NC	NC	NC	TT	CC	TC	TC	TC	TC	TC	CC	CC	TC	CC	TC	TT	CC	CC	CC	CC	TC	CC	TC	CC	TC	TC	TC	TT	TT	TC	TC	TC	TC	TC	CC	TC	TC	TC	TT	CC	TT
Gm09_4404144_C_T-1_B_F_2179337878	Gm09_4404144_C_T	T/C	9	4404144	NC	NC	NC	NC	NC	NC	NC	TT	CC	CC	TC	TT	TC	CC	CC	CC	TC	TC	TC	TT	CC	TC	TT	TC	CC	CC	TC	CC	CC	TT	TC	TT	TC	TT	CC	TT	TT	TC	TC	TC	CC	CC	TC	TC	TC
Gm09_44266451_T_G-1_T_R_2179338255	Gm09_44266451_T_G	A/G	9	44266451	NC	NC	NC	NC	NC	NC	NC	TT	GG	TG	TG	TG	TG	TG	GG	TG	TG	GG	TG	TT	GG	GG	GG	GG	TG	GG	TG	GG	TG	TG	TG	TT	TT	TG	TG	TG	TG	TG	GG	TG	TG	TG	TT	GG	TT
Gm09_4517002_T_C-1_B_F_2179337880	Gm09_4517002_T_C	A/G	9	4517002	NC	NC	NC	NC	NC	NC	NC	CC	TT	TT	TC	CC	TC	TT	TC	TT	TC	TC	TC	CC	TT	TC	CC	TC	TT	TT	TC	TT	TT	CC	TC	CC	TC	CC	TT	CC	CC	TC	TC	TC	TT	TT	TC	TC	TC
Gm09_4799335_A_C-1_B_R_2179337887	Gm09_4799335_A_C	A/G	9	4799335	NC	NC	NC	NC	NC	NC	NC	CC	AA	AA	CC	CC	CC	AA	CC	AA	CC	CC	CC	CC	AA	CC	CC	CC	AA	AA	CC	AA	AA	CC	CC	CC	CC	CC	AA	CC	CC	CC	CC	CC	AC	AA	CC	CC	CC
Gm09_5122231_A_G-1_B_R_2179337897	Gm09_5122231_A_G	A/G	9	5122231	NC	NC	NC	NC	NC	NC	NC	AA	GG	GG	AG	AA	AG	GG	AG	GG	AG	AA	AG	AA	GG	AG	AA	AG	GG	GG	AG	GG	GG	AA	AG	AA	AG	AA	GG	AA	AA	AG	AG	AG	GG	GG	AG	AG	AG
Gm09_5266408_T_G-1_B_F_2179337898	Gm09_5266408_T_G	A/G	9	5266408	NC	NC	NC	NC	NC	NC	NC	TT	GG	GG	TG	TT	TG	GG	TG	GG	TG	TT	TG	TT	GG	TG	TT	TG	GG	GG	TG	GG	GG	TT	TG	TT	TG	TT	GG	TT	TT	TG	TG	TG	GG	GG	TG	TG	TG
Gm09_5979646_C_T-1_T_R_2179337913	Gm09_5979646_C_T	A/G	9	5979646	NC	NC	NC	NC	NC	NC	NC	TT	CC	CC	TC	TT	TC	CC	TC	CC	TC	TT	TC	TT	TT	TC	TT	TC	CC	CC	TC	CC	CC	TC	TC	TT	TC	TT	CC	TT	TT	TC	TC	TC	CC	CC	TC	TC	TC
Gm09_6106747_G_T-1_T_R_2179337917	Gm09_6106747_G_T	A/G	9	6106747	NC	NC	NC	NC	NC	NC	NC	TG	TT	TG	TG	TG	TG	TT	TG	TG	TG	GG	TG	TG	TG	TT	TT	GG	TG	GG	GG	TG	GG	TG	TG	TG	GG	GG	TG	GG	GG	GG	TT	GG	GG	TT	GG	TT	TT
Gm09_611923_A_G-1_B_R_2179337795	Gm09_611923_A_G	A/G	9	611923	NC	NC	NC	NC	NC	NC	NC	--	--	GG	GG	--	GG	GG	GG	AA	AA	GG	AA	AA	GG	GG	AA	--	GG	--	GG	--	--	AA	--	--	GG	AA	GG	AA	GG	--	--	--	--	GG	AA	--	GG
Gm09_6243152_A_G-1_B_R_2179337921	Gm09_6243152_A_G	T/C	9	6243152	NC	NC	NC	NC	NC	NC	NC	GG	AA	AA	AG	GG	AG	AA	AG	AA	AG	GG	AG	GG	GG	AG	GG	AG	AA	AA	AG	AA	AA	AG	AG	GG	AG	GG	AA	GG	GG	AG	AG	AG	AA	AA	AG	AG	AG
Gm09_6664095_T_C-1_T_R_2179337929	Gm09_6664095_T_C	T/G	9	6664095	NC	NC	NC	NC	NC	NC	NC	TT	CC	CC	TC	TT	TC	CC	TC	CC	TC	TT	TC	TT	TT	TC	TT	TC	CC	CC	TC	CC	CC	TC	TC	TT	TC	TT	CC	TT	TT	TC	TC	TC	CC	CC	TC	TC	TC
Gm09_6676869_A_G-1_B_R_2179337931	Gm09_6676869_A_G	A/G	9	6676869	NC	NC	NC	NC	NC	NC	NC	AA	GG	GG	AG	AA	AG	GG	AG	GG	AG	AA	AG	AA	AA	AG	AA	AG	GG	GG	AG	GG	GG	AG	AG	AA	AG	AA	GG	AA	AA	AG	AG	AG	GG	GG	AG	AG	AG
Gm09_6729236_C_T-1_B_F_2179337932	Gm09_6729236_C_T	T/G	9	6729236	NC	NC	NC	NC	NC	NC	NC	CC	TT	TT	TC	CC	TC	TT	TC	TT	TC	CC	TC	CC	CC	TC	CC	TC	TT	TT	TC	TT	TT	TC	TC	CC	TC	CC	TT	CC	CC	TC	TC	TC	TT	TT	TC	TC	TC
Gm09_6968486_G_A-1_T_F_2179337936	Gm09_6968486_G_A	A/C	9	6968486	NC	NC	NC	NC	NC	NC	NC	GG	AA	AA	AG	GG	AG	AA	AG	AA	AG	GG	AG	GG	GG	AG	GG	AG	AA	AA	AG	AA	AA	AG	AG	GG	GG	GG	AA	GG	GG	AG	AG	AG	AA	AA	AG	AG	AG
Gm09_7072195_T_C-1_T_R_2179337939	Gm09_7072195_T_C	A/G	9	7072195	NC	NC	NC	NC	NC	NC	NC	TT	CC	CC	TC	TT	TC	CC	TC	CC	TC	TT	TC	TT	TT	TC	TT	TC	CC	CC	TC	CC	CC	TC	TC	TT	TT	TT	CC	TT	TT	TC	TC	TC	CC	CC	TC	TC	TC
Gm09_720803_C_T-1_B_F_2179337796	Gm09_720803_C_T	T/C	9	720803	NC	NC	NC	NC	NC	NC	NC	TC	TC	TT	TT	TC	TT	TT	TT	CC	CC	TT	CC	CC	TT	TT	CC	TC	TT	TC	TT	TC	TC	CC	TC	TC	TT	CC	TT	CC	TT	TC	TC	TC	TC	TT	TC	TC	TT
Gm09_7953606_G_T-1_T_R_2179337945	Gm09_7953606_G_T	T/C	9	7953606	NC	NC	NC	NC	NC	NC	NC	GG	TT	TT	TG	GG	TG	TG	TG	TT	TG	GG	TG	GG	GG	TG	GG	TG	TT	TT	TG	TT	TT	TG	TG	GG	GG	GG	TT	GG	GG	TG	TG	TG	TT	TT	TG	TG	TG
Gm09_7983364_A_G-1_B_R_2179337947	Gm09_7983364_A_G	T/C	9	7983364	NC	NC	NC	NC	NC	NC	NC	AA	GG	GG	AG	AA	AG	AG	AG	GG	AG	AA	AG	AA	AA	AG	AA	AG	GG	GG	AG	GG	GG	AG	AG	AA	AA	AA	GG	AA	AA	AG	AG	AG	GG	GG	AG	AG	AG
Gm09_8251351_A_G-1_T_F_2179337948	Gm09_8251351_A_G	A/G	9	8251351	NC	NC	NC	NC	NC	NC	NC	AA	GG	GG	AG	AA	AG	AG	AG	GG	AG	AA	AG	AA	AA	AG	AA	AG	GG	GG	AG	GG	GG	AG	AG	AA	AA	AA	GG	AA	AA	AG	AG	AG	GG	GG	AG	AG	AG
Gm09_8831480_A_G-1_T_F_2179337950	Gm09_8831480_A_G	T/C	9	8831480	NC	NC	NC	NC	NC	NC	NC	AA	GG	GG	AG	AA	AG	AG	AG	GG	AG	AA	AG	AA	AA	AG	AA	AG	GG	GG	AG	GG	GG	AG	AG	AA	AA	AA	GG	AA	AA	AG	AG	AG	GG	GG	AG	AG	AG
Gm09_8984771_A_G-1_T_F_2179337952	Gm09_8984771_A_G	T/C	9	8984771	NC	NC	NC	NC	NC	NC	NC	AA	GG	GG	AG	AA	AG	AG	AG	GG	AG	AA	AG	AA	AA	AG	AA	AG	GG	GG	AG	GG	GG	AG	AG	AA	AA	AA	GG	AA	AA	AG	AG	AG	GG	GG	AG	AG	AG
Gm09_9590399_T_C-1_T_R_2179337955	Gm09_9590399_T_C	T/G	9	9590399	NC	NC	NC	NC	NC	NC	NC	TT	CC	CC	TC	TT	TC	TC	TC	CC	TC	TT	TC	TT	TT	TC	TT	TC	CC	CC	TC	CC	CC	TC	TC	TT	TT	TT	CC	TT	TT	TC	TC	TC	CC	CC	TC	TC	TC
Gm09_998472_G_A-1_B_R_2179337803	Gm09_998472_G_A	T/C	9	998472	NC	NC	NC	NC	NC	NC	NC	AA	AG	GG	GG	AG	GG	GG	GG	AA	AA	GG	AA	AA	GG	GG	AA	AG	GG	AG	GG	AG	AG	AA	AG	AG	GG	AA	GG	AA	GG	AG	AG	AG	AG	GG	AG	AG	GG
Gm10_1232205_A_G-1_B_R_2179338339	Gm10_1232205_A_G	T/C	10	1232205	NC	NC	NC	NC	NC	NC	NC	AG	GG	AG	GG	AA	GG	GG	AA	AG	GG	AG	AA	AG	AA	AG	AG	GG	AG	GG	AG	AA	AA	AG	AG	GG	GG	AG	AA	AG	AG	GG	AG	AA	AA	AA	AG	AA	AG
Gm10_1268065_G_A-1_T_F_2179338340	Gm10_1268065_G_A	T/C	10	1268065	NC	NC	NC	NC	NC	NC	NC	AG	AA	AG	AA	GG	AA	AA	GG	AG	AA	AG	GG	AG	GG	AG	AG	AA	AG	AA	AG	GG	GG	AG	AG	AA	AA	AG	GG	AG	AG	AA	AG	GG	GG	GG	AG	GG	AG
Gm10_1341309_G_A-1_T_F_2179338342	Gm10_1341309_G_A	A/G	10	1341309	NC	NC	NC	NC	NC	NC	NC	AG	GG	AG	GG	AA	GG	GG	AA	AG	GG	AG	AA	AG	AA	AG	AG	GG	AG	GG	AG	AA	AA	AG	AG	GG	GG	AG	AA	AG	AG	GG	AG	AA	AA	AA	AG	AA	AG
Gm10_1388577_T_C-1_B_F_2179338344	Gm10_1388577_T_C	A/G	10	1388577	NC	NC	NC	NC	NC	NC	NC	TC	TT	TC	TT	CC	TT	TT	CC	TC	TT	TC	CC	TC	CC	TC	TC	TT	TC	TT	TC	CC	CC	TC	TC	TT	TT	TC	CC	TC	TC	TT	TC	CC	CC	CC	TC	CC	TC
Gm10_1667248_A_G-1_B_R_2179338357	Gm10_1667248_A_G	T/C	10	1667248	NC	NC	NC	NC	NC	NC	NC	AA	AA	AG	AA	AG	AA	AG	GG	AG	AA	AA	GG	AG	GG	AG	AG	AA	AG	AA	AG	GG	GG	AG	GG	AA	AA	AG	GG	AG	AG	AA	AG	AG	GG	GG	AG	GG	AG
Gm10_1895532_C_T-1_B_F_2179338360	Gm10_1895532_C_T	A/G	10	1895532	NC	NC	NC	NC	NC	NC	NC	CC	CC	TC	CC	TC	CC	TC	TT	TC	CC	CC	TT	TC	TT	TC	TC	CC	TC	CC	TC	TT	TT	TC	TC	CC	CC	TC	TT	TC	TC	CC	TC	TC	TT	TT	TC	TT	TC
Gm10_2141065_A_G-1_B_R_2179338369	Gm10_2141065_A_G	T/C	10	2141065	NC	NC	NC	NC	NC	NC	NC	AA	AA	AG	AA	AG	AG	AG	GG	AG	AA	AA	GG	AG	GG	AG	AG	AA	AG	AA	AG	GG	GG	AG	AG	AA	AA	AG	GG	AG	AG	AA	AG	AG	GG	GG	AG	AG	AG
Gm10_214458_C_T-1_B_F_2179338312	Gm10_214458_C_T	T/C	10	214458	NC	NC	NC	NC	NC	NC	NC	TC	TT	CC	TT	TC	TT	TT	CC	TC	TT	CC	CC	TC	CC	TC	TC	TT	TC	TT	TC	CC	TC	TC	CC	TT	TT	TC	CC	TC	TC	TT	TC	CC	CC	TC	TC	CC	TC
Gm10_2317882_A_G-1_T_F_2179338372	Gm10_2317882_A_G	T/G	10	2317882	NC	NC	NC	NC	NC	NC	NC	GG	GG	AG	GG	AG	AG	AG	AA	AG	GG	GG	AA	AG	AA	AG	AG	GG	AG	GG	AG	AA	AA	AG	AG	AG	GG	AG	AA	AG	AG	GG	AG	AG	AA	AA	AG	AG	AG
Gm10_2382139_A_C-1_T_F_2179338374	Gm10_2382139_A_C	A/G	10	2382139	NC	NC	NC	NC	NC	NC	NC	CC	CC	AC	CC	AC	AC	AC	AA	AC	AC	CC	AA	AC	AA	AC	AC	CC	AC	CC	AC	AA	AA	AC	AC	AC	CC	AC	AA	AC	AC	CC	AC	AC	AA	AA	AC	AC	AC
Gm10_2583564_G_A-1_B_R_2179338381	Gm10_2583564_G_A	T/G	10	2583564	NC	NC	NC	NC	NC	NC	NC	AA	AA	AG	AA	AG	AG	AG	GG	AG	AG	AA	GG	AG	GG	AG	AG	AA	AG	AA	AG	GG	GG	AG	AG	AG	AA	AG	GG	AG	AG	AA	AG	AG	GG	AG	AG	AG	AG
Gm10_2973699_T_C-1_T_R_2179338389	Gm10_2973699_T_C	T/C	10	2973699	NC	NC	NC	NC	NC	NC	NC	CC	CC	TC	CC	TC	TC	TC	TT	TC	TC	CC	TT	TC	TT	TC	TC	CC	TC	CC	TC	TT	TT	TC	TC	TC	TC	TC	TT	TC	TC	CC	TC	TT	TT	TC	TC	TC	TC
Gm10_3022221_T_C-1_T_R_2179338391	Gm10_3022221_T_C	T/C	10	3022221	NC	NC	NC	NC	NC	NC	NC	CC	CC	TC	CC	TC	TC	TC	TT	TC	TC	CC	TT	TC	TT	TC	TC	CC	TC	CC	TC	TT	TT	TC	TC	TC	TC	TC	TT	TC	TC	CC	TC	TT	TT	TC	TC	TC	CC
Gm10_3375821_T_C-1_T_R_2179338403	Gm10_3375821_T_C	A/G	10	3375821	NC	NC	NC	NC	NC	NC	NC	CC	CC	TC	CC	TC	TC	TC	TT	TC	TC	CC	TT	TC	TT	TC	TC	CC	TC	CC	TC	TT	TT	TC	TC	TC	TC	TC	TT	TT	TC	CC	TC	TT	TT	TC	TC	TC	CC
Gm10_3426604_G_A-1_B_R_2179338405	Gm10_3426604_G_A	T/C	10	3426604	NC	NC	NC	NC	NC	NC	NC	AA	AA	AG	AA	AG	AG	AG	GG	AG	AG	AA	GG	AG	GG	AG	AG	AA	AG	AA	AG	GG	GG	AG	AG	AG	AG	AG	GG	GG	AG	AA	AG	GG	GG	AG	AG	AG	AA
Gm10_37762178_C_T-1_B_F_2179338646	Gm10_37762178_C_T	A/C	10	37762178	NC	NC	NC	NC	NC	NC	NC	TT	TC	TC	TT	TC	CC	TC	CC	TC	TC	TC	TC	TC	TC	TC	CC	TC	CC	TC	TC	TC	TC	TC	TC	CC	TC	TC	TC	CC	TC	TC	TC	CC	TT	TC	TC	TC	TT
Gm10_37793479_C_A-1_T_F_2179338648	Gm10_37793479_C_A	A/G	10	37793479	NC	NC	NC	NC	NC	NC	NC	AA	AC	AC	AA	AC	CC	AC	CC	AC	AC	AC	AC	AC	AC	AC	CC	AC	CC	AC	AC	AC	AC	AC	AC	CC	AC	AC	AC	CC	AC	AC	AC	CC	AA	AC	AC	AC	AA
Gm10_38025918_A_C-1_T_F_2179338652	Gm10_38025918_A_C	T/C	10	38025918	NC	NC	NC	NC	NC	NC	NC	CC	AC	AC	CC	AC	AC	AC	AC	AC	AC	AC	AC	AC	AC	AC	AC	AC	AC	AC	AC	CC	AC	AC	AC	AC	AC	AC	AC	AC	AC	AC	AC	AC	CC	AC	AC	AC	CC
Gm10_38105991_T_C-1_T_R_2179338655	Gm10_38105991_T_C	T/G	10	38105991	NC	NC	NC	NC	NC	NC	NC	CC	TC	TC	CC	TC	TT	TC	TT	TC	TC	TC	TC	TC	TC	TC	TT	TC	TT	TC	TC	CC	TC	TC	TT	TT	TC	TC	TC	TT	TC	TC	TC	TT	CC	TC	TC	TC	CC
Gm10_3840102_T_C-1_B_F_2179338416	Gm10_3840102_T_C	A/G	10	3840102	NC	NC	NC	NC	NC	NC	NC	CC	CC	TC	CC	TC	TC	TC	TT	TC	TC	CC	TT	TC	TT	TC	TC	CC	TC	CC	TC	TT	TT	TC	TC	TC	TC	TC	TT	TT	TC	CC	TC	TT	TC	TC	CC	TC	CC
Gm10_38900522_T_C-1_T_R_2179338673	Gm10_38900522_T_C	A/G	10	38900522	NC	NC	NC	NC	NC	NC	NC	CC	TC	TC	TC	TC	TT	TC	TT	TC	TC	TC	TC	TC	TC	TC	TT	TC	TT	TC	TC	CC	TC	TC	TT	TT	TC	TC	CC	TT	TC	TC	TC	TT	CC	TC	TC	TC	CC
Gm10_3896284_A_G-1_T_F_2179338420	Gm10_3896284_A_G	T/C	10	3896284	NC	NC	NC	NC	NC	NC	NC	AA	AA	AG	AA	AG	AG	AG	GG	AG	AG	AA	AG	AG	GG	AG	AG	AA	AG	AA	AG	GG	GG	AG	AG	AG	AG	AG	GG	GG	AG	AG	AG	GG	AG	AG	AA	AG	AA
Gm10_38986661_A_G-1_B_R_2179338675	Gm10_38986661_A_G	A/G	10	38986661	NC	NC	NC	NC	NC	NC	NC	AA	AG	AG	AG	AG	GG	AG	GG	AG	AG	AG	AG	AG	AG	AG	GG	AG	GG	AG	AG	AA	AG	AG	GG	GG	AG	AG	AA	GG	AG	AG	AG	GG	AA	AG	AG	AG	AA
Gm10_39771689_T_G-1_B_F_2179338694	Gm10_39771689_T_G	A/G	10	39771689	NC	NC	NC	NC	NC	NC	NC	TT	TG	TG	TG	TG	GG	TG	GG	TG	TG	TG	TG	TG	TG	TG	GG	TG	GG	TG	TG	TT	GG	TG	GG	GG	TG	TG	TT	GG	TG	TG	TG	GG	TT	TG	TG	TG	TT
Gm10_39827303_A_C-1_T_F_2179338696	Gm10_39827303_A_C	A/G	10	39827303	NC	NC	NC	NC	NC	NC	NC	AA	AC	AC	AC	AC	CC	AC	CC	AC	AC	AC	AC	AC	AC	AC	CC	AC	CC	AC	AC	AA	CC	AC	CC	CC	AC	AC	AA	CC	AC	AC	AC	CC	AA	AC	AC	AC	AA
Gm10_39937578_G_A-1_T_F_2179338698	Gm10_39937578_G_A	T/C	10	39937578	NC	NC	NC	NC	NC	NC	NC	GG	AG	AG	AG	AG	AA	AG	AA	AG	AG	AG	AG	AG	AG	AG	AA	AG	AA	AG	AG	GG	AA	AG	AA	AG	AG	AG	GG	AA	AG	AG	AG	AA	GG	AG	AG	AG	GG
Gm10_40177184_T_G-1_T_R_2179338705	Gm10_40177184_T_G	T/C	10	40177184	NC	NC	NC	NC	NC	NC	NC	GG	TG	TG	TG	TG	TT	TG	TT	TG	TG	TG	GG	TG	TG	TG	TT	TG	TT	TG	TG	GG	TT	TG	TT	TG	TG	TG	GG	TT	TG	TG	TG	TT	GG	TG	TG	TG	GG
Gm10_40258740_G_A-1_T_F_2179338706	Gm10_40258740_G_A	T/C	10	40258740	NC	NC	NC	NC	NC	NC	NC	AA	AG	AG	AG	AG	GG	AG	GG	AG	AG	AG	AA	AG	AG	AG	GG	AG	GG	AG	AG	AA	GG	AG	GG	AG	AG	AG	AA	GG	AG	AG	AG	GG	AA	AG	AG	AG	AA
Gm10_4035277_A_C-1_T_F_2179338424	Gm10_4035277_A_C	A/C	10	4035277	NC	NC	NC	NC	NC	NC	NC	AA	AC	AC	AA	AC	AC	AC	CC	AC	AC	AA	AC	AC	CC	AC	AC	AA	AC	AA	AC	CC	CC	AC	AC	AC	AC	AC	CC	CC	AC	AC	AC	CC	AC	AC	--	AC	AA
Gm10_40692799_T_C-1_B_F_2179338714	Gm10_40692799_T_C	T/G	10	40692799	NC	NC	NC	NC	NC	NC	NC	CC	TC	TC	TC	TC	TT	TC	TC	TC	TC	TC	CC	TC	TC	TC	TT	TC	TT	TC	TC	CC	TT	TC	TT	TC	TC	TC	CC	TT	TC	CC	TC	TT	CC	TC	TC	TC	CC
Gm10_40784262_C_T-1_T_R_2179338717	Gm10_40784262_C_T	A/C	10	40784262	NC	NC	NC	NC	NC	NC	NC	TT	TC	TC	TC	TC	CC	TC	TC	TC	TC	TC	TT	TC	TC	TC	CC	TC	CC	TC	TC	TT	CC	TC	CC	TC	TC	TC	TT	CC	TC	TT	TC	CC	TT	TC	TC	TC	TT
Gm10_41958155_A_G-1_B_R_2179338737	Gm10_41958155_A_G	A/G	10	41958155	NC	NC	NC	NC	NC	NC	NC	GG	AA	AG	AG	AG	AA	AG	AG	AA	AG	AG	GG	GG	AG	AG	AA	AG	AA	AG	AG	GG	AA	AG	AA	AG	AG	AG	GG	AA	AG	GG	AG	AA	AG	AG	--	AG	GG
Gm10_4218276_T_C-1_T_R_2179338431	Gm10_4218276_T_C	A/G	10	4218276	NC	NC	NC	NC	NC	NC	NC	TT	CC	TC	TT	TC	TC	TC	CC	TC	TC	TT	TC	TC	CC	TC	TC	TT	TC	TT	TC	CC	CC	TC	TC	TC	TC	TC	CC	CC	TC	TC	TC	CC	TC	TC	TT	TC	TT
Gm10_43107961_A_G-1_T_F_2179338758	Gm10_43107961_A_G	T/C	10	43107961	NC	NC	NC	NC	NC	NC	NC	GG	AA	AG	GG	AG	AA	AG	AG	AA	AG	AG	GG	GG	AG	AG	AA	GG	AG	AG	GG	GG	AG	AG	AA	GG	AG	GG	GG	AA	AG	GG	AG	AG	AG	AG	AG	AG	AG
Gm10_43178809_G_T-1_B_F_2179338760	Gm10_43178809_G_T	T/G	10	43178809	NC	NC	NC	NC	NC	NC	NC	TT	GG	TG	TT	TG	GG	TG	TG	GG	TG	TG	TT	TT	TG	TG	GG	TT	TG	TG	TT	TT	TG	TG	GG	TT	TG	TT	TT	GG	TG	TT	TG	TG	TG	TG	TG	TG	TG
Gm10_4337334_T_C-1_B_F_2179338434	Gm10_4337334_T_C	A/G	10	4337334	NC	NC	NC	NC	NC	NC	NC	CC	TT	TC	CC	TC	TC	TC	TT	TC	TC	CC	TC	TC	TC	TC	TC	CC	TT	CC	TC	TT	TT	TC	TC	TC	TC	TC	TT	TT	TC	TC	TC	TT	TC	TC	CC	TC	CC
Gm10_4360182_A_G-1_B_R_2179338437	Gm10_4360182_A_G	A/C	10	4360182	NC	NC	NC	NC	NC	NC	NC	GG	AA	AG	GG	AG	AG	AG	AA	AG	AG	GG	AG	AG	AG	AG	AG	GG	AA	GG	AG	AA	AA	AG	AG	AG	AG	AG	AA	AA	AG	AG	AG	AA	AG	AG	GG	AG	GG
Gm10_43894668_A_G-1_B_R_2179338777	Gm10_43894668_A_G	T/C	10	43894668	NC	NC	NC	NC	NC	NC	NC	GG	AA	AG	GG	AG	AA	AG	AG	AA	AG	AG	AG	GG	AG	AG	AA	GG	AG	AG	GG	GG	AA	AG	AA	GG	AG	GG	GG	AA	AG	GG	AG	AG	AG	AG	AG	AG	AG
Gm10_44534800_T_C-0_B_F_2177931794	Gm10_44534800_T_C	T/G	10	44534800	NC	NC	NC	NC	NC	NC	NC	TT	TC	TC	TT	TC	CC	TC	TC	CC	TC	TC	TC	TT	TC	TC	CC	TT	TC	TC	TT	TT	CC	TC	CC	TT	TC	TT	TT	TC	TC	TT	TC	TC	TC	TC	TC	TC	TC
Gm10_44553009_T_C-1_B_F_2179338794	Gm10_44553009_T_C	T/G	10	44553009	NC	NC	NC	NC	NC	NC	NC	TT	TC	TC	TT	TC	CC	TC	TC	CC	TC	TC	TC	TT	TC	TC	CC	TT	TC	TC	TT	TT	CC	TC	CC	TT	TC	TT	TT	TC	TC	TT	TC	TC	TC	TC	TC	TC	TC
Gm10_44556570_A_G-0_B_R_2177931797	Gm10_44556570_A_G	T/C	10	44556570	NC	NC	NC	NC	NC	NC	NC	AA	AG	AG	AA	AG	GG	AG	AG	GG	AG	AG	AG	AA	AG	AG	GG	AA	AG	AG	AA	AA	GG	AG	GG	AA	AG	AA	AA	AG	AG	AA	AG	AG	AG	AG	AG	AG	AG
Gm10_44558639_T_C-0_T_R_2177931801	Gm10_44558639_T_C	T/C	10	44558639	NC	NC	NC	NC	NC	NC	NC	TT	TC	TC	TT	TC	CC	TC	TC	CC	TC	TC	TC	TT	TC	TC	CC	TT	TC	TC	TT	TT	CC	TC	CC	TT	TC	TT	TT	TC	TC	TT	TC	TC	TC	TC	TC	TC	TC
Gm10_44563220_A_G-1_T_F_2179338796	Gm10_44563220_A_G	T/C	10	44563220	NC	NC	NC	NC	NC	NC	NC	AA	AG	AG	AA	AG	GG	AG	AG	GG	AG	AG	AG	AA	AG	AG	GG	AA	AG	AG	AA	AA	GG	AG	GG	AA	AG	AA	AA	AG	AG	AA	AG	AG	AG	AG	AG	AG	AG
Gm10_44574663_C_T-1_B_F_2179338798	Gm10_44574663_C_T	A/G	10	44574663	NC	NC	NC	NC	NC	NC	NC	CC	TC	TC	CC	TC	TT	TC	TC	TT	TC	TC	TC	CC	TC	TC	TT	CC	TC	TC	CC	CC	TT	TC	TT	CC	TC	CC	CC	TC	TC	CC	TC	TC	TC	TC	TC	TC	TC
Gm10_44579722_A_G-0_T_F_2177931804	Gm10_44579722_A_G	A/G	10	44579722	NC	NC	NC	NC	NC	NC	NC	AA	AG	AG	AA	AG	GG	AG	AG	GG	AG	AG	AG	AA	AG	AG	GG	AA	AG	AG	AA	AA	GG	AG	GG	AA	AG	AA	AA	AG	AG	AA	AG	AG	AG	AG	AG	AG	AG
Gm10_4458104_G_A-1_T_F_2179338438	Gm10_4458104_G_A	T/C	10	4458104	NC	NC	NC	NC	NC	NC	NC	GG	AA	AG	AG	AG	AG	AG	AA	AG	AG	GG	AG	AG	AG	AG	AG	GG	AA	GG	AG	AA	AA	AG	AG	AG	AG	AG	AA	AA	AG	AG	AG	AA	AG	AG	GG	AG	GG
Gm10_45051560_T_C-1_T_R_2179338807	Gm10_45051560_T_C	A/G	10	45051560	NC	NC	NC	NC	NC	NC	NC	TT	TC	TC	TT	TC	CC	TC	TC	CC	TC	TC	TC	TT	TC	TC	CC	TT	TC	TC	TT	TT	CC	TC	CC	TT	TC	TT	TT	TC	TC	TT	TC	TC	TC	TC	TC	TC	TC
Gm10_45141082_A_G-1_T_F_2179338808	Gm10_45141082_A_G	A/G	10	45141082	NC	NC	NC	NC	NC	NC	NC	AA	AG	AG	AA	AG	GG	AG	AG	GG	AG	AG	AG	AA	AG	AG	GG	AA	AG	AG	AA	AA	GG	AG	GG	AA	AG	AA	AA	AG	AG	AA	AG	AG	AG	AG	AG	AG	AG
Gm10_45670539_T_C-1_T_R_2179338817	Gm10_45670539_T_C	T/C	10	45670539	NC	NC	NC	NC	NC	NC	NC	TC	TC	TC	TT	TC	CC	TC	TC	CC	CC	TC	TC	TT	TC	TC	CC	TT	TC	TC	TT	TT	CC	TC	CC	TT	TC	TT	TT	TC	TC	TT	TC	TC	TC	TC	TC	TC	TC
Gm10_45863169_A_G-1_B_R_2179338819	Gm10_45863169_A_G	T/C	10	45863169	NC	NC	NC	NC	NC	NC	NC	AG	AG	AG	AA	AG	GG	AG	AG	GG	GG	AG	AG	AA	AG	AG	GG	AA	AG	AG	AA	AA	GG	AG	GG	AA	AG	AA	AA	AG	AG	AA	AG	AG	AG	AG	AG	AG	AG
Gm10_45890133_C_T-1_T_R_2179338821	Gm10_45890133_C_T	A/C	10	45890133	NC	NC	NC	NC	NC	NC	NC	TC	TC	TC	CC	TC	TT	TC	TC	TT	TT	TC	TC	CC	TC	TC	TT	CC	TC	TC	CC	CC	TT	TC	TT	CC	TC	CC	CC	TC	TC	CC	TC	TC	TC	TC	TC	TC	TC
Gm10_46069887_A_G-1_T_F_2179338824	Gm10_46069887_A_G	A/C	10	46069887	NC	NC	NC	NC	NC	NC	NC	AG	AA	AG	AA	AG	GG	AG	AG	GG	GG	AG	AG	AA	AG	AG	GG	AA	AG	AG	AA	AA	GG	AG	GG	AA	AG	AA	AA	AG	AG	AA	AG	AG	AG	AG	AG	AG	AG
Gm10_46788615_A_G-1_T_F_2179338844	Gm10_46788615_A_G	A/G	10	46788615	NC	NC	NC	NC	NC	NC	NC	AG	AA	AG	AA	AG	GG	AG	AG	GG	GG	AG	AG	AA	AG	AG	GG	AA	AG	AG	AA	AA	GG	AG	GG	AA	AG	AA	AA	AG	AG	AA	AG	AG	AG	AG	AG	AG	AG
Gm10_47656484_T_C-1_B_F_2179338864	Gm10_47656484_T_C	T/C	10	47656484	NC	NC	NC	NC	NC	NC	NC	TC	--	TC	--	TC	TC	CC	TC	TT	TT	TC	TC	CC	TC	TC	TT	--	TT	TC	--	--	--	TC	TC	TC	TC	--	TC	TC	TC	--	TC	TC	TC	TC	TC	TC	TC
Gm10_47733469_G_A-1_B_R_2179338867	Gm10_47733469_G_A	A/G	10	47733469	NC	NC	NC	NC	NC	NC	NC	AG	AA	AG	AA	AG	AG	AA	AG	GG	GG	AG	AG	AA	AG	AG	GG	AA	GG	AG	AA	AA	GG	AG	AG	AA	AG	AA	AG	AG	AG	AA	AG	AG	AG	AG	AA	AG	AG
Gm10_4814162_C_T-1_T_R_2179338451	Gm10_4814162_C_T	A/G	10	4814162	NC	NC	NC	NC	NC	NC	NC	CC	TT	TC	TC	TC	TC	TC	TT	TC	TC	CC	TC	TC	TC	TC	TC	TC	TT	TC	TC	TT	TT	TC	TC	TC	TC	TC	TT	TT	TC	TC	TC	TT	TC	TC	CC	TC	CC
Gm10_4892612_G_A-1_T_F_2179338452	Gm10_4892612_G_A	T/C	10	4892612	NC	NC	NC	NC	NC	NC	NC	GG	AA	AG	AG	AG	AG	AG	AA	AG	AG	GG	AG	AG	AG	AG	AG	AG	AA	AG	AG	AA	AA	AG	AG	AG	AG	AG	AA	AA	AG	AG	AG	AA	AG	AG	GG	AG	GG
Gm10_4972351_T_C-1_B_F_2179338454	Gm10_4972351_T_C	T/C	10	4972351	NC	NC	NC	NC	NC	NC	NC	TT	CC	TC	TC	TC	TC	TC	CC	TC	TC	TT	TC	TC	TC	TC	TC	TC	CC	TC	TC	CC	CC	TC	TC	TC	TC	TC	CC	CC	TC	TC	TC	CC	TC	TC	TT	TC	TT
Gm10_5206933_A_C-1_T_F_2179338460	Gm10_5206933_A_C	A/G	10	5206933	NC	NC	NC	NC	NC	NC	NC	CC	AA	AC	AC	AC	AC	AC	AA	AC	AC	CC	AC	AC	AC	AC	AC	AC	AA	AC	AC	AA	AA	AC	AC	AC	AC	AC	AA	AA	AC	AC	AC	AA	AC	AC	CC	AC	CC
Gm10_5404728_C_A-1_T_F_2179338464	Gm10_5404728_C_A	A/C	10	5404728	NC	NC	NC	NC	NC	NC	NC	AA	CC	AC	AC	AC	AC	AC	CC	AC	AC	AA	AC	AC	AC	AC	AC	AC	CC	AC	AC	CC	CC	AC	AC	AC	AC	AC	AC	CC	AC	AC	AC	CC	AC	AC	AA	AC	AA
Gm10_5556984_A_G-1_B_R_2179338469	Gm10_5556984_A_G	A/G	10	5556984	NC	NC	NC	NC	NC	NC	NC	GG	AA	AG	AG	AG	AG	AG	AA	AG	AG	GG	AG	AG	AG	AG	AG	AG	AA	AG	AG	AA	AA	AG	AG	AG	AG	AG	AG	AA	AG	AG	AG	AA	AG	AG	GG	AG	GG
Gm10_6020959_G_T-1_B_F_2179338474	Gm10_6020959_G_T	T/C	10	6020959	NC	NC	NC	NC	NC	NC	NC	TT	TT	TG	TT	TT	TT	TG	TG	TG	TG	GG	GG	TG	TT	GG	GG	GG	GG	TT	TG	TT	TG	TG	TT	TG	GG	TG	TG	GG	TG	GG	TT	TG	TG	GG	TG	TG	TG
Gm10_6572950_G_A-1_T_F_2179338490	Gm10_6572950_G_A	A/G	10	6572950	NC	NC	NC	NC	NC	NC	NC	GG	AA	AG	AG	AG	AG	AG	AA	AG	AG	GG	AG	AG	AG	AG	AG	AG	AA	AG	AG	AA	AG	AG	AG	AG	AG	AG	AG	AA	AG	AG	AG	AA	GG	AG	AG	AG	GG
Gm10_6663940_T_C-1_B_F_2179338492	Gm10_6663940_T_C	A/C	10	6663940	NC	NC	NC	NC	NC	NC	NC	TT	CC	TC	TC	TC	TC	TC	CC	TC	TC	TT	TC	TC	TC	TC	TC	TC	CC	TC	TC	CC	TC	TC	TC	CC	TC	TC	TC	CC	TC	TC	TC	CC	TT	TC	TC	TC	TT
Gm10_6735414_C_T-1_B_F_2179338494	Gm10_6735414_C_T	T/C	10	6735414	NC	NC	NC	NC	NC	NC	NC	CC	TT	TC	TC	TC	TC	TC	TT	TC	TC	CC	TC	TC	TC	TC	TC	TC	TT	TC	TC	TT	TC	TC	TC	TT	TC	TC	TC	TT	TC	TC	TC	TT	CC	TC	TC	TC	CC
Gm10_6837973_T_C-1_T_R_2179338499	Gm10_6837973_T_C	T/C	10	6837973	NC	NC	NC	NC	NC	NC	NC	TT	CC	TC	TC	TC	TC	TC	CC	TC	TC	TT	TC	TC	TC	TC	TC	TC	CC	TC	TC	CC	TC	TC	TC	CC	TC	TC	TC	CC	TC	TC	TC	CC	TT	TC	TC	TC	TT
Gm10_711291_G_A-1_B_R_2179338323	Gm10_711291_G_A	A/G	10	711291	NC	NC	NC	NC	NC	NC	NC	AG	AA	AG	AA	GG	AA	AA	GG	AG	AA	AG	GG	AG	GG	AG	AG	AA	AG	AA	AG	GG	GG	AG	GG	AA	AA	AG	GG	AG	AG	AA	AG	GG	GG	AG	AG	GG	AG
Gm10_925972_C_T-1_B_F_2179338328	Gm10_925972_C_T	T/G	10	925972	NC	NC	NC	NC	NC	NC	NC	TC	TT	TC	TT	CC	TT	TT	CC	TC	TT	TC	CC	TC	CC	TC	TC	TT	TC	TT	TC	CC	CC	TC	TC	TT	TT	TC	CC	TC	TC	TT	TC	CC	CC	TC	TC	CC	TC
Gm10_981062_A_G-1_B_R_2179338331	Gm10_981062_A_G	T/C	10	981062	NC	NC	NC	NC	NC	NC	NC	AG	AA	AG	AA	GG	AA	AA	GG	AG	AA	AG	GG	AG	GG	AG	AG	AA	AG	AA	AG	GG	GG	AG	AG	AA	AA	AG	GG	AG	AG	AA	AG	GG	GG	AG	AG	GG	AG
Gm11_17417230_A_G-1_B_R_2179339285	Gm11_17417230_A_G	A/G	11	17417230	NC	NC	NC	NC	NC	NC	NC	AG	AA	GG	AG	GG	AG	AA	AG	GG	GG	AG	AA	AA	GG	AG	GG	GG	AG	AG	AG	GG	AA	GG	AG	GG	GG	AG	AG	AG	AA	AG	AG	AA	AA	AA	AG	AA	GG
Gm11_2092125_G_A-1_T_F_2179338994	Gm11_2092125_G_A	T/C	11	2092125	NC	NC	NC	NC	NC	NC	NC	AA	AG	AG	AA	AG	GG	GG	AA	AG	GG	GG	AA	AG	GG	AA	AA	AG	AG	AG	AA	AG	AA	GG	GG	AG	GG	AG	AA	AG	GG	AA	AG	AG	AG	AG	AG	AG	AA
Gm11_2167393_G_A-1_B_R_2179338997	Gm11_2167393_G_A	T/C	11	2167393	NC	NC	NC	NC	NC	NC	NC	AA	AG	AG	AA	AG	GG	GG	AA	AG	GG	GG	AA	AG	GG	AA	AA	AG	AG	AG	AA	AG	AA	GG	GG	AG	GG	AG	AA	AG	GG	AA	AG	AG	AG	AG	AG	GG	AA
Gm11_23209753_T_C-1_B_F_2179339316	Gm11_23209753_T_C	T/C	11	23209753	NC	NC	NC	NC	NC	NC	NC	TC	TT	CC	TC	TC	TC	TC	TC	CC	CC	TC	TT	TT	CC	TC	CC	CC	TC	TC	TC	CC	TC	CC	TC	CC	CC	TC	TC	TC	TT	TC	TC	TT	TT	TT	TC	TT	CC
Gm11_24186948_A_C-1_B_R_2179339321	Gm11_24186948_A_C	A/G	11	24186948	NC	NC	NC	NC	NC	NC	NC	AC	AA	CC	AC	CC	AC	AA	AC	CC	CC	AC	AA	AA	CC	AC	CC	CC	AC	AC	AC	CC	AA	CC	AC	CC	CC	AC	AC	AC	AA	AC	AC	AA	AA	AA	AC	AA	CC
Gm11_30902153_T_C-1_B_F_2179339356	Gm11_30902153_T_C	T/C	11	30902153	NC	NC	NC	NC	NC	NC	NC	TC	TT	CC	TC	CC	TC	TT	TC	CC	CC	TC	TT	TT	CC	TC	CC	CC	TC	TC	TC	CC	TT	CC	TC	CC	CC	TC	TC	TC	TT	TC	TC	TT	TT	TT	TC	TT	CC
Gm11_33511924_C_T-1_B_F_2179339382	Gm11_33511924_C_T	T/C	11	33511924	NC	NC	NC	NC	NC	NC	NC	TC	CC	TT	TC	TC	TC	TC	TC	TT	TT	TC	CC	CC	TT	TC	TT	TT	TC	TC	TC	TT	TC	TT	TC	TT	TT	TC	TC	TC	CC	TC	TC	CC	CC	CC	TC	CC	TT
Gm11_34928092_A_G-1_B_R_2179339389	Gm11_34928092_A_G	T/C	11	34928092	NC	NC	NC	NC	NC	NC	NC	AG	AA	GG	AG	AG	AG	AG	AG	GG	GG	AG	AA	AA	GG	AG	GG	GG	AG	AG	AG	GG	AG	GG	AG	GG	GG	AG	AG	AG	AA	AG	AG	AA	AA	AA	AG	AA	GG
Gm11_36293058_A_G-1_T_F_2179339418	Gm11_36293058_A_G	A/C	11	36293058	NC	NC	NC	NC	NC	NC	NC	AG	AA	GG	AG	AG	AG	AG	AG	GG	GG	AG	AA	AA	GG	GG	GG	GG	AG	AG	AG	GG	AG	GG	AG	GG	GG	AG	AG	AG	AG	AG	AG	AA	AG	AA	AG	AG	GG
Gm11_36518427_A_C-1_T_F_2179339424	Gm11_36518427_A_C	A/C	11	36518427	NC	NC	NC	NC	NC	NC	NC	AC	AA	CC	AC	AC	AC	AC	AC	CC	CC	AC	--	AA	CC	AC	CC	CC	AC	AC	AC	CC	AC	CC	AC	CC	CC	AC	AC	AC	AC	AC	AC	AA	AC	AA	AC	AC	CC
Gm11_36778892_C_A-1_T_F_2179339430	Gm11_36778892_C_A	A/G	11	36778892	NC	NC	NC	NC	NC	NC	NC	AC	CC	AA	AC	AC	AA	AC	AC	AA	AA	AC	CC	CC	AC	AC	AA	AA	AC	AC	AC	AA	AC	AA	AC	AA	AA	AC	AC	AC	AC	AC	AC	CC	AC	CC	AC	AC	AA
Gm11_36931482_C_T-1_B_F_2179339436	Gm11_36931482_C_T	A/G	11	36931482	NC	NC	NC	NC	NC	NC	NC	TC	TT	CC	TC	TC	CC	CC	TC	CC	CC	TC	TT	TT	TC	TC	CC	CC	TC	TC	TC	CC	TC	TC	TC	CC	TC	TC	TC	TC	TC	TC	TC	TT	TC	TT	TC	TC	CC
Gm11_37106045_C_T-1_B_F_2179339442	Gm11_37106045_C_T	A/G	11	37106045	NC	NC	NC	NC	NC	NC	NC	TC	TT	CC	TC	TC	CC	CC	TC	CC	CC	TC	TT	TT	TC	TC	CC	CC	TC	TC	TC	CC	TC	TC	TC	CC	TC	TC	TC	TC	TC	TC	TC	TT	TC	TT	TC	TC	CC
Gm11_37291736_G_A-1_T_F_2179339448	Gm11_37291736_G_A	A/C	11	37291736	NC	NC	NC	NC	NC	NC	NC	AG	GG	AA	AG	AG	AA	AA	AG	AA	AA	AG	GG	GG	AG	AG	AA	AA	AG	AG	AG	AA	AG	AG	AG	AA	AG	AG	AG	AG	AG	AG	AG	GG	AG	GG	AG	AG	AA
Gm11_37710966_A_G-1_T_F_2179339458	Gm11_37710966_A_G	T/C	11	37710966	NC	NC	NC	NC	NC	NC	NC	AG	AG	GG	AG	AG	GG	GG	AG	GG	GG	AA	AG	AG	AG	AG	GG	GG	AA	AG	AG	GG	AG	AG	AA	GG	AG	AG	AG	AG	AG	AG	AG	AA	AG	AA	AG	AG	GG
Gm11_37978746_G_T-1_B_F_2179339466	Gm11_37978746_G_T	T/C	11	37978746	NC	NC	NC	NC	NC	NC	NC	TG	GG	TG	TG	TG	GG	TG	TG	GG	GG	TT	TG	TG	TG	TG	TG	TG	TT	TG	TG	GG	TG	TG	TT	TG	TT	GG	TG	GG	TG	TG	TG	TT	TG	TG	TG	TG	TG
Gm11_38136659_T_C-1_T_R_2179339471	Gm11_38136659_T_C	T/C	11	38136659	NC	NC	NC	NC	NC	NC	NC	TC	CC	TC	TC	TC	CC	TC	TC	CC	CC	TT	TC	TC	TC	TC	TC	TC	TT	TC	TC	CC	TC	TC	TT	TC	TT	CC	TC	CC	TC	TC	TC	TT	TC	TC	TC	TC	TC
Gm11_38261784_G_A-1_T_F_2179339474	Gm11_38261784_G_A	A/G	11	38261784	NC	NC	NC	NC	NC	NC	NC	AG	AG	AG	AG	AG	AA	AG	AG	AA	AA	GG	AG	AG	AG	AG	AA	AG	GG	AG	AG	AA	AG	AG	GG	AG	GG	AA	AG	AA	AG	AG	AG	GG	AG	AG	AG	AG	AG
Gm11_38299330_T_G-1_B_F_2179339476	Gm11_38299330_T_G	T/C	11	38299330	NC	NC	NC	NC	NC	NC	NC	TG	TG	TG	TG	TG	GG	TG	TG	GG	GG	TT	TG	TG	TG	TG	GG	TG	TT	TG	TG	GG	TG	TG	TT	TG	TT	GG	TG	GG	TG	TG	TG	TT	TG	TG	TG	TG	TG
Gm11_38424068_C_T-1_T_R_2179339481	Gm11_38424068_C_T	T/G	11	38424068	NC	NC	NC	NC	NC	NC	NC	TC	TC	TC	TC	TC	TT	TC	TC	TT	TT	CC	TC	TC	TC	TC	TT	TC	CC	TC	TC	TT	TC	TC	CC	TC	CC	TT	TC	TT	TC	TC	TC	CC	TC	TC	TC	TC	TC
Gm11_38892011_G_A-1_T_F_2179339490	Gm11_38892011_G_A	T/C	11	38892011	NC	NC	NC	NC	NC	NC	NC	AG	AG	AA	AG	AG	AA	AA	AG	AA	AA	GG	AG	AG	AG	AG	AA	AG	GG	AG	AG	AA	AG	AG	GG	AG	AG	AG	AG	AA	AG	AG	AG	GG	AG	GG	AG	AG	AA
Gm11_39031139_T_C-1_T_R_2179339497	Gm11_39031139_T_C	T/C	11	39031139	NC	NC	NC	NC	NC	NC	NC	TC	TC	CC	TC	TC	CC	CC	TC	CC	CC	TT	TC	TC	TC	TC	CC	CC	TT	TC	TC	CC	TC	TC	TT	CC	TC	TC	TC	CC	TC	TC	TC	TT	TC	TT	TC	TC	CC
Gm11_4216279_A_G-1_B_R_2179339033	Gm11_4216279_A_G	A/C	11	4216279	NC	NC	NC	NC	NC	NC	NC	AA	AA	AG	AA	GG	GG	GG	AG	AG	GG	GG	AA	AG	AG	AA	AA	AA	GG	AG	AA	AG	AA	GG	GG	AG	GG	AA	AA	AG	GG	AA	AA	AG	AG	AG	AG	GG	AG
Gm11_423298_C_T-1_B_F_2179338946	Gm11_423298_C_T	A/G	11	423298	NC	NC	NC	NC	NC	NC	NC	CC	TC	TT	CC	TC	TC	TT	CC	TC	TT	TT	CC	TC	TT	CC	CC	TT	TC	TC	CC	TC	TC	TT	TT	CC	TT	TC	CC	TC	TT	CC	TT	TC	CC	TC	TC	TC	CC
Gm11_4345198_G_A-1_T_F_2179339036	Gm11_4345198_G_A	A/G	11	4345198	NC	NC	NC	NC	NC	NC	NC	GG	GG	AG	GG	AA	AA	AA	AG	AG	AA	AA	GG	AG	AG	GG	GG	GG	AA	AG	GG	AG	GG	AA	AA	AG	AA	GG	GG	AG	AA	GG	GG	AG	AG	AG	AG	AA	AG
Gm11_4408645_C_T-1_B_F_2179339038	Gm11_4408645_C_T	A/C	11	4408645	NC	NC	NC	NC	NC	NC	NC	CC	CC	CC	CC	TT	TT	TT	TC	TC	TT	TT	CC	TC	TC	CC	CC	CC	TT	TC	CC	TC	CC	TT	TT	TC	TT	CC	CC	TC	TT	CC	CC	TC	TC	TC	TC	TT	TC
Gm11_4453218_T_C-1_B_F_2179339040	Gm11_4453218_T_C	A/G	11	4453218	NC	NC	NC	NC	NC	NC	NC	TT	TT	TT	TT	CC	CC	CC	TC	TC	CC	CC	TT	TC	TC	TT	TT	TT	CC	TC	TT	TC	TT	CC	CC	TC	CC	TT	TT	TC	CC	TT	TT	TC	TC	TC	TC	CC	TC
Gm11_4796577_A_C-1_T_F_2179339050	Gm11_4796577_A_C	T/C	11	4796577	NC	NC	NC	NC	NC	NC	NC	AA	AA	AA	AA	CC	CC	CC	AC	AC	CC	CC	AA	AC	AC	AA	AA	AA	CC	CC	AA	AC	AA	CC	CC	AC	CC	AA	AA	AC	CC	AC	AA	AC	AC	AC	AC	CC	AC
Gm11_4866335_T_C-1_T_R_2179339053	Gm11_4866335_T_C	A/G	11	4866335	NC	NC	NC	NC	NC	NC	NC	TT	TT	TT	TT	CC	CC	CC	TC	TC	CC	CC	TT	TC	TC	TT	TT	TT	CC	CC	TT	TC	TT	CC	CC	TC	CC	TT	TT	TC	CC	TC	TT	TC	TC	TC	TC	CC	TC
Gm11_4961902_C_T-1_T_R_2179339055	Gm11_4961902_C_T	A/G	11	4961902	NC	NC	NC	NC	NC	NC	NC	CC	CC	CC	CC	TT	TT	TT	TC	TC	TT	TT	CC	TC	TC	CC	CC	CC	TT	TT	CC	TC	CC	TT	TT	TC	TT	CC	CC	TC	TT	TC	CC	TC	TC	TC	TC	TT	TC
Gm11_5238788_G_A-1_T_F_2179339060	Gm11_5238788_G_A	A/G	11	5238788	NC	NC	NC	NC	NC	NC	NC	GG	GG	GG	GG	AA	AA	AA	AG	AG	AA	AA	GG	AG	AG	GG	GG	GG	AA	AA	GG	AG	GG	AA	AA	AG	AA	GG	GG	AG	AA	AG	GG	AG	AG	AG	AG	AA	AG
Gm11_5293932_C_T-1_B_F_2179339062	Gm11_5293932_C_T	A/C	11	5293932	NC	NC	NC	NC	NC	NC	NC	CC	CC	CC	CC	TT	TT	TT	TC	TC	TT	TT	CC	TC	TC	CC	CC	CC	TT	TT	CC	TC	CC	TT	TT	TC	TT	CC	CC	TC	TT	TC	CC	TC	TC	TC	TC	TT	TC
Gm11_5661230_T_C-1_T_R_2179339069	Gm11_5661230_T_C	A/G	11	5661230	NC	NC	NC	NC	NC	NC	NC	TC	TT	TT	TT	CC	CC	CC	TC	TC	CC	CC	TT	TC	TC	TT	TC	TT	CC	CC	TT	TC	TT	CC	CC	TC	CC	TT	TT	TC	CC	TC	TC	TC	TC	TC	TC	CC	TC
Gm11_5875855_C_T-1_B_F_2179339076	Gm11_5875855_C_T	A/C	11	5875855	NC	NC	NC	NC	NC	NC	NC	TC	TT	TT	TT	CC	CC	TC	TC	TC	CC	CC	TT	TC	TC	TT	TC	TT	CC	CC	TT	TC	TT	CC	CC	TC	CC	TT	TT	TC	CC	TC	TC	TC	TC	TC	TC	CC	TC
Gm11_5948859_T_C-1_B_F_2179339078	Gm11_5948859_T_C	T/G	11	5948859	NC	NC	NC	NC	NC	NC	NC	TC	CC	CC	CC	TT	TT	TC	TC	TC	TT	TT	CC	TC	TC	CC	TC	CC	TT	TT	CC	TC	CC	TT	TT	TC	TT	CC	CC	TC	TT	TC	TC	TC	TC	TC	TC	TT	TC
Gm11_5983320_C_T-1_T_R_2179339081	Gm11_5983320_C_T	A/G	11	5983320	NC	NC	NC	NC	NC	NC	NC	TC	TT	TT	TT	CC	CC	TC	--	TC	CC	CC	TT	TC	TC	TT	TC	TT	CC	CC	TT	TC	TT	CC	CC	TC	CC	TT	TT	TC	CC	TC	TC	TC	TC	TC	TC	CC	TC
Gm11_614313_A_G-1_T_F_2179338952	Gm11_614313_A_G	T/C	11	614313	NC	NC	NC	NC	NC	NC	NC	AA	AG	GG	AA	AG	AG	GG	AA	AG	GG	GG	AA	AG	GG	AA	AA	GG	AG	AG	AA	AG	AG	GG	GG	AA	GG	AG	AA	AG	GG	AA	GG	AG	AA	AG	AG	AG	AA
Gm11_6383207_G_A-1_B_R_2179339095	Gm11_6383207_G_A	T/C	11	6383207	NC	NC	NC	NC	NC	NC	NC	AG	GG	GG	GG	AA	AA	AG	AG	AG	AA	AA	GG	AG	GG	AG	AG	GG	AG	AA	GG	AA	GG	AA	AA	AG	AA	GG	GG	AG	AG	AG	AG	AG	AG	AG	AG	AA	AG
Gm11_6512939_G_A-1_B_R_2179339099	Gm11_6512939_G_A	A/G	11	6512939	NC	NC	NC	NC	NC	NC	NC	AG	GG	GG	GG	AA	AA	AG	AG	AG	AA	AA	GG	AG	GG	AG	AG	GG	AG	AA	GG	AA	GG	AA	AA	AG	AA	GG	GG	AG	AG	AG	AG	AG	AG	AG	AG	AA	AG
Gm11_6619367_T_C-1_T_R_2179339103	Gm11_6619367_T_C	T/G	11	6619367	NC	NC	NC	NC	NC	NC	NC	TC	CC	CC	CC	TT	TT	TC	TC	TC	TT	TT	CC	TC	CC	TC	TC	CC	TC	TT	CC	TT	CC	TT	TT	TC	TT	CC	CC	TC	TC	TC	TC	TC	CC	TC	TC	TT	TC
Gm11_667752_C_T-1_B_F_2179338954	Gm11_667752_C_T	T/C	11	667752	NC	NC	NC	NC	NC	NC	NC	CC	TC	TT	CC	TC	TC	TT	CC	TC	TT	TT	CC	TC	TT	CC	CC	TT	TC	TC	CC	TC	TC	TT	TT	CC	TT	TC	CC	TC	TT	CC	TT	TC	CC	TC	TC	TC	CC
Gm11_6780396_C_T-1_B_F_2179339106	Gm11_6780396_C_T	A/G	11	6780396	NC	NC	NC	NC	NC	NC	NC	TC	TT	TT	TT	CC	CC	TC	TC	TC	CC	CC	TT	TC	TT	TC	TC	TT	TC	CC	TT	CC	TT	CC	CC	TC	CC	TT	TT	TC	TC	TC	TC	TC	TT	TC	TC	CC	TC
Gm11_6882885_T_G-1_B_F_2179339108	Gm11_6882885_T_G	T/C	11	6882885	NC	NC	NC	NC	NC	NC	NC	TG	GG	GG	GG	TT	TT	TG	TG	TG	TT	TT	GG	TG	GG	TG	TG	GG	TG	TT	GG	TT	GG	TT	TT	TG	TT	GG	GG	TG	TG	TG	TG	TG	GG	TG	TG	TT	TG
Gm11_6901726_C_T-1_B_F_2179339110	Gm11_6901726_C_T	A/G	11	6901726	NC	NC	NC	NC	NC	NC	NC	TC	TT	TT	TT	CC	CC	TC	TC	TC	CC	CC	TT	TC	TT	TC	TC	TT	TC	CC	TT	CC	TT	CC	CC	TC	CC	TT	TT	TC	TC	TC	TC	TC	TT	TC	TC	CC	TC
Gm11_6906614_A_G-1_B_R_2179339113	Gm11_6906614_A_G	A/G	11	6906614	NC	NC	NC	NC	NC	NC	NC	AG	GG	GG	GG	AA	AA	AG	AG	AG	AA	AA	GG	AG	GG	AG	AG	GG	AG	AA	GG	AA	GG	AA	AA	AG	AA	GG	GG	AG	AG	AG	AG	AG	GG	AG	AG	AA	AG
Gm11_8363320_T_C-1_T_R_2179339151	Gm11_8363320_T_C	A/G	11	8363320	NC	NC	NC	NC	NC	NC	NC	TC	CC	CC	CC	TT	TT	CC	TC	TT	TT	TT	CC	TC	CC	TC	TC	TC	TC	TT	CC	TT	CC	TT	TT	TC	TT	CC	CC	CC	TC	TC	TC	TC	CC	TC	TC	TT	TC
Gm11_8556791_G_A-1_T_F_2179339154	Gm11_8556791_G_A	T/C	11	8556791	NC	NC	NC	NC	NC	NC	NC	AG	AA	AA	AA	GG	GG	AA	AG	GG	GG	GG	AA	AG	AA	AG	AG	AG	AG	GG	AA	GG	AA	GG	GG	AG	GG	AA	AA	AA	AG	AG	AG	AG	AA	AG	AG	GG	AG
Gm11_9038408_C_A-1_T_F_2179339168	Gm11_9038408_C_A	T/C	11	9038408	NC	NC	NC	NC	NC	NC	NC	AC	AA	AA	AC	CC	CC	AA	AC	CC	CC	CC	AA	CC	AA	AC	AC	AC	AC	CC	AA	CC	AA	CC	CC	AC	CC	AA	AA	AC	AC	AC	AC	AA	AA	AA	AC	CC	AC
Gm11_9666296_T_G-1_T_R_2179339177	Gm11_9666296_T_G	T/C	11	9666296	NC	NC	NC	NC	NC	NC	NC	TG	GG	GG	TG	TT	TT	GG	TG	TT	TT	TT	--	TG	TG	TG	TG	TG	TG	TT	GG	TT	GG	TT	TT	TG	TT	GG	GG	TG	TG	TG	TG	GG	GG	GG	TG	TG	TG
Gm12_1070930_T_C-1_B_F_2179339532	Gm12_1070930_T_C	A/G	12	1070930	NC	NC	NC	NC	NC	NC	NC	CC	CC	TC	TC	TT	CC	CC	TC	TC	TC	TC	TC	TC	TC	TT	CC	TC	TT	TC	TT	TT	TC	TC	TC	TC	TT	TC	TC	TT	TT	TC	TC	TC	CC	CC	TC	CC	TT
Gm12_10933346_T_G-1_B_F_2179339736	Gm12_10933346_T_G	T/C	12	10933346	NC	NC	NC	NC	NC	NC	NC	TG	TT	TG	TG	TT	TG	GG	TG	TG	TG	GG	TG	TG	TG	TG	GG	TG	TG	TT	TT	TT	GG	TG	GG	TG	TT	TG	TG	GG	TG	TT	TT	GG	TG	TG	TG	GG	TG
Gm12_10990594_C_T-1_T_R_2179339739	Gm12_10990594_C_T	T/C	12	10990594	NC	NC	NC	NC	NC	NC	NC	TC	CC	TC	TC	CC	TC	TT	TC	TC	TC	TT	TC	TC	TC	TC	TT	TC	TC	CC	CC	CC	TT	TC	TT	TC	CC	TC	TC	TT	TC	CC	CC	TT	TC	TC	TC	TT	TC
Gm12_11177435_T_C-1_B_F_2179339744	Gm12_11177435_T_C	T/C	12	11177435	NC	NC	NC	NC	NC	NC	NC	TC	TT	TC	TC	TT	TC	CC	TC	TC	TC	CC	TC	TC	TC	TC	CC	TC	TC	TT	TT	TT	CC	TC	CC	TC	TT	TC	TC	CC	TC	TT	TT	CC	TC	TC	TC	CC	TC
Gm12_11325625_T_C-1_B_F_2179339748	Gm12_11325625_T_C	T/G	12	11325625	NC	NC	NC	NC	NC	NC	NC	TC	CC	TC	TC	CC	TC	TT	TC	TC	TC	TT	TC	TC	TC	TC	TT	TC	TC	CC	CC	CC	TT	TC	TT	TC	CC	TC	TC	TT	TC	CC	CC	TT	TC	TC	TC	TT	TC
Gm12_1161576_T_C-1_B_F_2179339534	Gm12_1161576_T_C	A/G	12	1161576	NC	NC	NC	NC	NC	NC	NC	CC	CC	TC	TC	TT	CC	CC	TC	TC	TC	TC	--	TC	TC	TT	CC	TC	TT	TC	TT	TT	TC	TC	TC	TC	TT	TC	TC	TT	TT	TC	TC	TC	CC	CC	TC	CC	TT
Gm12_12686063_T_C-1_T_R_2179339759	Gm12_12686063_T_C	T/C	12	12686063	NC	NC	NC	NC	NC	NC	NC	TC	TT	TC	TC	TT	TC	TC	TC	TC	TC	CC	TC	TC	TC	TC	CC	TC	TC	TT	TT	TT	CC	TC	CC	TC	TT	TC	TC	CC	TC	TT	TT	CC	TC	TC	TC	CC	TC
Gm12_128224_C_T-1_B_F_2179339504	Gm12_128224_C_T	T/C	12	128224	NC	NC	NC	NC	NC	NC	NC	CC	CC	TC	TC	TT	CC	CC	TC	TC	TC	TC	TC	TC	TC	TT	CC	TT	TT	TC	TT	TC	TC	TC	TC	TC	TT	TC	TC	TT	TC	TC	TC	TT	CC	CC	TC	CC	TT
Gm12_1374970_T_C-1_B_F_2179339540	Gm12_1374970_T_C	T/C	12	1374970	NC	NC	NC	NC	NC	NC	NC	CC	CC	TC	TC	TT	CC	CC	TC	TC	TC	TC	TC	TC	TC	TT	CC	TC	TT	TC	TT	TT	TC	TC	TC	TC	TT	TC	TC	TT	TT	TC	TC	TC	CC	CC	TC	CC	TT
Gm12_14231203_C_T-1_B_F_2179339764	Gm12_14231203_C_T	A/G	12	14231203	NC	NC	NC	NC	NC	NC	NC	TC	CC	TC	TC	CC	TC	TC	TC	TC	TC	TT	TC	TC	TC	TC	TT	TC	TC	CC	CC	CC	TT	TC	TT	CC	CC	TC	TC	TT	TC	CC	CC	TT	TC	TC	TC	TT	TC
Gm12_1433336_C_A-1_B_R_2179339543	Gm12_1433336_C_A	A/G	12	1433336	NC	NC	NC	NC	NC	NC	NC	AA	AA	AC	AC	CC	AA	AA	AC	AC	AC	AC	AC	AC	AC	CC	AA	AC	CC	AC	CC	CC	AC	AC	AC	AC	CC	AC	AC	CC	CC	AC	AC	AC	AA	AA	AC	AA	CC
Gm12_14736851_A_G-1_T_F_2179339774	Gm12_14736851_A_G	A/G	12	14736851	NC	NC	NC	NC	NC	NC	NC	AG	GG	AG	AG	GG	AG	AG	AG	AG	AG	AA	AG	AG	AG	AG	AA	AG	AG	GG	GG	GG	AA	AG	AA	GG	GG	AG	AG	AA	AG	GG	GG	AA	AG	AG	AG	AA	AG
Gm12_1531850_T_C-1_B_F_2179339546	Gm12_1531850_T_C	T/C	12	1531850	NC	NC	NC	NC	NC	NC	NC	CC	CC	TC	TC	TT	CC	CC	TC	TC	TC	TC	TC	TC	TC	TT	CC	TC	TT	TC	TT	TT	TC	TC	TC	TC	TT	TC	TC	TT	TT	TT	TC	TC	CC	CC	TC	CC	TT
Gm12_15451614_G_T-1_B_F_2179339782	Gm12_15451614_G_T	T/C	12	15451614	NC	NC	NC	NC	NC	NC	NC	TG	TT	TG	TG	TT	TG	TG	TG	TG	TG	GG	TG	TG	TG	TG	GG	TG	TG	TT	TT	TT	GG	TG	GG	TT	TT	TG	TG	GG	TG	TT	TT	GG	TG	TG	TG	GG	TG
Gm12_15514114_G_T-1_T_R_2179339787	Gm12_15514114_G_T	T/C	12	15514114	NC	NC	NC	NC	NC	NC	NC	TG	TT	TG	TG	TT	TG	TG	TG	TG	TG	GG	TG	TG	TG	TG	GG	TG	TG	TT	TT	TT	GG	TG	GG	TT	TT	TG	TG	GG	TG	TT	TT	GG	TG	TG	TG	GG	TG
Gm12_15877490_A_G-1_T_F_2179339788	Gm12_15877490_A_G	T/C	12	15877490	NC	NC	NC	NC	NC	NC	NC	AG	GG	AG	AG	GG	AG	AG	AG	AG	AG	AA	AG	AG	AG	AG	AA	AG	AG	GG	GG	GG	AA	AG	AA	GG	GG	AG	AG	AA	AG	GG	GG	AA	AG	AG	AG	AA	AG
Gm12_1632399_G_A-1_T_F_2179339548	Gm12_1632399_G_A	T/C	12	1632399	NC	NC	NC	NC	NC	NC	NC	AA	AA	AG	AG	GG	AA	AA	AG	AG	AG	AG	AG	AG	AG	GG	AA	AG	GG	AG	GG	GG	AG	AG	AA	AG	GG	AG	AG	GG	GG	GG	AG	AG	AA	AA	AG	AA	GG
Gm12_16787022_G_A-1_T_F_2179339790	Gm12_16787022_G_A	T/G	12	16787022	NC	NC	NC	NC	NC	NC	NC	AG	AA	AG	AG	AA	AG	AG	AG	AG	AG	GG	AG	AG	AG	AG	GG	AG	AG	AA	AA	AA	GG	AG	GG	AA	AA	AG	AG	GG	AG	AA	AA	GG	AG	AG	AG	GG	AG
Gm12_18062812_A_G-1_B_R_2179339797	Gm12_18062812_A_G	T/G	12	18062812	NC	NC	NC	NC	NC	NC	NC	AG	AA	AG	AA	AG	AG	GG	AG	AG	GG	AA	GG	GG	AA	GG	AG	GG	AA	GG	AG	AA	AG	AG	AG	AG	AG	AG	AG	AG	AA	GG	AG	AG	AG	AG	AG	AG	GG
Gm12_24320821_T_C-1_T_R_2179339809	Gm12_24320821_T_C	T/C	12	24320821	NC	NC	NC	NC	NC	NC	NC	TC	CC	TC	TC	CC	TC	TC	TC	TC	TC	TT	TC	TC	TC	TC	TT	TC	TC	CC	CC	CC	TT	TC	TT	CC	CC	TT	TC	TT	TC	CC	CC	TT	TC	TC	TC	TT	TC
Gm12_25839577_G_A-1_T_F_2179339822	Gm12_25839577_G_A	A/G	12	25839577	NC	NC	NC	NC	NC	NC	NC	AG	AA	AG	AG	AA	AG	AG	AG	AG	AG	GG	AG	AG	AG	AG	GG	AG	AG	AA	AA	AA	GG	AG	GG	AA	AA	GG	AG	GG	AG	AA	AA	GG	AG	AG	AG	GG	AG
Gm12_2847459_G_A-1_T_F_2179339574	Gm12_2847459_G_A	A/C	12	2847459	NC	NC	NC	NC	NC	NC	NC	AG	AA	AA	AG	GG	AA	AA	AG	AA	AG	AG	AG	AG	AG	GG	AA	AG	GG	GG	GG	GG	AG	AG	AA	AG	AG	AG	AG	AG	GG	GG	AG	AG	AA	AA	AG	AA	GG
Gm12_2975576_T_C-1_T_R_2179339577	Gm12_2975576_T_C	A/G	12	2975576	NC	NC	NC	NC	NC	NC	NC	TC	CC	CC	TC	TT	CC	CC	TC	CC	TC	TC	TC	TC	TC	TT	CC	TC	TT	TT	TT	TT	TC	TC	CC	TC	TC	TC	TC	TC	TT	TT	TC	TC	CC	CC	TC	CC	TT
Gm12_30527017_T_C-1_T_R_2179339829	Gm12_30527017_T_C	A/C	12	30527017	NC	NC	NC	NC	NC	NC	NC	TC	TT	TC	TC	TT	TC	TC	TC	TC	TC	CC	TC	TC	TC	TC	CC	TC	TC	TT	TT	TT	CC	TC	CC	TT	TT	CC	TC	CC	TC	TT	TT	CC	TC	TC	TC	CC	TC
Gm12_3133148_T_C-1_T_R_2179339579	Gm12_3133148_T_C	A/G	12	3133148	NC	NC	NC	NC	NC	NC	NC	TC	TT	TT	TC	CC	TT	TT	TC	TT	TC	TC	TC	TC	TC	CC	TT	TC	CC	CC	CC	CC	TC	TC	TT	TC	TC	TC	TC	TC	CC	CC	TC	TC	TT	TT	TC	TT	CC
Gm12_3175818_A_G-1_B_R_2179339581	Gm12_3175818_A_G	T/C	12	3175818	NC	NC	NC	NC	NC	NC	NC	AG	GG	GG	AG	AA	GG	GG	AG	GG	AG	AG	AG	AG	AG	AA	GG	AG	AA	AA	AA	AA	AG	AG	GG	AG	AG	AG	AG	AG	AA	AA	AA	AG	GG	GG	AG	GG	AA
Gm12_32582310_T_G-1_B_F_2179339838	Gm12_32582310_T_G	T/G	12	32582310	NC	NC	NC	NC	NC	NC	NC	TG	TT	TG	TG	TT	TG	TG	TG	TG	TG	GG	GG	TG	TG	TG	GG	TG	TG	TT	TG	TT	GG	TG	GG	TT	TT	GG	TG	GG	TG	TT	TT	GG	TG	TG	TG	GG	TG
Gm12_32734395_T_C-1_B_F_2179339840	Gm12_32734395_T_C	T/G	12	32734395	NC	NC	NC	NC	NC	NC	NC	TC	TT	TC	TC	TT	TC	TC	TC	TC	TC	CC	CC	TC	TC	TC	CC	TC	TC	TT	TC	TT	CC	TC	CC	TT	TT	CC	TC	CC	TC	TT	TT	CC	TC	TC	TC	CC	TC
Gm12_32771353_A_G-1_B_R_2179339843	Gm12_32771353_A_G	T/C	12	32771353	NC	NC	NC	NC	NC	NC	NC	AG	GG	AG	AG	GG	AG	AG	AG	AG	AG	AA	AA	AG	AG	AG	AA	AG	AG	GG	AG	GG	AA	AG	AA	GG	GG	AA	AG	AA	AG	GG	GG	AA	AG	AG	AG	AA	AG
Gm12_3296301_T_G-1_T_R_2179339585	Gm12_3296301_T_G	A/G	12	3296301	NC	NC	NC	NC	NC	NC	NC	TG	TG	GG	TG	TT	GG	GG	TG	GG	TG	TG	TG	TG	TG	TT	GG	TG	TT	TT	TT	TT	TG	TG	GG	TG	TG	TG	TG	TG	TT	TT	TT	TG	GG	GG	TG	GG	TT
Gm12_3309895_G_A-1_B_R_2179339587	Gm12_3309895_G_A	T/C	12	3309895	NC	NC	NC	NC	NC	NC	NC	AG	AG	AA	AG	GG	AA	AA	AG	AA	AG	AG	AG	AG	AG	GG	AA	AG	GG	GG	GG	GG	AG	AG	AA	AG	AG	AG	AG	AG	GG	GG	GG	AG	AA	AA	AG	AA	GG
Gm12_33110081_G_T-1_T_R_2179339847	Gm12_33110081_G_T	T/C	12	33110081	NC	NC	NC	NC	NC	NC	NC	TG	TT	TG	TG	TT	TG	TG	TG	TG	TG	GG	GG	TG	TG	TG	GG	TG	TG	TT	TG	TT	GG	TG	GG	TG	TT	GG	TG	GG	TG	TT	TT	GG	TG	TG	TG	GG	TG
Gm12_33218465_T_C-1_B_F_2179339848	Gm12_33218465_T_C	T/C	12	33218465	NC	NC	NC	NC	NC	NC	NC	TC	TT	TC	TC	TT	TC	TC	TC	TC	TC	CC	CC	TC	TC	TC	CC	TC	TC	TT	TC	TT	CC	TC	CC	TC	TT	CC	TC	CC	TC	TT	TT	CC	TC	TC	TC	CC	TC
Gm12_33680937_A_G-1_T_F_2179339856	Gm12_33680937_A_G	T/C	12	33680937	NC	NC	NC	NC	NC	NC	NC	AG	AA	AG	AG	AA	AG	AG	AG	AG	AG	GG	GG	AG	AG	AG	GG	AG	AG	AA	AG	AA	GG	AG	GG	AG	AA	GG	AG	GG	AG	AA	AA	GG	AG	AG	AG	GG	AG
Gm12_33815566_A_G-1_T_F_2179339858	Gm12_33815566_A_G	A/G	12	33815566	NC	NC	NC	NC	NC	NC	NC	AG	AA	AG	AG	AA	AG	AG	AG	AG	AG	GG	GG	AG	AG	AG	GG	AG	AG	AA	AG	AA	GG	AG	GG	AG	AA	GG	AG	GG	AG	AA	AA	GG	AG	AG	AG	GG	AG
Gm12_33892140_G_A-1_B_R_2179339861	Gm12_33892140_G_A	T/G	12	33892140	NC	NC	NC	NC	NC	NC	NC	AG	AA	GG	AG	AA	AG	AG	AG	AG	AG	GG	GG	AG	AG	AG	GG	AG	AG	AA	AG	AA	GG	AG	GG	AG	AA	GG	AG	GG	AG	AA	AA	GG	AG	AG	AG	GG	AG
Gm12_34102452_G_A-1_T_F_2179339862	Gm12_34102452_G_A	A/G	12	34102452	NC	NC	NC	NC	NC	NC	NC	AG	AA	GG	AG	AA	AG	AG	AG	AG	AG	GG	GG	AG	AG	AG	GG	AG	AG	AA	AG	AA	GG	AG	GG	AG	AA	GG	AG	GG	AG	AA	AA	GG	AG	AG	AG	GG	AG
Gm12_34217043_C_T-1_T_R_2179339865	Gm12_34217043_C_T	T/C	12	34217043	NC	NC	NC	NC	NC	NC	NC	TC	TT	CC	TC	TT	TC	TC	TC	TC	TC	CC	CC	TC	TC	TC	CC	TC	TC	TT	TC	TT	CC	TC	CC	TC	TT	CC	TC	CC	TC	TT	TT	CC	TC	TC	TC	CC	TC
Gm12_34289684_C_T-1_T_R_2179339867	Gm12_34289684_C_T	A/G	12	34289684	NC	NC	NC	NC	NC	NC	NC	TC	CC	TT	TC	CC	TC	TC	TC	TC	TC	TT	TT	TC	TC	TC	TT	TC	TC	CC	TC	CC	TT	TC	TT	TC	CC	TT	TC	TT	TC	CC	CC	TT	TC	TC	TC	TT	TC
Gm12_34421239_A_G-1_T_F_2179339870	Gm12_34421239_A_G	A/G	12	34421239	NC	NC	NC	NC	NC	NC	NC	AG	GG	AA	AG	GG	AG	AG	AG	AG	AG	AA	AA	AG	AG	AG	AA	AG	AG	AG	AG	GG	AA	AG	AA	AG	GG	AA	AG	AA	AA	GG	GG	AA	AG	AG	AG	AA	AG
Gm12_34591501_C_T-1_B_F_2179339874	Gm12_34591501_C_T	T/C	12	34591501	NC	NC	NC	NC	NC	NC	NC	TC	CC	TT	TC	CC	TC	TT	TC	TC	TC	TT	TT	TC	TC	TC	TT	TC	TC	TC	TC	CC	TT	TC	TT	TC	CC	TT	TC	TT	TT	CC	CC	TT	TC	TC	TC	TT	TC
Gm12_3459699_C_T-1_T_R_2179339591	Gm12_3459699_C_T	A/C	12	3459699	NC	NC	NC	NC	NC	NC	NC	TC	TC	TT	TC	CC	TT	TT	TC	TT	TC	TC	TC	TC	TC	CC	TT	TC	CC	CC	CC	CC	TC	TC	TT	TC	TC	TC	TC	TC	CC	CC	CC	TC	TT	TT	TC	TT	CC
Gm12_34776200_C_T-1_T_R_2179339883	Gm12_34776200_C_T	A/G	12	34776200	NC	NC	NC	NC	NC	NC	NC	TC	CC	TT	TC	CC	TC	TT	TT	TC	TC	TT	TT	TC	TC	TC	TT	TC	TC	TC	TC	CC	TT	TC	TT	TC	CC	TT	TC	TT	TT	CC	CC	TT	TC	TC	TC	TT	TC
Gm12_34892779_T_G-1_T_R_2179339885	Gm12_34892779_T_G	A/G	12	34892779	NC	NC	NC	NC	NC	NC	NC	TG	TT	GG	TG	TT	TG	GG	GG	TG	TG	GG	GG	TG	TG	TG	GG	TG	TG	TG	TG	TT	GG	TG	GG	TG	TT	GG	TT	GG	GG	TT	TT	GG	TG	TG	TG	GG	TG
Gm12_35525603_A_G-1_B_R_2179339899	Gm12_35525603_A_G	T/C	12	35525603	NC	NC	NC	NC	NC	NC	NC	AG	AA	GG	AG	AA	AG	GG	GG	AG	AG	GG	GG	AG	AA	AG	GG	AG	AG	AG	AG	AA	GG	AA	GG	AG	AA	GG	AA	GG	GG	AA	AA	GG	AG	AG	AG	GG	AG
Gm12_35586020_G_A-1_T_F_2179339900	Gm12_35586020_G_A	A/C	12	35586020	NC	NC	NC	NC	NC	NC	NC	AG	GG	AA	AG	GG	AG	AA	AA	AG	AG	AA	AA	AG	GG	AG	AA	AG	AG	AG	AG	GG	AA	GG	AA	AG	GG	AA	GG	AA	AA	GG	GG	AA	AG	AG	AG	AA	AG
Gm12_3587852_T_C-1_T_R_2179339597	Gm12_3587852_T_C	T/C	12	3587852	NC	NC	NC	NC	NC	NC	NC	TC	TC	CC	TC	TT	CC	CC	TC	CC	TC	TC	TC	TC	TT	TT	CC	TC	TT	TT	TT	TT	TC	TC	CC	TC	TC	TC	TC	TC	TT	TT	TT	TC	CC	CC	TC	CC	TT
Gm12_36002148_G_T-1_B_F_2179339912	Gm12_36002148_G_T	T/C	12	36002148	NC	NC	NC	NC	NC	NC	NC	TG	GG	TT	TG	GG	TT	TG	TT	TG	TG	TT	TT	TG	GG	TG	TT	TG	TG	TG	TG	GG	TT	GG	TT	TG	GG	TT	GG	TT	TT	GG	GG	TG	TT	TG	TG	TT	TG
Gm12_3663850_A_G-1_B_R_2179339599	Gm12_3663850_A_G	A/G	12	3663850	NC	NC	NC	NC	NC	NC	NC	AG	AG	GG	AG	AA	GG	GG	AG	GG	AG	AG	AG	AG	AA	AA	GG	AG	AA	AA	AA	AA	AG	AG	GG	AG	AG	AG	AG	AG	AA	AA	AA	AG	GG	GG	AG	GG	AA
Gm12_3843573_G_A-1_T_F_2179339602	Gm12_3843573_G_A	A/G	12	3843573	NC	NC	NC	NC	NC	NC	NC	AG	AG	AA	AG	GG	AA	AA	AG	AA	AG	AG	AG	AG	GG	GG	AA	AG	GG	GG	GG	GG	AG	AG	AA	AG	AG	AG	AG	AG	GG	GG	GG	AG	AA	AA	AG	AA	GG
Gm12_39156556_T_C-1_T_R_2179339991	Gm12_39156556_T_C	A/G	12	39156556	NC	NC	NC	NC	NC	NC	NC	TC	CC	TC	TC	TC	CC	TC	CC	TC	TC	CC	TT	CC	TT	CC	CC	CC	TT	TC	TC	TC	TC	TT	TC	TC	TT	CC	TT	TC	CC	TC	TT	TC	CC	TC	TT	TC	TC
Gm12_39240113_C_T-1_T_R_2179339993	Gm12_39240113_C_T	T/C	12	39240113	NC	NC	NC	NC	NC	NC	NC	TC	TT	TC	TC	TC	TT	TC	TT	TC	TC	TT	CC	TT	CC	TT	TT	TT	CC	TC	TC	TC	TC	CC	TC	TC	CC	TT	CC	TC	TT	TC	CC	TC	TT	TC	CC	TC	TC
Gm12_39289776_T_C-1_T_R_2179339995	Gm12_39289776_T_C	T/C	12	39289776	NC	NC	NC	NC	NC	NC	NC	TC	CC	TC	TC	TC	CC	TC	CC	TC	TC	CC	TT	CC	TT	CC	CC	CC	TT	TC	TC	TC	TC	TT	TC	TC	TT	CC	TT	TC	CC	TC	TT	TC	CC	TC	TT	TC	TC
Gm12_39420263_T_C-1_T_R_2179339999	Gm12_39420263_T_C	A/G	12	39420263	NC	NC	NC	NC	NC	NC	NC	TC	CC	TC	TC	TC	CC	TC	CC	TC	TC	CC	TT	CC	TT	CC	CC	CC	TT	TC	TC	TC	TC	TT	TC	TC	TT	CC	TT	TC	CC	TC	TT	TC	CC	TC	TT	TC	TC
Gm12_39490812_G_A-1_T_F_2179340000	Gm12_39490812_G_A	T/G	12	39490812	NC	NC	NC	NC	NC	NC	NC	AG	AA	AG	AG	AG	AA	AG	AA	AG	AG	AA	GG	AA	GG	AA	AA	AA	GG	AG	AG	AG	AG	GG	AG	AG	GG	AA	GG	AG	AA	AG	GG	AG	AA	AG	GG	AG	AG
Gm12_39632863_C_T-1_B_F_2179340006	Gm12_39632863_C_T	T/C	12	39632863	NC	NC	NC	NC	NC	NC	NC	TC	TT	TC	TC	TC	TT	TC	TT	TC	TC	TT	CC	TT	CC	TT	TT	TT	CC	TC	TC	TC	TC	CC	TC	TC	CC	TT	CC	TC	TT	TC	CC	TC	TT	TC	CC	TC	TC
Gm12_39886487_G_A-1_T_F_2179340014	Gm12_39886487_G_A	T/C	12	39886487	NC	NC	NC	NC	NC	NC	NC	AG	AA	AG	AG	AG	AA	AG	AA	AG	AG	AA	GG	AG	GG	AA	AA	AA	GG	AG	AG	AG	AG	GG	AG	AG	GG	AA	GG	AG	AA	AG	GG	AG	AA	AG	GG	AG	AG
Gm12_4025840_T_G-1_T_R_2179339607	Gm12_4025840_T_G	T/C	12	4025840	NC	NC	NC	NC	NC	NC	NC	TG	TG	GG	TG	TT	GG	GG	TG	GG	TG	TG	TG	TG	TT	TT	GG	TG	TT	TT	TT	TT	TG	TG	GG	TG	TG	TG	TT	TG	TT	TT	TT	TG	GG	GG	TG	GG	TT
Gm12_405621_A_C-1_B_R_2179339511	Gm12_405621_A_C	T/C	12	405621	NC	NC	NC	NC	NC	NC	NC	CC	CC	AC	AC	AA	CC	CC	AC	AC	AC	AC	AC	AC	AC	AA	CC	AC	AA	AC	AA	AC	AC	AC	AC	AC	AA	AC	AC	AA	AC	AC	AC	AA	CC	CC	AC	CC	AA
Gm12_4268262_G_A-1_B_R_2179339611	Gm12_4268262_G_A	T/C	12	4268262	NC	NC	NC	NC	NC	NC	NC	AG	AG	AA	AG	GG	AA	AA	AG	AA	AG	AG	AG	AG	GG	GG	AA	AG	GG	GG	GG	GG	AG	AG	AA	AG	AG	AG	GG	AG	GG	GG	GG	AG	AA	AA	AG	AA	GG
Gm12_4363882_T_C-1_B_F_2179339612	Gm12_4363882_T_C	T/C	12	4363882	NC	NC	NC	NC	NC	NC	NC	TC	TC	CC	TC	TT	CC	CC	TC	CC	TC	TC	TC	TC	TT	TT	CC	TC	TT	TT	TT	TT	TC	TC	CC	TC	TC	TC	TT	TC	TT	TT	TT	TC	CC	CC	TC	CC	TT
Gm12_4592200_C_T-1_T_R_2179339615	Gm12_4592200_C_T	A/G	12	4592200	NC	NC	NC	NC	NC	NC	NC	TC	TC	TT	TC	CC	TT	TT	TC	TT	TC	TC	TC	TC	CC	CC	TT	TC	CC	CC	CC	CC	TC	TC	TT	TC	TC	TC	CC	TC	CC	CC	CC	TT	TT	TT	TC	TT	CC
Gm12_4670638_A_C-1_B_R_2179339619	Gm12_4670638_A_C	A/C	12	4670638	NC	NC	NC	NC	NC	NC	NC	AC	AC	CC	AC	AC	CC	CC	AC	CC	AC	AC	AC	AC	AC	AC	CC	AC	AC	AC	AC	AC	AC	AC	CC	AC	AC	AC	AC	AC	AC	AC	AC	CC	CC	CC	AC	CC	AC
Gm12_506863_G_A-1_B_R_2179339515	Gm12_506863_G_A	T/C	12	506863	NC	NC	NC	NC	NC	NC	NC	AA	AA	AG	AG	GG	AA	AA	AG	AG	AG	AG	AG	AG	AG	GG	AA	AG	GG	AG	GG	AG	AG	AG	AG	AG	GG	AG	AG	GG	AG	AG	AG	GG	AA	AA	AG	AA	GG
Gm12_5230528_G_A-1_T_F_2179339630	Gm12_5230528_G_A	T/C	12	5230528	NC	NC	NC	NC	NC	NC	NC	AG	AG	AA	AG	GG	AA	AA	AG	AA	AG	AG	AG	AG	GG	GG	AA	AG	GG	GG	GG	GG	AG	AG	AA	GG	AG	AG	GG	AG	GG	GG	GG	AA	AA	AA	AG	AA	GG
Gm12_5309573_G_A-1_B_R_2179339633	Gm12_5309573_G_A	T/G	12	5309573	NC	NC	NC	NC	NC	NC	NC	AG	AG	AA	AG	GG	AA	AA	AG	AA	AG	AG	AG	AG	GG	GG	AA	AG	GG	GG	GG	GG	AG	AG	AA	GG	AG	AG	GG	AG	GG	GG	GG	AA	AA	AA	AG	AA	GG
Gm12_5392662_C_T-1_B_F_2179339634	Gm12_5392662_C_T	A/G	12	5392662	NC	NC	NC	NC	NC	NC	NC	TC	TC	TT	TC	CC	TT	TT	TC	TT	TC	TC	TC	TC	CC	CC	TT	TC	CC	CC	CC	CC	TC	TC	TT	CC	TC	TC	CC	TC	CC	CC	CC	TT	TT	TT	TC	TT	CC
Gm12_5475411_T_C-1_B_F_2179339636	Gm12_5475411_T_C	T/C	12	5475411	NC	NC	NC	NC	NC	NC	NC	TC	TC	CC	TC	TT	CC	CC	TC	CC	TC	TC	TC	TC	TT	TT	CC	TC	TT	TT	TT	TT	TC	TC	CC	TT	TC	TC	TC	TC	TT	TT	TT	CC	CC	CC	TC	CC	TT
Gm12_5610878_T_C-1_B_F_2179339638	Gm12_5610878_T_C	T/G	12	5610878	NC	NC	NC	NC	NC	NC	NC	TC	TC	CC	TC	TT	CC	CC	TC	CC	TC	TC	TC	TC	TT	TT	CC	TC	TT	TT	TT	TT	TC	TC	CC	TT	TC	TC	TC	TC	TT	TT	TT	CC	CC	CC	TC	CC	TT
Gm12_5706745_G_A-1_B_R_2179339641	Gm12_5706745_G_A	A/G	12	5706745	NC	NC	NC	NC	NC	NC	NC	AG	AG	AA	AG	GG	AA	AA	AG	AA	AG	AG	AG	AG	GG	GG	AA	AG	GG	GG	GG	GG	AG	AG	AA	GG	AG	AG	AG	AG	GG	GG	GG	AA	AA	AA	AG	AA	GG
Gm12_5786241_A_G-1_T_F_2179339642	Gm12_5786241_A_G	A/G	12	5786241	NC	NC	NC	NC	NC	NC	NC	AG	AA	GG	AG	AA	GG	GG	AG	GG	AG	AG	AG	AG	AA	AA	GG	AG	AA	AA	AA	AA	AG	AG	GG	AA	AG	AG	AG	AG	AA	AA	AA	GG	GG	GG	AG	GG	AA
Gm12_6023395_T_C-1_B_F_2179339644	Gm12_6023395_T_C	T/C	12	6023395	NC	NC	NC	NC	NC	NC	NC	TC	CC	TT	TC	CC	TT	TT	TC	TT	TC	TC	TC	TC	CC	CC	TT	TC	CC	CC	CC	CC	TC	TC	TT	CC	TC	TC	TC	TC	CC	CC	CC	TT	TT	TT	TC	TT	CC
Gm12_6150215_A_G-1_B_R_2179339647	Gm12_6150215_A_G	A/G	12	6150215	NC	NC	NC	NC	NC	NC	NC	AG	GG	AA	AG	GG	AA	AA	AG	AA	AG	AG	AG	AG	GG	GG	AA	AG	GG	GG	GG	GG	AG	AA	AA	GG	AG	AG	AG	AG	GG	GG	GG	AA	AA	AA	AG	AA	GG
Gm12_6195964_C_T-1_T_R_2179339649	Gm12_6195964_C_T	A/G	12	6195964	NC	NC	NC	NC	NC	NC	NC	TC	TT	CC	TC	TT	CC	CC	TC	CC	TC	TC	TC	TC	TT	TT	CC	TC	TT	TT	TT	TT	TC	CC	CC	TT	TT	TC	TC	TC	TT	TT	TT	CC	CC	CC	TC	CC	TT
Gm12_6295017_A_C-1_T_F_2179339650	Gm12_6295017_A_C	A/G	12	6295017	NC	NC	NC	NC	NC	NC	NC	AC	CC	AA	AC	CC	AA	AA	AC	AA	AC	AC	AC	AC	CC	CC	AA	AC	CC	CC	CC	CC	AC	AA	AA	CC	CC	AC	AC	AC	CC	CC	CC	AA	AA	AA	AC	AA	CC
Gm12_6407458_T_C-1_T_R_2179339655	Gm12_6407458_T_C	T/C	12	6407458	NC	NC	NC	NC	NC	NC	NC	TC	CC	TT	TC	CC	TT	TT	TC	TC	TC	TC	TC	TC	CC	CC	TT	TC	CC	CC	CC	CC	TC	TT	TT	TC	CC	TC	TC	TC	CC	CC	CC	TT	TT	TT	TC	TT	CC
Gm12_6663270_C_T-1_B_F_2179339660	Gm12_6663270_C_T	T/C	12	6663270	NC	NC	NC	NC	NC	NC	NC	TC	CC	TT	TC	CC	TT	TT	TC	TC	TC	TT	TC	TC	CC	CC	TT	TC	CC	CC	CC	CC	TC	TC	TT	TC	CC	TC	TC	TC	CC	CC	CC	TT	TT	TC	TC	TT	CC
Gm12_6892713_T_C-1_T_R_2179339667	Gm12_6892713_T_C	A/G	12	6892713	NC	NC	NC	NC	NC	NC	NC	TC	TT	CC	TC	TT	CC	CC	TC	TC	TC	CC	TC	TC	TT	TC	CC	TC	TT	TT	TT	TT	TC	TC	CC	TC	TT	TC	TC	TC	TT	TT	TT	CC	CC	TC	TC	CC	TT
Gm12_6932978_G_A-1_B_R_2179339669	Gm12_6932978_G_A	T/C	12	6932978	NC	NC	NC	NC	NC	NC	NC	AG	GG	AG	AG	GG	AA	AA	AG	AG	AG	AA	AG	AG	GG	AG	AA	AG	GG	GG	GG	GG	AG	AG	AA	AG	GG	AG	AG	AG	GG	GG	GG	AA	AA	AG	AG	AA	GG
Gm12_7162872_G_A-1_T_F_2179339674	Gm12_7162872_G_A	A/G	12	7162872	NC	NC	NC	NC	NC	NC	NC	AG	GG	AG	AG	GG	AA	AA	AG	AG	AG	AA	AG	AG	GG	AG	AA	AG	GG	GG	GG	GG	AG	AG	AA	AG	GG	AG	AG	AG	GG	GG	GG	AA	AA	AG	AG	AA	GG
Gm12_7270512_G_A-1_T_F_2179339676	Gm12_7270512_G_A	A/G	12	7270512	NC	NC	NC	NC	NC	NC	NC	AG	GG	AG	AG	GG	AA	AA	AG	AG	AG	AA	AG	AG	GG	AG	AA	AG	GG	GG	GG	GG	AG	AG	AA	AG	GG	AG	AG	AG	GG	GG	GG	AA	AA	AG	AG	AA	GG
Gm12_7316668_A_G-1_B_R_2179339679	Gm12_7316668_A_G	A/G	12	7316668	NC	NC	NC	NC	NC	NC	NC	AG	AA	AG	AG	AA	GG	GG	AG	AG	AG	GG	AG	AG	AA	AG	GG	AG	AA	AA	AA	AA	AG	AG	GG	AG	AA	AG	AG	AG	AA	AA	AA	GG	GG	AG	AG	GG	AA
Gm12_7325785_A_G-0_T_F_2177931860	Gm12_7325785_A_G	T/C	12	7325785	NC	NC	NC	NC	NC	NC	NC	AG	AA	AG	AG	AA	GG	GG	AG	AG	AG	GG	AG	AG	AA	AG	GG	AG	AA	AA	AA	AA	AG	AG	GG	AG	AA	AG	AG	AG	AA	AA	AA	GG	GG	AG	AG	GG	AA
Gm12_7374946_T_C-0_B_F_2177931866	Gm12_7374946_T_C	A/C	12	7374946	NC	NC	NC	NC	NC	NC	NC	TC	TT	TC	TC	TT	CC	CC	TC	TC	TC	CC	TC	TC	TC	TC	CC	TC	TT	TT	TT	TT	TC	TC	CC	TC	TT	TC	TC	TC	TT	TT	TT	CC	CC	TC	TC	CC	TT
Gm12_7405074_C_T-0_B_F_2177931874	Gm12_7405074_C_T	A/C	12	7405074	NC	NC	NC	NC	NC	NC	NC	TC	CC	TC	TC	CC	TT	TT	TC	TC	TC	TT	TC	TC	TC	TC	TT	TC	CC	CC	CC	CC	TC	TC	TT	TC	CC	TC	TC	TC	CC	CC	CC	TT	TT	TC	TC	TT	CC
Gm12_7436103_T_G-0_B_F_2177931880	Gm12_7436103_T_G	A/G	12	7436103	NC	NC	NC	NC	NC	NC	NC	TG	TT	TG	TG	TT	GG	GG	TG	TG	TG	GG	TG	TG	TG	TG	GG	TG	TT	TT	TT	TT	TG	TG	GG	TG	TT	TG	TG	TG	TT	TT	TT	GG	GG	TG	TG	GG	TT
Gm12_7753259_T_C-1_T_R_2179339687	Gm12_7753259_T_C	A/G	12	7753259	NC	NC	NC	NC	NC	NC	NC	TC	TT	TC	TC	TT	TC	CC	TC	TC	TC	CC	TC	TC	TC	TC	CC	TC	TT	TT	TT	TT	TC	TC	CC	TC	TT	TC	TC	TC	TT	TT	TT	CC	CC	TC	TC	CC	TT
Gm12_7855367_G_A-1_T_F_2179339688	Gm12_7855367_G_A	A/C	12	7855367	NC	NC	NC	NC	NC	NC	NC	AG	AA	AG	AG	AA	AG	GG	AG	AG	AG	GG	AG	AG	AG	AG	GG	AG	AA	AA	AA	AA	AG	AG	GG	AG	AA	AG	AG	AG	AA	AA	AA	GG	GG	AG	AG	GG	AA
Gm12_8188220_T_C-1_B_F_2179339694	Gm12_8188220_T_C	A/G	12	8188220	NC	NC	NC	NC	NC	NC	NC	TC	TT	TC	TC	TT	TC	CC	TC	TC	TC	CC	TC	TC	TC	TC	CC	TC	TC	TT	TT	TT	TC	TC	CC	TC	TT	TC	TC	TC	TT	TT	TT	CC	CC	TC	TC	CC	TT
Gm12_82828_T_C-1_T_R_2179339503	Gm12_82828_T_C	T/G	12	82828	NC	NC	NC	NC	NC	NC	NC	CC	CC	TC	TC	TT	CC	CC	TC	TC	TC	TC	TC	TC	TC	TT	CC	TT	TT	TC	TT	TC	TC	TC	TC	TC	TT	TC	TC	TT	TC	TC	TC	TT	CC	CC	TC	CC	TT
Gm12_8435100_T_C-1_T_R_2179339699	Gm12_8435100_T_C	A/G	12	8435100	NC	NC	NC	NC	NC	NC	NC	TC	CC	TC	TC	CC	TC	TT	TC	TC	TC	TT	TC	TC	TC	TC	TT	TC	TC	CC	CC	CC	TC	TC	TT	TC	CC	TC	TC	TC	CC	CC	CC	TT	TT	TC	TC	TT	CC
Gm12_8469462_T_C-1_T_R_2179339701	Gm12_8469462_T_C	A/G	12	8469462	NC	NC	NC	NC	NC	NC	NC	CC	CC	CC	CC	CC	CC	TC	CC	CC	CC	TC	CC	CC	CC	CC	--	CC	CC	CC	CC	CC	CC	CC	TC	CC	CC	CC	CC	CC	CC	CC	CC	TC	TC	CC	CC	TC	CC
Gm12_849243_A_G-1_T_F_2179339524	Gm12_849243_A_G	T/C	12	849243	NC	NC	NC	NC	NC	NC	NC	GG	GG	AG	AG	AA	GG	GG	AG	AG	AG	AG	AG	AG	AG	AA	GG	AG	AA	AG	AA	AG	AG	AG	AG	AG	AA	AG	AG	AA	AA	AG	AG	AA	GG	GG	AG	GG	AA
Gm12_8642414_G_A-1_T_F_2179339702	Gm12_8642414_G_A	T/C	12	8642414	NC	NC	NC	NC	NC	NC	NC	AG	GG	AG	AG	GG	AG	AA	AG	AG	AG	AA	AG	AG	AG	AG	AA	AG	AG	GG	GG	GG	AG	AG	AA	AG	GG	AG	AG	AG	GG	GG	GG	AA	AA	AG	AG	AA	GG
Gm12_8844839_T_G-1_T_R_2179339707	Gm12_8844839_T_G	T/C	12	8844839	NC	NC	NC	NC	NC	NC	NC	TG	GG	TG	TG	GG	TG	TT	TG	TG	TG	TT	TG	TG	TG	TG	TT	TG	TG	GG	GG	GG	TG	TG	TT	TG	GG	TG	TG	TG	GG	GG	GG	TT	TG	TG	TG	TT	GG
Gm12_8891405_A_G-1_B_R_2179339709	Gm12_8891405_A_G	A/C	12	8891405	NC	NC	NC	NC	NC	NC	NC	AG	AA	AG	AG	AA	AG	GG	AG	AG	AG	GG	AG	AG	AG	AG	GG	AG	AG	AA	AA	AA	AG	AG	GG	AG	AA	AG	AG	AG	AA	AA	AA	GG	AG	AG	AG	GG	AA
Gm12_9023940_A_C-1_T_F_2179339710	Gm12_9023940_A_C	A/G	12	9023940	NC	NC	NC	NC	NC	NC	NC	AC	AA	AC	AC	AA	AC	CC	AC	AC	AC	CC	AC	AC	AC	AC	CC	AC	AC	AA	AA	AA	AC	AC	CC	AC	AA	AC	AC	AC	AA	AA	AA	CC	AC	AC	AC	CC	AA
Gm12_9153986_G_A-1_T_F_2179339716	Gm12_9153986_G_A	A/G	12	9153986	NC	NC	NC	NC	NC	NC	NC	AG	GG	AG	AG	GG	AG	AA	AG	AG	AG	AA	AG	AG	AG	AG	AA	AG	AG	GG	GG	GG	AG	AG	AA	AG	GG	AG	AG	AG	GG	GG	GG	AA	AG	AG	AG	AA	AG
Gm12_9515376_A_G-1_B_R_2179339723	Gm12_9515376_A_G	T/C	12	9515376	NC	NC	NC	NC	NC	NC	NC	AG	GG	AG	AG	GG	AG	AA	AG	AG	AG	AA	AG	AG	AG	AG	AA	AG	AG	GG	GG	GG	AG	AG	AA	AG	GG	AG	AG	AG	GG	GG	GG	AA	AG	AG	AG	AA	AG
Gm12_9840192_G_A-1_T_F_2179339726	Gm12_9840192_G_A	A/G	12	9840192	NC	NC	NC	NC	NC	NC	NC	AG	AA	AG	AG	AA	AG	GG	AG	AG	AG	GG	AG	AG	AG	AG	GG	AG	AG	AA	AA	AA	GG	AG	GG	AG	AA	AG	AG	AG	AA	AA	AA	GG	AG	AG	AG	GG	AG
Gm13_10442448_C_T-0_B_F_2177931886	Gm13_10442448_C_T	A/C	13	10442448	NC	NC	NC	NC	NC	NC	NC	CC	TC	TC	CC	TT	CC	TT	CC	TT	CC	CC	TC	TT	TC	TT	TT	CC	TT	TC	TC	TC	TC	TT	CC	TT	TC	TC	TC	TC	TC	TC	TT	TC	TC	CC	TC	TC	TT
Gm13_10487933_C_T-0_T_R_2177931889	Gm13_10487933_C_T	A/G	13	10487933	NC	NC	NC	NC	NC	NC	NC	CC	TC	TC	CC	TT	CC	TT	CC	TT	CC	CC	TC	TT	TC	TT	TT	CC	TT	TC	TC	TC	TC	TT	CC	TT	TC	TC	TC	TC	TC	TC	TT	TC	TC	CC	TC	TC	TT
Gm13_10630165_T_C-1_B_F_2179340218	Gm13_10630165_T_C	T/C	13	10630165	NC	NC	NC	NC	NC	NC	NC	TT	TC	TC	TT	CC	TT	CC	TT	CC	TT	TT	TC	CC	TC	CC	CC	TT	CC	TC	TC	TC	TC	CC	TT	CC	TC	TC	TC	TC	TC	TC	CC	TC	TC	TT	TC	TC	CC
Gm13_10759545_A_C-1_B_R_2179340221	Gm13_10759545_A_C	T/C	13	10759545	NC	NC	NC	NC	NC	NC	NC	AA	AC	AC	AA	CC	AA	CC	AA	CC	AA	AA	AC	CC	AC	CC	CC	AA	CC	AC	AC	AC	AC	CC	AA	CC	AC	AC	AC	AC	AC	AC	CC	AC	AC	AA	AC	AC	CC
Gm13_11000595_A_G-0_T_F_2177931894	Gm13_11000595_A_G	A/G	13	11000595	NC	NC	NC	NC	NC	NC	NC	AA	AG	AG	AA	GG	AA	GG	AA	GG	AA	AA	AG	GG	AG	GG	GG	AA	GG	AG	AG	AG	AG	GG	AA	GG	AG	AG	AG	AG	AG	AG	GG	AG	AG	AA	AG	AG	GG
Gm13_11040574_A_G-0_B_R_2177931897	Gm13_11040574_A_G	A/G	13	11040574	NC	NC	NC	NC	NC	NC	NC	AA	AG	AG	AA	GG	AA	GG	AA	GG	AA	AA	AG	GG	AG	GG	GG	AA	GG	AG	AG	AG	AG	GG	AA	GG	AG	AG	AG	AG	AG	AG	GG	AG	AG	AA	AG	AG	GG
Gm13_11463853_T_C-1_T_R_2179340225	Gm13_11463853_T_C	A/G	13	11463853	NC	NC	NC	NC	NC	NC	NC	TT	TC	TC	TT	CC	TT	CC	TT	CC	TT	TT	TC	CC	TC	CC	CC	TT	CC	TC	TC	TC	TC	CC	TT	CC	TC	TC	TC	TC	TC	TC	CC	TC	TC	TT	TC	TC	CC
Gm13_11577812_A_G-0_T_F_2177931906	Gm13_11577812_A_G	T/C	13	11577812	NC	NC	NC	NC	NC	NC	NC	AA	AG	AG	AA	GG	AA	GG	AA	GG	AA	AA	AG	GG	AG	GG	GG	AA	GG	AG	AG	AG	AG	GG	AA	GG	AG	AG	AG	AG	AG	AG	GG	AG	AG	AA	AG	AG	GG
Gm13_11710351_C_T-0_T_R_2177931913	Gm13_11710351_C_T	A/G	13	11710351	NC	NC	NC	NC	NC	NC	NC	CC	TC	TC	CC	TT	CC	TT	CC	TT	CC	CC	TC	TT	TC	TT	TT	CC	TT	TC	TC	TC	TC	TT	CC	TT	TC	TC	TC	TC	TC	TC	TT	TC	TC	CC	TC	TC	TT
Gm13_12045535_T_C-1_B_F_2179340228	Gm13_12045535_T_C	A/G	13	12045535	NC	NC	NC	NC	NC	NC	NC	TT	TC	TC	TT	CC	TT	CC	TT	CC	TT	TT	TC	CC	TC	CC	CC	TT	CC	TC	TC	TC	TC	CC	TT	CC	TC	TC	TC	TC	TC	TC	CC	TC	TC	TT	TC	TC	CC
Gm13_12158356_T_G-1_B_F_2179340230	Gm13_12158356_T_G	T/C	13	12158356	NC	NC	NC	NC	NC	NC	NC	TT	TG	TG	TT	GG	TT	GG	TT	GG	TT	TT	TG	GG	TG	GG	GG	TT	GG	TG	TG	TG	TG	GG	TT	GG	TG	TG	TG	TG	TG	TG	GG	TG	TG	TT	TG	TG	GG
Gm13_12489810_T_C-0_B_F_2177931916	Gm13_12489810_T_C	T/C	13	12489810	NC	NC	NC	NC	NC	NC	NC	TT	TC	TC	TT	CC	TT	CC	TT	CC	TT	TT	TC	CC	TC	CC	CC	TT	CC	TC	TC	TC	TC	CC	TT	CC	TC	TC	TC	TC	TC	TC	CC	TC	TC	TT	TC	TC	CC
Gm13_12606881_T_C-0_T_R_2177931919	Gm13_12606881_T_C	T/C	13	12606881	NC	NC	NC	NC	NC	NC	NC	TT	TC	TC	TT	CC	TT	CC	TT	CC	TT	TT	TC	CC	TC	CC	CC	TT	CC	TC	TC	TC	TC	CC	TT	CC	TC	TC	TC	TC	TC	TC	CC	TC	TC	TT	TC	TC	CC
Gm13_12658772_G_A-0_T_F_2177931920	Gm13_12658772_G_A	T/G	13	12658772	NC	NC	NC	NC	NC	NC	NC	GG	AG	AG	GG	AA	GG	AA	GG	AA	GG	GG	AG	AA	AG	AA	AA	GG	AA	AG	AG	AG	AG	AA	GG	AA	AG	AG	AG	AG	AG	AG	AA	AG	AG	GG	AG	AG	AA
Gm13_1267672_T_C-1_T_R_2179340049	Gm13_1267672_T_C	T/C	13	1267672	NC	NC	NC	NC	NC	NC	NC	TT	TC	CC	TT	CC	CC	TC	TT	CC	TT	TT	TC	CC	TC	CC	CC	TT	CC	TC	TC	TC	TC	TC	TT	CC	TC	TC	TC	TC	TC	TC	CC	TC	TC	TT	TC	CC	TT
Gm13_12763942_C_T-0_B_F_2177931922	Gm13_12763942_C_T	T/C	13	12763942	NC	NC	NC	NC	NC	NC	NC	CC	TC	TC	CC	TT	CC	TT	CC	TT	CC	CC	TC	TT	TC	TT	TT	CC	TT	TC	TC	TC	TC	TT	CC	TT	TC	TC	TC	TC	TC	TC	TT	TC	TC	CC	TC	TC	TT
Gm13_13159950_C_A-1_T_F_2179340238	Gm13_13159950_C_A	A/C	13	13159950	NC	NC	NC	NC	NC	NC	NC	CC	AC	AC	CC	AA	CC	AA	CC	AA	CC	CC	AC	AA	AC	AA	AA	CC	AA	AC	AC	AC	AC	AA	CC	AA	AC	AC	AC	AC	AC	AC	AA	AC	AC	CC	AC	AC	AA
Gm13_13756682_A_G-1_B_R_2179340243	Gm13_13756682_A_G	A/C	13	13756682	NC	NC	NC	NC	NC	NC	NC	AA	AG	AG	AA	GG	AA	GG	AA	GG	AA	AA	AG	GG	AG	GG	GG	AA	GG	AG	AG	AG	AG	GG	AA	GG	AG	AG	AG	AG	AG	AG	GG	AG	AG	AA	AG	AG	GG
Gm13_15583636_A_G-1_B_R_2179340249	Gm13_15583636_A_G	A/G	13	15583636	NC	NC	NC	NC	NC	NC	NC	AA	AG	AG	AA	GG	AA	GG	AA	GG	AA	AA	AG	GG	AG	GG	GG	AA	GG	AG	AG	AG	AG	GG	AA	GG	AG	AG	AG	AG	AG	AG	GG	AG	AG	AA	AG	AG	GG
Gm13_1624949_C_A-1_T_F_2179340058	Gm13_1624949_C_A	A/G	13	1624949	NC	NC	NC	NC	NC	NC	NC	CC	AC	AA	CC	AA	AA	AC	CC	AA	CC	CC	AC	AA	AC	AA	AA	CC	AA	AC	AC	AC	AC	AC	CC	AA	AC	AC	AC	AC	AC	AC	AA	AC	AC	CC	AC	AA	CC
Gm13_16721293_A_G-1_B_R_2179340255	Gm13_16721293_A_G	T/C	13	16721293	NC	NC	NC	NC	NC	NC	NC	AA	AG	AG	AA	GG	AA	GG	AA	GG	AA	AA	AG	GG	AG	GG	GG	AA	GG	AG	AG	AG	AG	GG	AA	GG	AG	AG	AG	AG	AG	AG	GG	AG	AG	AA	AG	AG	GG
Gm13_17652991_A_G-1_B_R_2179340259	Gm13_17652991_A_G	A/G	13	17652991	NC	NC	NC	NC	NC	NC	NC	AA	AG	AG	AA	GG	AA	GG	AA	GG	AA	AA	AG	GG	AG	GG	GG	AA	GG	AG	AG	AG	AG	GG	AA	GG	AG	AG	AG	AG	AG	AG	GG	AG	AG	AA	AG	AG	GG
Gm13_18597519_C_T-1_B_F_2179340260	Gm13_18597519_C_T	A/G	13	18597519	NC	NC	NC	NC	NC	NC	NC	CC	TC	TC	CC	TT	CC	TT	CC	TT	CC	CC	TC	TT	TC	TT	TT	CC	TT	TC	TC	TC	TC	TT	CC	TT	TC	TC	TC	TC	TC	TC	TT	TC	TC	CC	TC	TC	TT
Gm13_2270752_T_C-1_B_F_2179340064	Gm13_2270752_T_C	A/G	13	2270752	NC	NC	NC	NC	NC	NC	NC	TT	TC	CC	TT	CC	TC	TC	TT	CC	TT	TT	TC	CC	TC	CC	CC	TT	CC	TC	TC	TC	TC	TC	TT	CC	TC	TC	TC	TC	TC	TC	CC	TC	TC	TT	TC	CC	TT
Gm13_2558742_C_T-1_B_F_2179340074	Gm13_2558742_C_T	T/C	13	2558742	NC	NC	NC	NC	NC	NC	NC	CC	TC	TT	CC	TT	CC	TC	CC	TT	CC	CC	TC	TT	TC	TT	TT	CC	TT	TC	TC	TC	TC	TT	CC	TT	TC	TC	TC	TC	TC	TC	TT	TC	TC	CC	TC	TT	CC
Gm13_2685315_A_C-1_T_F_2179340076	Gm13_2685315_A_C	A/G	13	2685315	NC	NC	NC	NC	NC	NC	NC	AA	AC	CC	AA	CC	AA	AC	AA	CC	AA	AA	AC	CC	AC	CC	CC	AA	CC	AC	AC	AC	AC	CC	AA	CC	AC	AC	AC	AC	AC	AC	CC	AC	AC	AA	AC	CC	AA
Gm13_27132590_C_T-1_B_F_2179340364	Gm13_27132590_C_T	A/G	13	27132590	NC	NC	NC	NC	NC	NC	NC	TC	TC	TC	CC	CC	TT	TC	CC	TC	TC	TC	TC	TC	TC	CC	CC	CC	CC	TC	TC	TC	TC	TC	TC	CC	CC	TC	TT	TT	CC	CC	CC	TC	TC	CC	TC	TT	CC
Gm13_27212330_G_A-1_T_F_2179340366	Gm13_27212330_G_A	A/G	13	27212330	NC	NC	NC	NC	NC	NC	NC	AG	AG	AG	GG	GG	AA	AG	GG	AG	AG	AG	AG	AG	AG	GG	GG	GG	GG	AG	AG	AG	AG	AG	AG	GG	GG	AG	AA	AA	GG	GG	GG	AG	AG	GG	AG	AA	GG
Gm13_27257076_C_T-1_B_F_2179340368	Gm13_27257076_C_T	T/C	13	27257076	NC	NC	NC	NC	NC	NC	NC	TC	TC	TC	CC	CC	TT	TC	CC	TC	TC	TC	TC	TC	TC	CC	CC	CC	CC	TC	TC	TC	TC	TC	TC	CC	CC	TC	TT	TT	CC	CC	CC	TC	TC	CC	TC	TT	CC
Gm13_27302662_C_T-1_B_F_2179340370	Gm13_27302662_C_T	A/G	13	27302662	NC	NC	NC	NC	NC	NC	NC	TC	TC	TC	CC	CC	TT	TC	CC	TC	TC	TC	TC	TC	TC	CC	CC	CC	CC	TC	TC	TC	TC	TC	TC	CC	CC	TC	TT	TT	CC	CC	CC	TC	TC	CC	TC	TT	CC
Gm13_27373181_G_A-1_T_F_2179340372	Gm13_27373181_G_A	T/C	13	27373181	NC	NC	NC	NC	NC	NC	NC	AG	AG	AG	GG	GG	AA	AG	GG	AG	AG	AG	AG	AG	AG	GG	GG	GG	GG	AG	AG	AG	AG	AG	AG	GG	GG	AG	AA	AA	GG	GG	GG	AG	AG	GG	AG	AA	GG
Gm13_27418207_G_A-1_B_R_2179340375	Gm13_27418207_G_A	T/G	13	27418207	NC	NC	NC	NC	NC	NC	NC	AG	AG	AG	GG	GG	AA	AG	GG	AG	AG	AG	AG	AG	AG	GG	GG	GG	GG	AG	AG	AG	AG	AG	AG	GG	GG	AG	AA	AA	GG	GG	GG	AG	AG	GG	AG	AA	GG
Gm13_27485765_T_C-1_B_F_2179340376	Gm13_27485765_T_C	T/C	13	27485765	NC	NC	NC	NC	NC	NC	NC	TC	TC	TC	TT	TT	CC	TC	TT	TC	TC	TC	TC	TC	TC	TT	TT	TT	TT	TC	TC	TC	TC	TC	TC	TT	TT	TC	CC	CC	TT	TT	TT	TC	TC	TT	TC	CC	TT
Gm13_2758183_T_C-1_B_F_2179340078	Gm13_2758183_T_C	T/G	13	2758183	NC	NC	NC	NC	NC	NC	NC	TT	TC	CC	TT	CC	TT	TC	TT	CC	TT	TT	TC	CC	TC	CC	CC	TT	CC	TC	TC	TC	TC	CC	TT	CC	TC	TC	TC	TC	TC	TC	CC	TC	TC	TT	TC	CC	TT
Gm13_27665585_A_G-1_T_F_2179340384	Gm13_27665585_A_G	T/C	13	27665585	NC	NC	NC	NC	NC	NC	NC	AG	AG	AG	AA	AA	GG	AG	AA	AG	AG	AG	AG	AG	AG	AA	AA	AA	AA	AG	AG	AG	AG	AG	AG	AA	AA	AG	GG	GG	AA	AA	AA	AG	AG	AA	AG	GG	AA
Gm13_28141969_T_G-1_T_R_2179340399	Gm13_28141969_T_G	A/G	13	28141969	NC	NC	NC	NC	NC	NC	NC	TG	TG	TG	TT	TT	GG	TG	TT	TG	TG	TG	TG	TG	TG	TT	TT	TT	TT	TG	TG	TG	TG	TG	TG	TT	TT	TG	GG	GG	TT	TT	TT	TG	TG	TT	TG	GG	TT
Gm13_28206014_A_C-1_T_F_2179340400	Gm13_28206014_A_C	T/C	13	28206014	NC	NC	NC	NC	NC	NC	NC	AC	AC	AC	AA	AA	CC	AC	AA	AC	AC	AC	AC	AC	AC	AA	AA	AA	AA	AC	AC	AC	AC	AC	AC	AA	AA	AC	CC	CC	AA	AA	AA	AC	AC	AA	AC	CC	AA
Gm13_28252435_A_G-1_T_F_2179340402	Gm13_28252435_A_G	A/C	13	28252435	NC	NC	NC	NC	NC	NC	NC	AG	AG	AG	AA	AA	GG	AG	AA	AG	AG	AG	AG	AG	AG	AA	AA	AA	AA	AG	AG	AG	AG	AG	AG	AA	AA	AG	GG	GG	AA	AA	AA	AG	AG	AA	AG	GG	AA
Gm13_28323043_C_T-1_T_R_2179340405	Gm13_28323043_C_T	T/C	13	28323043	NC	NC	NC	NC	NC	NC	NC	TC	TC	TC	CC	CC	TT	TC	CC	TC	TC	TC	TC	TC	TC	CC	CC	CC	CC	TC	TC	TC	TC	TC	TC	CC	CC	TC	TT	TT	CC	CC	CC	TC	TC	CC	TC	TT	CC
Gm13_2833623_T_C-1_B_F_2179340080	Gm13_2833623_T_C	T/C	13	2833623	NC	NC	NC	NC	NC	NC	NC	TT	TC	CC	TT	CC	TT	TC	TT	CC	TT	TT	TC	CC	TC	CC	CC	TT	CC	TC	TC	TC	TC	CC	TT	CC	TC	TC	TC	TC	TC	TC	CC	TC	TC	TT	TC	CC	TT
Gm13_28544194_T_C-1_B_F_2179340412	Gm13_28544194_T_C	A/G	13	28544194	NC	NC	NC	NC	NC	NC	NC	TC	TC	TC	CC	CC	TT	TC	CC	TC	TC	TC	TC	TC	TC	CC	CC	CC	CC	TC	TC	TC	TC	TC	TC	CC	CC	TC	TT	TT	CC	CC	CC	TC	TC	CC	TC	TT	CC
Gm13_29042122_C_A-1_B_R_2179340427	Gm13_29042122_C_A	T/C	13	29042122	NC	NC	NC	NC	NC	NC	NC	AC	AC	AC	AA	AA	CC	AC	AA	AC	AC	AC	AC	AC	AC	AA	AA	AA	AA	AC	AC	AC	AC	AC	AC	AA	AA	AC	CC	CC	AA	AA	AA	AC	AC	AA	AC	CC	AA
Gm13_2911344_A_G-1_T_F_2179340082	Gm13_2911344_A_G	A/G	13	2911344	NC	NC	NC	NC	NC	NC	NC	AA	AG	GG	AA	GG	AA	AG	AA	GG	AA	AA	AG	GG	AG	GG	GG	AA	GG	AG	AG	AG	AG	GG	AA	GG	AG	AG	AG	AG	AG	AG	GG	AG	AG	AA	AG	GG	AA
Gm13_29123830_C_A-1_T_F_2179340428	Gm13_29123830_C_A	T/G	13	29123830	NC	NC	NC	NC	NC	NC	NC	AC	AC	AC	CC	CC	AA	AC	CC	AC	AC	AC	AC	AC	AC	CC	CC	CC	CC	AC	AC	AC	AC	AC	AC	CC	CC	AC	AA	AA	CC	CC	CC	AC	AC	CC	AC	AA	CC
Gm13_29267357_A_G-0_B_R_2177931977	Gm13_29267357_A_G	T/C	13	29267357	NC	NC	NC	NC	NC	NC	NC	AG	AG	AG	GG	GG	AA	AG	GG	AG	AG	AG	AG	AG	AG	GG	GG	GG	GG	AG	AG	AG	GG	AG	AG	GG	GG	AG	AA	AA	GG	GG	GG	AG	AG	GG	AG	AA	GG
Gm13_29375136_A_G-1_T_F_2179340432	Gm13_29375136_A_G	A/G	13	29375136	NC	NC	NC	NC	NC	NC	NC	AG	AG	AG	AA	AA	GG	AG	AA	AG	AG	AG	AG	AG	AG	AA	AA	AA	AA	AG	AG	AG	AA	AG	AG	AA	AA	AG	GG	GG	AA	AA	AA	AG	AG	AA	AG	GG	AA
Gm13_29481243_C_A-1_B_R_2179340437	Gm13_29481243_C_A	A/G	13	29481243	NC	NC	NC	NC	NC	NC	NC	AC	AC	AC	CC	CC	AA	AC	CC	AC	AC	AC	AC	AC	AC	CC	CC	CC	CC	AC	AC	AC	CC	AC	AC	CC	CC	AC	AA	AA	CC	CC	CC	AC	AC	CC	AC	AA	CC
Gm13_29677928_G_T-1_T_R_2179340443	Gm13_29677928_G_T	A/G	13	29677928	NC	NC	NC	NC	NC	NC	NC	TG	TG	TG	TT	TT	GG	TG	TT	TG	TG	TG	TG	TG	TG	TT	TT	TT	TT	TG	TG	TG	TT	TG	TG	TT	TT	TG	GG	GG	TT	TT	TT	TG	TG	TT	TG	GG	TT
Gm13_29808335_C_T-1_B_F_2179340446	Gm13_29808335_C_T	A/G	13	29808335	NC	NC	NC	NC	NC	NC	NC	TC	TC	TC	CC	CC	TT	TC	CC	TC	TC	TC	TC	TC	TC	CC	CC	CC	CC	TC	TC	TC	CC	TC	TC	CC	CC	TC	TT	TT	CC	CC	CC	TC	TC	CC	TC	TT	CC
Gm13_29858691_C_A-1_B_R_2179340449	Gm13_29858691_C_A	T/G	13	29858691	NC	NC	NC	NC	NC	NC	NC	AC	AC	AC	CC	CC	AA	AC	CC	AC	AC	AC	AC	AC	AC	CC	CC	CC	CC	AC	AC	AC	CC	AC	AC	CC	CC	AC	AA	AA	CC	CC	CC	AC	AC	CC	AC	AA	CC
Gm13_2993802_T_C-1_T_R_2179340085	Gm13_2993802_T_C	A/G	13	2993802	NC	NC	NC	NC	NC	NC	NC	TT	TC	CC	TT	CC	TT	TC	TT	CC	TT	TT	TC	CC	TC	CC	CC	TT	CC	TC	TC	TC	TC	CC	TT	CC	TC	TC	TC	TC	TC	TC	CC	TC	TC	TT	TC	CC	TT
Gm13_29941083_T_C-1_B_F_2179340450	Gm13_29941083_T_C	A/G	13	29941083	NC	NC	NC	NC	NC	NC	NC	TC	TC	TC	CC	CC	TT	TC	CC	TC	TC	TC	TC	TC	TC	CC	CC	CC	CC	TC	TC	TC	CC	TC	TC	CC	CC	TC	TT	TT	CC	CC	CC	TC	TC	CC	TC	TT	CC
Gm13_30078140_A_G-1_T_F_2179340452	Gm13_30078140_A_G	T/C	13	30078140	NC	NC	NC	NC	NC	NC	NC	AG	AG	AG	GG	GG	AA	AG	GG	AG	AG	AG	AG	AG	AG	GG	GG	GG	GG	AG	AG	AG	GG	AG	AG	GG	GG	AG	AA	AA	GG	GG	GG	AG	AG	GG	AG	AA	GG
Gm13_3010849_A_G-1_B_R_2179340087	Gm13_3010849_A_G	T/C	13	3010849	NC	NC	NC	NC	NC	NC	NC	AA	AG	GG	AA	GG	AA	AG	AA	GG	AA	AA	AG	GG	AG	GG	GG	AA	GG	AG	AG	AG	AG	GG	AA	GG	AG	AG	AG	AG	AG	AG	GG	AG	AG	AA	AG	GG	AA
Gm13_30268845_G_A-1_B_R_2179340457	Gm13_30268845_G_A	T/C	13	30268845	NC	NC	NC	NC	NC	NC	NC	AG	AG	AG	AA	AA	GG	AG	AA	AG	AG	AG	AG	AG	AG	AA	AA	AA	AA	AG	AG	AG	AA	AG	AG	AA	AA	AG	GG	GG	AA	AA	AA	AG	AG	AA	AG	GG	AA
Gm13_30310888_T_C-1_B_F_2179340458	Gm13_30310888_T_C	A/G	13	30310888	NC	NC	NC	NC	NC	NC	NC	TC	TC	TC	CC	CC	TT	TC	CC	TC	TC	TC	TC	TC	TC	CC	CC	CC	CC	TC	TC	TC	CC	TC	CC	CC	CC	TC	TT	TT	CC	CC	CC	TC	TC	CC	TC	TT	CC
Gm13_30351547_A_G-1_T_F_2179340460	Gm13_30351547_A_G	A/C	13	30351547	NC	NC	NC	NC	NC	NC	NC	AG	AG	AG	GG	GG	AA	AG	GG	AG	AG	AG	AG	AG	AG	GG	GG	GG	GG	AG	AG	AG	GG	AG	GG	GG	GG	AG	AA	AA	GG	GG	GG	AG	AG	GG	AG	AA	GG
Gm13_30479725_C_T-1_B_F_2179340462	Gm13_30479725_C_T	A/C	13	30479725	NC	NC	NC	NC	NC	NC	NC	TC	TC	TC	TT	TT	CC	TC	TT	TC	TC	TC	TC	TC	TC	TT	TT	TT	TT	TC	TC	TC	TT	TC	TT	TT	TT	TC	CC	CC	TT	TT	TT	TC	TC	TT	--	CC	TT
Gm13_30744043_A_G-1_B_R_2179340471	Gm13_30744043_A_G	A/G	13	30744043	NC	NC	NC	NC	NC	NC	NC	AG	AG	AG	GG	GG	AA	AG	GG	AG	AG	AG	AG	AG	AG	GG	GG	GG	GG	AG	AG	AG	GG	AG	GG	GG	GG	AG	AA	AA	GG	GG	GG	AG	AG	GG	AG	AA	GG
Gm13_30792419_T_C-1_T_R_2179340473	Gm13_30792419_T_C	T/C	13	30792419	NC	NC	NC	NC	NC	NC	NC	TC	TC	TC	TT	TT	CC	TC	TT	TC	TC	TC	TC	TC	TC	TT	TT	TT	TT	TC	TC	TC	TT	TC	TT	TT	TT	TC	CC	CC	TT	TT	TT	TC	TC	TT	TC	CC	TT
Gm13_30896864_A_G-1_B_R_2179340475	Gm13_30896864_A_G	T/C	13	30896864	NC	NC	NC	NC	NC	NC	NC	AG	AG	AG	GG	GG	AA	AG	GG	AG	AG	AG	AG	AG	AG	GG	GG	GG	GG	AG	AG	AG	GG	AG	GG	GG	GG	AG	AA	AA	GG	GG	GG	AG	AG	GG	AG	AA	GG
Gm13_31079210_G_A-1_B_R_2179340481	Gm13_31079210_G_A	A/G	13	31079210	NC	NC	NC	NC	NC	NC	NC	AG	AG	AG	AA	AA	GG	AG	AA	AG	AG	AG	AG	AG	AG	AA	AA	AA	AA	AG	AG	AG	AA	AG	AA	AA	AA	AG	GG	GG	AA	AA	AA	AG	AG	AA	AG	GG	AA
Gm13_3175654_A_G-1_B_R_2179340089	Gm13_3175654_A_G	A/G	13	3175654	NC	NC	NC	NC	NC	NC	NC	AA	AG	GG	AA	GG	AA	AG	AA	GG	AA	AA	AG	GG	AG	GG	GG	AA	GG	AG	AG	AG	AG	GG	AA	GG	AG	AG	AG	AG	AG	AG	GG	AG	AG	AA	AG	GG	AA
Gm13_31934756_G_A-1_T_F_2179340502	Gm13_31934756_G_A	A/G	13	31934756	NC	NC	NC	NC	NC	NC	NC	AG	AG	AG	GG	GG	AA	AG	GG	AG	AG	AG	AG	AG	AG	GG	GG	AG	GG	AG	AG	AG	GG	AA	GG	GG	GG	AG	AA	AA	GG	GG	GG	AG	AG	GG	AG	AG	GG
Gm13_32100739_A_G-1_T_F_2179340506	Gm13_32100739_A_G	A/G	13	32100739	NC	NC	NC	NC	NC	NC	NC	AG	AG	AG	AA	AA	GG	AG	AA	AG	AG	AG	AG	AG	AG	AA	AA	AG	AA	AG	AG	AG	AA	GG	AA	AA	AA	AG	GG	GG	AA	AA	AA	AA	AG	AA	AG	AG	AA
Gm13_32171109_G_A-1_T_F_2179340508	Gm13_32171109_G_A	A/G	13	32171109	NC	NC	NC	NC	NC	NC	NC	AG	AG	AG	AA	AA	GG	AG	AA	AG	AG	AG	AG	AG	AG	AA	AA	AG	AA	AG	AG	AG	AA	GG	AA	AA	AA	AG	GG	GG	AA	AA	AA	AA	AG	AA	AG	AG	AA
Gm13_3224370_T_C-1_B_F_2179340090	Gm13_3224370_T_C	A/G	13	3224370	NC	NC	NC	NC	NC	NC	NC	TT	TC	CC	TT	CC	TT	TC	TT	CC	TT	TT	TC	CC	TC	CC	CC	TT	CC	TC	TC	TC	TC	CC	TT	CC	TC	TC	TC	TC	TC	TC	CC	TC	TC	TT	TC	CC	TT
Gm13_32435575_G_A-1_B_R_2179340517	Gm13_32435575_G_A	T/C	13	32435575	NC	NC	NC	NC	NC	NC	NC	AG	AG	AG	AA	AA	GG	AG	AA	AG	AG	AG	AG	AG	GG	AA	AA	AG	AA	AG	AG	AG	AA	GG	AA	AA	AA	AG	GG	GG	AA	AA	AA	AA	AG	AA	AG	AG	AA
Gm13_32712123_C_A-1_T_F_2179340522	Gm13_32712123_C_A	T/C	13	32712123	NC	NC	NC	NC	NC	NC	NC	AC	AC	CC	CC	CC	AA	AC	CC	AC	AC	AC	AC	AC	AA	CC	CC	AC	CC	AC	AC	AC	CC	AA	CC	CC	CC	AC	AA	AA	CC	CC	CC	CC	AC	CC	AC	AC	CC
Gm13_32795953_T_G-1_B_F_2179340524	Gm13_32795953_T_G	T/C	13	32795953	NC	NC	NC	NC	NC	NC	NC	TG	TG	TT	TT	TT	GG	TG	TT	TG	TG	TG	TG	TG	GG	TT	TT	TG	TT	TG	TG	TG	TT	GG	TT	TT	TT	TG	GG	GG	TT	TT	TT	TT	TG	TT	TG	TG	TT
Gm13_32875289_C_A-1_B_R_2179340527	Gm13_32875289_C_A	T/C	13	32875289	NC	NC	NC	NC	NC	NC	NC	AC	AC	CC	CC	CC	AA	AC	CC	AC	AC	AC	AC	AC	AA	CC	CC	AC	CC	AC	AC	AC	CC	AA	CC	CC	CC	AC	AA	AA	CC	CC	CC	CC	AC	CC	AC	AC	CC
Gm13_33004100_T_G-1_B_F_2179340528	Gm13_33004100_T_G	A/C	13	33004100	NC	NC	NC	NC	NC	NC	NC	TG	TG	TT	TT	TT	GG	TG	TT	TG	TG	TG	TG	TG	GG	TT	TT	TG	TT	TG	TG	TG	TT	GG	TT	TT	TT	TG	GG	GG	TT	TT	TT	TT	TG	TT	TG	TG	TT
Gm13_33027247_T_C-1_T_R_2179340531	Gm13_33027247_T_C	T/C	13	33027247	NC	NC	NC	NC	NC	NC	NC	TC	TC	TT	TT	TT	CC	TC	TT	TC	TC	TC	TC	TC	CC	TT	TT	TC	TT	TC	TC	TC	TT	CC	TT	TT	TT	TC	CC	CC	TT	TT	TT	TT	TC	TT	TC	TC	TT
Gm13_33113825_A_G-1_T_F_2179340532	Gm13_33113825_A_G	A/G	13	33113825	NC	NC	NC	NC	NC	NC	NC	AG	AG	AA	AA	AA	GG	AG	AA	AG	AG	AG	AG	AG	GG	AA	AA	AG	AA	AG	AG	AG	AA	GG	AA	AA	AA	AG	GG	GG	AA	AA	AA	AA	AG	AA	AG	AG	AA
Gm13_33124381_A_G-1_T_F_2179340534	Gm13_33124381_A_G	A/G	13	33124381	NC	NC	NC	NC	NC	NC	NC	AG	AG	AA	AA	AA	GG	AG	AA	AA	AG	AG	AG	AG	GG	AA	AA	AG	AA	AG	AG	AG	AA	GG	AA	AA	AA	AG	GG	GG	AA	AA	AA	AA	AG	AA	AG	AG	AA
Gm13_33302559_G_A-1_T_F_2179340536	Gm13_33302559_G_A	T/C	13	33302559	NC	NC	NC	NC	NC	NC	NC	AG	AG	GG	AG	GG	AA	AG	GG	GG	AG	AG	AG	AG	AA	GG	GG	AG	GG	AG	AG	AG	GG	AA	GG	GG	GG	AG	AA	AA	GG	GG	GG	GG	AG	GG	AG	AG	GG
Gm13_33306556_A_G-1_B_R_2179340539	Gm13_33306556_A_G	A/G	13	33306556	NC	NC	NC	NC	NC	NC	NC	AG	AG	AA	AG	AA	GG	AG	AA	AA	AG	AG	AG	AG	GG	AA	AA	AG	AA	AG	AG	AG	AA	GG	AA	AA	AA	AG	GG	GG	AA	AA	AA	AA	AG	AA	AG	AG	AA
Gm13_33471044_G_A-1_T_F_2179340540	Gm13_33471044_G_A	A/G	13	33471044	NC	NC	NC	NC	NC	NC	NC	AG	AG	GG	AG	GG	AA	AG	GG	GG	AG	AG	AG	AG	AA	GG	GG	AG	GG	AG	AG	AG	GG	AA	GG	GG	GG	AG	AA	AA	GG	GG	GG	GG	AG	GG	AG	AG	GG
Gm13_33597361_T_G-1_T_R_2179340543	Gm13_33597361_T_G	T/C	13	33597361	NC	NC	NC	NC	NC	NC	NC	TG	TT	TT	TG	TT	GG	TT	TT	TT	TG	TG	TG	TG	GG	TT	TT	TG	TT	TG	TG	TG	TT	GG	TT	TT	TT	TG	GG	GG	TT	TT	TT	TT	TG	TT	TG	TG	TT
Gm13_33688582_C_T-1_B_F_2179340546	Gm13_33688582_C_T	A/G	13	33688582	NC	NC	NC	NC	NC	NC	NC	TC	CC	CC	TC	CC	TT	CC	CC	CC	TC	TC	TC	TC	TT	CC	CC	TC	CC	TC	TC	TC	CC	TT	CC	CC	CC	TC	TT	TT	CC	CC	CC	CC	TC	CC	TC	TC	CC
Gm13_34248212_T_G-1_T_R_2179340551	Gm13_34248212_T_G	A/G	13	34248212	NC	NC	NC	NC	NC	NC	NC	TG	TT	TT	TG	TT	GG	TT	TT	TT	TG	TG	TG	TG	GG	TT	TT	TG	TT	TG	TG	TG	TT	GG	TT	TT	TT	TG	GG	GG	TT	TT	TT	TT	TG	TT	TG	TG	TT
Gm13_344320_G_A-1_T_F_2179340028	Gm13_344320_G_A	A/G	13	344320	NC	NC	NC	NC	NC	NC	NC	GG	AG	AA	GG	AG	AA	AG	GG	AA	GG	AG	AG	AA	GG	AA	AA	GG	AA	AG	AA	AG	AG	AG	GG	AA	AG	AG	AG	AG	AG	AG	AA	AA	AG	GG	GG	AA	GG
Gm13_35248287_A_G-1_B_R_2179340583	Gm13_35248287_A_G	T/C	13	35248287	NC	NC	NC	NC	NC	NC	NC	GG	AA	AG	AG	AG	AG	AG	AG	AA	AG	AG	AG	GG	GG	AG	AG	AG	AA	AA	AG	AA	AG	AG	AA	GG	GG	AG	AG	GG	AG	AA	AG	AG	AA	AG	AG	AG	GG
Gm13_36031702_T_C-1_T_R_2179340603	Gm13_36031702_T_C	T/C	13	36031702	NC	NC	NC	NC	NC	NC	NC	TC	CC	TC	TC	TC	TT	CC	TC	TC	TC	TC	TC	TC	TT	CC	CC	TC	CC	TC	TC	TC	CC	TT	TC	CC	CC	TC	TT	TT	CC	TC	CC	CC	TC	CC	TC	CC	CC
Gm13_36073020_C_A-1_T_F_2179340604	Gm13_36073020_C_A	A/G	13	36073020	NC	NC	NC	NC	NC	NC	NC	AC	CC	AC	AC	AC	AA	CC	AC	AC	AC	AC	AC	AC	AA	CC	CC	AC	CC	AC	AC	AC	CC	AA	AC	CC	CC	AC	AA	AA	CC	AC	CC	CC	AC	CC	AC	CC	CC
Gm13_3620512_G_A-1_T_F_2179340102	Gm13_3620512_G_A	T/C	13	3620512	NC	NC	NC	NC	NC	NC	NC	AA	AG	GG	AA	GG	AA	AG	AA	GG	AA	AA	AG	GG	AG	GG	GG	AA	GG	AG	AG	AG	AG	GG	AA	GG	AG	AG	AG	AG	AG	AG	GG	AG	AG	AA	AG	GG	AA
Gm13_36224364_G_A-1_B_R_2179340607	Gm13_36224364_G_A	A/G	13	36224364	NC	NC	NC	NC	NC	NC	NC	AG	AA	AG	AG	AG	GG	AA	AG	AG	AG	AG	AG	AG	GG	AA	AA	AG	AA	AG	AG	AG	AA	GG	AG	AA	AA	AG	GG	GG	AA	AG	AA	AA	AG	AA	AG	AA	AA
Gm13_36261107_T_G-1_B_F_2179340608	Gm13_36261107_T_G	T/C	13	36261107	NC	NC	NC	NC	NC	NC	NC	TG	GG	TG	TG	TG	TT	GG	TG	TG	TG	TG	TG	TG	TT	GG	GG	TG	GG	TG	TG	TG	GG	TT	TG	GG	GG	TG	TT	TT	GG	TG	GG	GG	TG	GG	TG	GG	GG
Gm13_36316916_C_T-1_T_R_2179340611	Gm13_36316916_C_T	A/C	13	36316916	NC	NC	NC	NC	NC	NC	NC	TC	TT	TC	TC	TC	CC	TT	TC	TC	TC	TC	TC	TC	CC	TT	TT	TC	TT	TC	TC	TC	TT	CC	TC	TT	TT	TC	CC	CC	TT	TC	TT	TT	TC	TT	TC	TT	TT
Gm13_36499791_T_C-1_T_R_2179340615	Gm13_36499791_T_C	T/C	13	36499791	NC	NC	NC	NC	NC	NC	NC	TC	CC	TC	TC	TC	TT	CC	TC	TC	TC	TC	TC	TC	TT	CC	CC	TC	CC	TC	TC	TC	CC	TT	TC	CC	CC	TC	TT	TT	CC	TC	CC	CC	TC	CC	TC	CC	CC
Gm13_36551803_C_T-1_B_F_2179340616	Gm13_36551803_C_T	T/C	13	36551803	NC	NC	NC	NC	NC	NC	NC	TC	TT	TC	TC	TC	CC	TT	TC	TC	TC	TC	TC	TC	CC	TT	TT	TC	TT	TC	TC	TC	TT	CC	TC	TT	TT	TC	CC	CC	TT	TC	TT	TT	TC	TT	TC	TT	TT
Gm13_36886485_G_A-1_T_F_2179340624	Gm13_36886485_G_A	A/G	13	36886485	NC	NC	NC	NC	NC	NC	NC	AG	AA	AG	AG	AG	GG	AA	AG	AG	AG	AG	AG	AG	GG	AA	AA	AG	AA	AG	AG	AG	AA	GG	AG	AA	AA	AG	GG	GG	AA	AG	AA	AA	AG	AA	AG	AA	AA
Gm13_3719806_T_G-1_B_F_2179340104	Gm13_3719806_T_G	A/G	13	3719806	NC	NC	NC	NC	NC	NC	NC	GG	TG	TT	GG	TT	GG	TG	GG	TT	GG	GG	TG	TT	TG	TT	TT	GG	TT	TG	TG	TG	TG	TT	GG	TT	TG	TG	TG	TG	TG	TG	TT	TG	TG	GG	TG	TT	GG
Gm13_37204738_A_G-1_T_F_2179340630	Gm13_37204738_A_G	T/C	13	37204738	NC	NC	NC	NC	NC	NC	NC	GG	GG	AG	AG	AG	AA	GG	AG	AG	AG	AG	AG	AG	AA	GG	GG	AA	GG	AG	AG	AG	GG	AA	AG	GG	GG	AG	AA	AA	GG	AG	AG	GG	AG	GG	AG	GG	GG
Gm13_37339900_C_T-1_T_R_2179340635	Gm13_37339900_C_T	T/G	13	37339900	NC	NC	NC	NC	NC	NC	NC	TT	TT	TC	TC	TC	TC	TC	TC	TC	TC	TC	TC	TC	CC	TT	TT	CC	TT	TC	TC	TC	TT	CC	TC	TT	TT	TC	CC	CC	TT	TC	TC	TT	TC	TT	TC	TT	TT
Gm13_38032737_G_A-1_T_F_2179340640	Gm13_38032737_G_A	A/G	13	38032737	NC	NC	NC	NC	NC	NC	NC	AA	AA	AG	AG	AG	AG	AG	AG	AG	AG	AG	AG	AG	GG	AA	AA	GG	AA	AG	AG	AG	AA	GG	AG	AG	AA	AG	GG	GG	AA	AG	AG	AA	AG	AA	AG	AA	AA
Gm13_38133840_A_C-1_B_R_2179340643	Gm13_38133840_A_C	T/C	13	38133840	NC	NC	NC	NC	NC	NC	NC	CC	CC	AC	AC	AC	AC	AC	AC	AC	AC	AC	AC	AC	AA	CC	CC	AA	CC	AC	AC	AC	CC	AA	AC	AC	CC	AC	AA	AA	CC	AC	AC	CC	AC	CC	AC	CC	CC
Gm13_38442998_C_T-1_T_R_2179340649	Gm13_38442998_C_T	A/G	13	38442998	NC	NC	NC	NC	NC	NC	NC	TT	TT	TC	TC	TC	TC	TC	TC	TC	TC	TC	TC	TC	CC	TT	TT	CC	TT	TC	TC	TC	TT	TC	TC	TC	TT	TC	CC	CC	TT	TC	CC	TT	TC	TT	TC	TT	TT
Gm13_38554316_C_T-1_B_F_2179340652	Gm13_38554316_C_T	A/G	13	38554316	NC	NC	NC	NC	NC	NC	NC	TT	TT	TC	TC	TC	TC	TC	TC	TC	TC	TC	TC	TC	CC	TT	TT	CC	TT	TT	TC	TC	TT	TC	TC	TC	TT	TC	CC	CC	TT	TC	CC	TT	TC	TT	--	TT	TT
Gm13_38620130_A_G-1_B_R_2179340655	Gm13_38620130_A_G	A/G	13	38620130	NC	NC	NC	NC	NC	NC	NC	GG	GG	AG	AG	AG	AG	AG	AG	AG	AG	AG	AG	AG	AA	GG	GG	AA	GG	GG	AG	AG	GG	AG	AG	AG	GG	AG	AA	AA	GG	AG	AA	GG	AG	GG	AG	GG	GG
Gm13_38813781_T_C-1_T_R_2179340659	Gm13_38813781_T_C	T/C	13	38813781	NC	NC	NC	NC	NC	NC	NC	CC	CC	TC	TC	TC	TC	TC	TC	TC	TC	TC	TC	TC	TT	CC	CC	TT	CC	CC	TC	TC	CC	TC	TC	TC	CC	TC	TT	TT	CC	TC	TT	CC	TC	CC	TC	CC	CC
Gm13_38840706_A_G-1_T_F_2179340660	Gm13_38840706_A_G	T/C	13	38840706	NC	NC	NC	NC	NC	NC	NC	AA	AA	AG	AG	AG	AG	AG	AG	AG	AG	AG	AG	AG	GG	AA	AA	GG	AA	AA	AG	AG	AA	AG	AG	AG	AA	AG	GG	GG	AA	AG	GG	AA	AG	AA	AG	AA	AA
Gm13_39567369_T_C-1_B_F_2179340678	Gm13_39567369_T_C	T/G	13	39567369	NC	NC	NC	NC	NC	NC	NC	TC	CC	TC	TC	TT	CC	TC	TC	TC	TC	TC	TC	TC	TT	CC	CC	TT	CC	CC	TC	TT	CC	TC	TC	TC	CC	TC	TT	TT	CC	TC	TT	CC	TC	CC	CC	CC	CC
Gm13_40185451_G_A-1_T_F_2179340690	Gm13_40185451_G_A	T/C	13	40185451	NC	NC	NC	NC	NC	NC	NC	AG	AG	AG	AG	GG	AA	AG	GG	AA	AG	AA	AG	AG	GG	AA	AG	GG	AA	AA	AG	GG	AA	AG	AG	AG	AA	AG	GG	GG	AA	AG	GG	AA	AG	AA	AA	AA	AA
Gm13_40899875_A_G-1_T_F_2179340708	Gm13_40899875_A_G	A/G	13	40899875	NC	NC	NC	NC	NC	NC	NC	AG	AG	AG	AG	AA	GG	AG	AA	GG	AG	GG	AG	AA	AA	AG	AG	AG	GG	GG	AG	AA	GG	AG	AG	AG	GG	AG	AA	AA	GG	AG	AA	GG	AG	GG	GG	GG	GG
Gm13_41136742_G_A-1_T_F_2179340714	Gm13_41136742_G_A	T/G	13	41136742	NC	NC	NC	NC	NC	NC	NC	AG	AG	AG	AG	AA	GG	AG	AA	GG	AG	GG	AG	AA	AA	AG	AG	AG	GG	GG	AG	AA	GG	AG	AG	AG	GG	AG	AA	AA	GG	AG	AA	GG	AG	GG	GG	GG	GG
Gm13_41210917_T_G-1_B_F_2179340716	Gm13_41210917_T_G	T/C	13	41210917	NC	NC	NC	NC	NC	NC	NC	TG	TG	TG	TG	GG	TT	TG	GG	TT	TG	TT	TG	GG	GG	TG	TG	TG	TT	TT	TG	GG	TT	TG	TG	TG	TG	TG	GG	GG	TT	TG	GG	TT	TG	TT	TT	TT	TT
Gm13_41312689_T_C-1_B_F_2179340718	Gm13_41312689_T_C	A/C	13	41312689	NC	NC	NC	NC	NC	NC	NC	TC	TC	TC	TC	CC	TT	TC	CC	TT	TC	TT	TC	CC	CC	TC	TC	TC	TT	TT	TC	CC	TT	TC	TC	TC	TC	TC	CC	CC	TT	TC	CC	TT	TC	TT	--	TT	TT
Gm13_41365742_T_C-1_T_R_2179340721	Gm13_41365742_T_C	A/G	13	41365742	NC	NC	NC	NC	NC	NC	NC	TC	TC	TC	TC	CC	TT	TC	CC	TT	TC	TT	TC	CC	CC	TC	TC	TC	TT	TT	TC	CC	TT	TC	TC	TC	TC	TC	CC	CC	TT	TC	CC	TT	TC	TT	TT	TT	TT
Gm13_4187551_A_G-1_T_F_2179340108	Gm13_4187551_A_G	A/C	13	4187551	NC	NC	NC	NC	NC	NC	NC	AA	AG	GG	AA	GG	AA	AG	AA	GG	AA	AA	AG	GG	AG	GG	GG	AA	GG	AG	AG	AG	AG	GG	AA	GG	AG	AG	AG	AG	AG	AG	GG	AG	AG	AA	AG	GG	AA
Gm13_41886328_C_T-1_B_F_2179340732	Gm13_41886328_C_T	A/G	13	41886328	NC	NC	NC	NC	NC	NC	NC	TC	TC	TC	TC	CC	TT	TC	CC	TT	TC	TT	TC	CC	CC	TC	TC	TC	CC	TT	TC	CC	TT	TC	TC	TC	TC	TC	CC	CC	TT	TC	CC	TT	TC	TC	TT	TT	TT
Gm13_42027425_G_T-1_T_R_2179340737	Gm13_42027425_G_T	T/C	13	42027425	NC	NC	NC	NC	NC	NC	NC	TG	TG	TG	TG	TT	GG	TG	TT	GG	TG	GG	TG	TT	TT	TG	TG	TG	TT	GG	TG	TT	GG	TG	TG	TG	TG	TG	TT	TT	GG	TG	TT	GG	TG	TG	GG	GG	GG
Gm13_42150006_A_G-1_B_R_2179340741	Gm13_42150006_A_G	T/G	13	42150006	NC	NC	NC	NC	NC	NC	NC	AG	AG	AG	AG	AA	GG	AG	AA	GG	AG	GG	AG	AA	AA	AG	AG	AG	AA	GG	AG	AA	GG	AG	AG	AG	AG	AG	AA	AA	GG	AG	AA	GG	AG	AG	GG	GG	GG
Gm13_42868706_C_T-1_B_F_2179340754	Gm13_42868706_C_T	T/C	13	42868706	NC	NC	NC	NC	NC	NC	NC	TC	TC	TC	TC	CC	TT	TC	CC	TT	TC	TT	CC	CC	CC	TC	TC	TC	CC	TT	TC	CC	TT	TC	TC	TC	TC	TC	CC	CC	TT	TC	CC	TT	TC	TC	TT	TT	TT
Gm13_4319851_T_G-1_T_R_2179340113	Gm13_4319851_T_G	T/G	13	4319851	NC	NC	NC	NC	NC	NC	NC	TT	TG	GG	TT	GG	TT	TG	TT	GG	TT	TT	TG	GG	TG	GG	GG	TT	GG	TG	TG	TG	TG	GG	TT	GG	TG	TG	TG	TG	TG	TG	GG	TG	TG	TT	TG	GG	TT
Gm13_43259421_T_C-1_T_R_2179340763	Gm13_43259421_T_C	A/G	13	43259421	NC	NC	NC	NC	NC	NC	NC	TC	TC	TC	TT	TT	CC	TC	TT	CC	CC	CC	TT	TT	TC	TC	TC	TC	TT	CC	CC	TT	CC	TC	TC	TC	TC	TC	TT	TT	CC	TC	TT	CC	TC	TC	CC	CC	CC
Gm13_4739271_T_C-1_B_F_2179340120	Gm13_4739271_T_C	A/C	13	4739271	NC	NC	NC	NC	NC	NC	NC	TT	TC	CC	TT	CC	TT	TC	TT	CC	TT	TT	TC	CC	TC	CC	CC	TT	CC	TC	TC	TC	TC	CC	TT	CC	TC	TC	TC	TC	TC	TC	CC	TC	TC	TT	TC	CC	TT
Gm13_5259517_G_A-1_T_F_2179340132	Gm13_5259517_G_A	T/C	13	5259517	NC	NC	NC	NC	NC	NC	NC	AA	AG	AG	AA	GG	AA	AG	AA	GG	AA	AA	AG	GG	AG	GG	GG	AA	GG	AG	AG	AG	AG	GG	AA	GG	AG	AG	AG	AG	AG	AG	GG	AG	AG	AA	AG	AG	AA
Gm13_5480962_C_T-1_B_F_2179340136	Gm13_5480962_C_T	A/C	13	5480962	NC	NC	NC	NC	NC	NC	NC	TT	TC	TC	TT	CC	TT	TC	TT	CC	TT	TT	TC	CC	TC	CC	CC	TT	CC	TC	TC	TC	TC	CC	TT	CC	TC	TC	TC	TC	TC	TC	CC	TC	TC	TT	TC	TC	TT
Gm13_5674534_C_T-1_T_R_2179340141	Gm13_5674534_C_T	A/G	13	5674534	NC	NC	NC	NC	NC	NC	NC	CC	TC	TC	CC	TT	CC	TC	CC	TT	CC	CC	TC	TT	TC	TT	TT	CC	TT	TC	TC	TC	TC	TT	CC	TT	TC	TC	TC	TC	TC	TC	TT	TC	TC	CC	TC	TC	CC
Gm13_5769177_G_A-1_T_F_2179340142	Gm13_5769177_G_A	T/C	13	5769177	NC	NC	NC	NC	NC	NC	NC	AA	AG	AG	AA	GG	AA	AG	AA	GG	AA	AA	AG	GG	AG	GG	GG	AA	GG	AG	AG	AG	AG	GG	AA	GG	AG	AG	AG	AG	AG	AG	GG	AG	AG	AA	AG	AG	AA
Gm13_579178_A_G-1_T_F_2179340030	Gm13_579178_A_G	T/G	13	579178	NC	NC	NC	NC	NC	NC	NC	AA	AG	GG	AA	AG	GG	AG	AA	GG	AA	AG	AG	GG	AA	GG	GG	AA	GG	AG	AG	AG	AG	AG	AA	GG	AG	AG	AG	AG	AG	AG	GG	AG	AG	AA	AA	GG	AA
Gm13_5993892_T_C-1_T_R_2179340149	Gm13_5993892_T_C	A/G	13	5993892	NC	NC	NC	NC	NC	NC	NC	TT	TC	TC	TT	CC	TT	TC	TT	CC	TT	TT	TC	CC	TC	CC	CC	TT	CC	TC	TC	TC	TC	CC	TT	CC	TC	TC	TC	TC	TC	TC	CC	TC	TC	TT	TC	TC	TT
Gm13_6072061_C_A-1_T_F_2179340150	Gm13_6072061_C_A	T/C	13	6072061	NC	NC	NC	NC	NC	NC	NC	CC	AC	AC	CC	AA	CC	AC	CC	AA	CC	CC	AC	AA	AC	AA	AA	CC	AA	AC	AC	AC	AC	AA	CC	AA	AC	AC	AC	AC	AC	AC	AA	AC	AC	CC	AC	AC	AC
Gm13_6151892_T_C-1_B_F_2179340152	Gm13_6151892_T_C	A/G	13	6151892	NC	NC	NC	NC	NC	NC	NC	TT	TC	TC	TT	CC	TT	TC	TT	CC	TT	TT	TC	CC	TC	CC	CC	TT	CC	TC	TC	TC	TC	CC	TT	CC	TC	TC	TC	TC	TC	TC	CC	TC	TC	TT	TC	TC	TC
Gm13_6342969_T_C-1_B_F_2179340156	Gm13_6342969_T_C	T/G	13	6342969	NC	NC	NC	NC	NC	NC	NC	CC	TC	TC	CC	TT	CC	TC	CC	TT	CC	CC	TC	TT	TC	TT	TT	CC	TT	TC	TC	TC	TC	TT	CC	TT	TC	TC	TC	TC	TC	TC	TT	TC	TC	CC	TC	TC	TC
Gm13_6390360_A_G-0_T_F_2177931992	Gm13_6390360_A_G	T/C	13	6390360	NC	NC	NC	NC	NC	NC	NC	GG	AG	AG	GG	AA	GG	AG	GG	AA	GG	GG	AG	AA	AG	AA	AA	GG	AA	AG	AG	AG	AG	AA	GG	AA	AG	AG	AG	AG	AG	AG	AA	AG	AG	GG	AG	AG	AG
Gm13_6391026_G_T-0_B_F_2177931994	Gm13_6391026_G_T	T/C	13	6391026	NC	NC	NC	NC	NC	NC	NC	TT	TG	TG	TT	GG	TT	TG	TT	GG	TT	TT	TG	GG	TG	GG	GG	TT	GG	TG	TG	TG	TG	GG	TT	GG	TG	TG	TG	TG	TG	TG	GG	TG	TG	TT	TG	TG	TG
Gm13_6497812_T_C-0_B_F_2177932000	Gm13_6497812_T_C	T/C	13	6497812	NC	NC	NC	NC	NC	NC	NC	TT	TC	TC	TT	CC	TT	TC	TT	CC	TT	TT	TC	CC	TC	CC	CC	TT	CC	TC	TC	TC	TC	CC	TT	CC	TC	TC	TC	TC	TC	TC	CC	TC	TC	TT	TC	TC	CC
Gm13_6509852_C_T-1_B_F_2179340160	Gm13_6509852_C_T	A/G	13	6509852	NC	NC	NC	NC	NC	NC	NC	CC	TC	TC	CC	TT	CC	TC	CC	TT	CC	CC	TC	TT	TC	TT	TT	CC	TT	TC	TC	TC	TC	TT	CC	TT	TC	TC	TC	TC	TC	TC	TT	TC	TC	CC	TC	TC	TT
Gm13_6591195_C_A-0_T_F_2177932006	Gm13_6591195_C_A	A/G	13	6591195	NC	NC	NC	NC	NC	NC	NC	AC	AC	AC	AC	AA	AC	AC	AC	AA	AC	AC	CC	AA	AC	--	--	AC	--	AC	AC	AC	AC	AA	AC	AA	AC	AC	CC	AC	AC	CC	AA	AC	CC	CC	AC	AC	AA
Gm13_6598000_C_A-0_T_F_2177932008	Gm13_6598000_C_A	T/C	13	6598000	NC	NC	NC	NC	NC	NC	NC	CC	AC	AC	CC	AA	CC	AC	CC	AA	CC	CC	AC	AA	AC	AA	AA	CC	AA	AC	AC	AC	AC	AA	CC	AA	AC	AC	AC	AC	AC	AC	AA	AC	AC	CC	AC	AC	AA
Gm13_6659878_T_C-0_T_R_2177932023	Gm13_6659878_T_C	T/C	13	6659878	NC	NC	NC	NC	NC	NC	NC	TT	TC	TC	TT	CC	TT	TC	TT	CC	TT	TT	TC	CC	TC	CC	CC	TT	CC	TC	TC	TC	TC	CC	TT	CC	TC	TC	TC	TC	TC	TC	CC	TC	TC	TT	TC	TC	CC
Gm13_6675747_A_G-0_B_R_2177932027	Gm13_6675747_A_G	A/C	13	6675747	NC	NC	NC	NC	NC	NC	NC	AA	AG	AG	AA	GG	AA	AG	AA	GG	AA	AA	AG	GG	AG	GG	GG	AA	GG	AG	AG	AG	AG	GG	AA	GG	AG	AG	AG	AG	AG	AG	GG	AG	AG	AA	AG	AG	GG
Gm13_6831560_C_T-0_T_R_2177932051	Gm13_6831560_C_T	T/G	13	6831560	NC	NC	NC	NC	NC	NC	NC	CC	TC	TC	CC	TT	CC	TC	CC	TT	CC	CC	TC	TT	TC	TT	TT	CC	TT	TC	TC	TC	TC	TT	CC	TT	TC	TC	TC	TC	TC	TC	TT	TC	TC	CC	TC	TC	TT
Gm13_6854351_T_G-0_T_R_2177932055	Gm13_6854351_T_G	T/C	13	6854351	NC	NC	NC	NC	NC	NC	NC	GG	TG	TG	GG	TT	GG	TG	GG	TT	GG	GG	TG	TT	TG	TT	TT	GG	TT	TG	TG	TG	TG	TT	GG	TT	TG	TG	TG	TG	TG	TG	TT	TG	TG	GG	TG	TG	TT
Gm13_6902381_C_T-0_B_F_2177932062	Gm13_6902381_C_T	A/G	13	6902381	NC	NC	NC	NC	NC	NC	NC	TT	TT	TT	TT	CC	TT	TT	TT	--	TT	TT	TT	TC	TT	CC	CC	TT	TC	TT	TT	TT	TT	--	TT	CC	TT	TT	TT	TT	--	TT	--	TT	TT	TT	TT	TT	CC
Gm13_7201861_G_A-0_T_F_2177932110	Gm13_7201861_G_A	T/C	13	7201861	NC	NC	NC	NC	NC	NC	NC	GG	AG	AG	GG	AA	GG	AG	GG	AA	GG	GG	AG	AA	AG	AA	AA	GG	AA	AG	AG	AG	AG	AA	GG	AA	AG	AG	AG	AG	AG	AG	AA	AG	AG	GG	AG	AG	AA
Gm13_7222644_C_T-0_B_F_2177932116	Gm13_7222644_C_T	T/G	13	7222644	NC	NC	NC	NC	NC	NC	NC	CC	TC	TC	CC	TT	CC	TC	CC	TT	CC	CC	TC	TT	TC	TT	TT	CC	TT	TC	TC	TC	TC	TT	CC	TT	TC	TC	TC	TC	TC	TC	TT	TC	TC	CC	TC	TC	TT
Gm13_7237432_C_A-0_B_R_2177932119	Gm13_7237432_C_A	T/C	13	7237432	NC	NC	NC	NC	NC	NC	NC	CC	AC	AC	CC	AA	CC	AC	CC	AA	CC	CC	AC	AA	AC	AA	AA	CC	AA	AC	AC	AC	AC	AA	CC	AA	AC	AC	AC	AC	AC	AC	AA	AC	AC	CC	AC	AC	AA
Gm13_7285098_T_C-1_B_F_2179340180	Gm13_7285098_T_C	T/C	13	7285098	NC	NC	NC	NC	NC	NC	NC	TT	TC	TC	TT	CC	TT	TC	TT	CC	TT	TT	TC	CC	TC	CC	CC	TT	CC	TC	TC	TC	TC	CC	TT	CC	TC	TC	TC	TC	TC	TC	CC	TC	TC	TT	TC	TC	CC
Gm13_7315113_T_C-0_T_R_2177932121	Gm13_7315113_T_C	T/C	13	7315113	NC	NC	NC	NC	NC	NC	NC	TT	TC	TC	TT	CC	TT	TC	TT	CC	TT	TT	TC	CC	TC	CC	CC	TT	CC	TC	TC	TC	TC	CC	TT	CC	TC	TC	TC	TC	TC	TC	CC	TC	TC	TT	TC	TC	CC
Gm13_7319355_A_G-0_T_F_2177932122	Gm13_7319355_A_G	A/G	13	7319355	NC	NC	NC	NC	NC	NC	NC	AA	AG	AG	AA	GG	AA	AG	AA	GG	AA	AA	AG	GG	AG	GG	GG	AA	GG	AG	AG	AG	AG	GG	AA	GG	AG	AG	AG	AG	AG	AG	GG	AG	AG	AA	AG	AG	GG
Gm13_7326545_G_A-0_T_F_2177932124	Gm13_7326545_G_A	T/C	13	7326545	NC	NC	NC	NC	NC	NC	NC	GG	AG	AG	GG	AA	GG	AG	GG	AA	GG	GG	AG	AA	AG	AA	AA	GG	AA	AG	AG	AG	AG	AA	GG	AA	AG	AG	AG	AG	AG	AG	AA	AG	AG	GG	AG	AG	AA
Gm13_7354441_G_A-0_T_F_2177932130	Gm13_7354441_G_A	T/C	13	7354441	NC	NC	NC	NC	NC	NC	NC	GG	AG	AG	GG	AA	GG	AG	GG	AA	GG	GG	AG	AA	AG	AA	AA	GG	AA	AG	AG	AG	AG	AA	GG	AA	AG	AG	AG	AG	AG	AG	AA	AG	AG	GG	AG	AG	AA
Gm13_7369055_C_T-0_B_F_2177932132	Gm13_7369055_C_T	A/C	13	7369055	NC	NC	NC	NC	NC	NC	NC	CC	TC	TC	CC	TT	CC	TC	CC	TT	CC	CC	TC	TT	TC	TT	TT	CC	TT	TC	TC	TC	TC	TT	CC	TT	TC	TC	TC	TC	TC	TC	TT	TC	TC	CC	TC	TC	TT
Gm13_7381714_A_G-1_B_R_2179340183	Gm13_7381714_A_G	T/C	13	7381714	NC	NC	NC	NC	NC	NC	NC	GG	AG	AG	GG	AA	GG	AG	GG	AA	GG	GG	AG	AA	AG	AA	AA	GG	AA	AG	AG	AG	AG	AA	GG	AA	AG	AG	AG	AG	AG	AG	AA	AG	AG	GG	AG	AG	AA
Gm13_7553443_A_G-0_T_F_2177932146	Gm13_7553443_A_G	T/C	13	7553443	NC	NC	NC	NC	NC	NC	NC	AA	AG	AG	AA	GG	AA	AG	AA	GG	AA	AA	AG	GG	AG	GG	GG	AA	GG	AG	AG	AG	AG	GG	AA	GG	AG	AG	AG	AG	AG	AG	GG	AG	AG	AA	AG	AG	GG
Gm13_7559523_G_A-1_B_R_2179340187	Gm13_7559523_G_A	A/G	13	7559523	NC	NC	NC	NC	NC	NC	NC	GG	AG	AG	GG	AA	GG	AG	GG	AA	GG	GG	AG	AA	AG	AA	AA	GG	AA	AG	AG	AG	AG	AA	GG	AA	AG	AG	AG	AG	AG	AG	AA	AG	AG	GG	AG	AG	AA
Gm13_7570910_A_G-0_B_R_2177932151	Gm13_7570910_A_G	T/C	13	7570910	NC	NC	NC	NC	NC	NC	NC	AA	AG	AG	AA	GG	AA	AG	AA	GG	AA	AA	AG	GG	AG	GG	GG	AA	GG	AG	AG	AG	AG	GG	AA	GG	AG	AG	AG	AG	AG	AG	GG	AG	AG	AA	AG	AG	GG
Gm13_7727522_C_T-0_B_F_2177932168	Gm13_7727522_C_T	T/G	13	7727522	NC	NC	NC	NC	NC	NC	NC	TT	TC	TC	TT	CC	TT	TC	TT	CC	TT	TT	TC	CC	TC	CC	CC	TT	CC	TC	TC	TC	TC	CC	TT	CC	TC	TC	TC	TC	TC	TC	CC	TC	TC	TT	TC	TC	CC
Gm13_7757951_G_A-0_B_R_2177932175	Gm13_7757951_G_A	A/C	13	7757951	NC	NC	NC	NC	NC	NC	NC	AA	AG	AG	AA	GG	AA	AG	AA	GG	AA	AA	AG	GG	AG	GG	GG	AA	GG	AG	AG	AG	AG	GG	AA	GG	AG	AG	AG	AG	AG	AG	GG	AG	AG	AA	AG	AG	GG
Gm13_7805648_T_C-0_B_F_2177932184	Gm13_7805648_T_C	A/G	13	7805648	NC	NC	NC	NC	NC	NC	NC	CC	TC	TC	CC	TT	CC	TC	CC	TT	CC	CC	TC	TT	TC	TT	TT	CC	TT	TC	TC	TC	TC	TT	CC	TT	TC	TC	TC	TC	TC	TC	TT	TC	TC	CC	TC	TC	TT
Gm13_7810247_C_T-1_B_F_2179340190	Gm13_7810247_C_T	A/C	13	7810247	NC	NC	NC	NC	NC	NC	NC	TT	TC	TC	TT	CC	TT	TC	TT	CC	TT	TT	TC	CC	TC	CC	CC	TT	CC	TC	TC	TC	TC	CC	TT	CC	TC	TC	TC	TC	TC	TC	CC	TC	TC	TT	TC	TC	CC
Gm13_7812489_C_T-0_B_F_2177932190	Gm13_7812489_C_T	A/C	13	7812489	NC	NC	NC	NC	NC	NC	NC	TT	TC	TC	TT	CC	TT	TC	TT	CC	TT	TT	TC	CC	TC	CC	CC	TT	CC	TC	TC	TC	TC	CC	TT	CC	TC	TC	TC	TC	TC	TC	CC	TC	TC	TT	TC	TC	CC
Gm13_7918693_T_C-0_T_R_2177932203	Gm13_7918693_T_C	T/C	13	7918693	NC	NC	NC	NC	NC	NC	NC	TT	TC	TC	TT	CC	TT	TC	TT	CC	TT	TT	TC	CC	TC	CC	CC	TT	CC	TC	TC	TC	TC	CC	TT	CC	TC	TC	TC	TC	TC	TC	CC	TC	TC	TT	TC	TC	CC
Gm13_7935638_T_C-1_B_F_2179340194	Gm13_7935638_T_C	T/C	13	7935638	NC	NC	NC	NC	NC	NC	NC	TT	TC	TC	TT	CC	TT	TC	TT	CC	TT	TT	TC	CC	TC	CC	CC	TT	CC	TC	TC	TC	TC	CC	TT	CC	TC	TC	TC	TC	TC	TC	CC	TC	TC	TT	TC	TC	CC
Gm13_7959629_T_C-0_B_F_2177932206	Gm13_7959629_T_C	T/C	13	7959629	NC	NC	NC	NC	NC	NC	NC	TT	TC	TC	TT	CC	TT	TC	TT	CC	TT	TT	TC	CC	TC	CC	CC	TT	CC	TC	TC	TC	TC	CC	TT	CC	TC	TC	TC	TC	TC	TC	CC	TC	TC	TT	TC	TC	CC
Gm13_7984096_A_G-0_T_F_2177932218	Gm13_7984096_A_G	A/G	13	7984096	NC	NC	NC	NC	NC	NC	NC	AA	AG	AG	AA	GG	AA	AG	AA	GG	AA	AA	AG	GG	AG	GG	GG	AA	GG	AG	AG	AG	AG	GG	AA	GG	AG	AG	AG	AG	AG	AG	GG	AG	AG	AA	AG	AG	GG
Gm13_7989576_A_G-0_B_R_2177932221	Gm13_7989576_A_G	T/C	13	7989576	NC	NC	NC	NC	NC	NC	NC	AA	AG	AG	AA	GG	AA	AG	AA	GG	AA	AA	AG	GG	AG	GG	GG	AA	GG	AG	AG	AG	AG	GG	AA	GG	AG	AG	AG	AG	AG	AG	GG	AG	AG	AA	AG	AG	GG
Gm13_7999187_T_C-0_T_R_2177932225	Gm13_7999187_T_C	T/C	13	7999187	NC	NC	NC	NC	NC	NC	NC	TT	TC	TC	TT	CC	TT	TC	TT	CC	TT	TT	TC	CC	TC	CC	CC	TT	CC	TC	TC	TC	TC	CC	TT	CC	TC	TC	TC	TC	TC	TC	CC	TC	TC	TT	TC	TC	CC
Gm13_8035911_A_G-0_B_R_2177932231	Gm13_8035911_A_G	A/G	13	8035911	NC	NC	NC	NC	NC	NC	NC	GG	AG	AG	GG	AA	GG	AG	GG	AA	GG	GG	AG	AA	AG	AA	AA	GG	AA	AG	AG	AG	AG	AA	GG	AA	AG	AG	AG	AG	AG	AG	AA	AG	AG	GG	AG	AG	AA
Gm13_8044383_G_A-0_B_R_2177932235	Gm13_8044383_G_A	A/G	13	8044383	NC	NC	NC	NC	NC	NC	NC	GG	AG	AG	GG	AA	GG	AG	GG	AA	GG	GG	AG	AA	AG	AA	AA	GG	AA	AG	AG	AG	AG	AA	GG	AA	AG	AG	AG	AG	AG	AG	AA	AG	AG	GG	AG	AG	AA
Gm13_8106523_C_T-1_B_F_2179340198	Gm13_8106523_C_T	A/G	13	8106523	NC	NC	NC	NC	NC	NC	NC	CC	TC	TC	CC	TT	CC	TC	CC	TT	CC	CC	TC	TT	TC	TT	TT	CC	TT	TC	TC	TC	TC	TT	CC	TT	TC	TC	TC	TC	TC	TC	TT	TC	TC	CC	TC	TC	TT
Gm13_8133795_A_C-0_T_F_2177932244	Gm13_8133795_A_C	T/C	13	8133795	NC	NC	NC	NC	NC	NC	NC	CC	AC	AC	CC	AA	CC	AC	CC	AA	CC	CC	AC	AA	AC	AA	AA	CC	AA	AC	AC	AC	AC	AA	CC	AA	AC	AC	AC	AC	AC	AC	AA	AC	AC	CC	AC	AC	AA
Gm13_8223128_A_G-0_B_R_2177932257	Gm13_8223128_A_G	T/C	13	8223128	NC	NC	NC	NC	NC	NC	NC	GG	AG	AG	GG	AA	GG	AG	GG	AA	GG	GG	AG	AA	AG	AA	AA	GG	AA	AG	AG	AG	AG	AA	GG	AA	AG	AG	AG	AG	AG	AG	AA	AG	AG	GG	AG	AG	AA
Gm13_8258663_C_A-0_T_F_2177932262	Gm13_8258663_C_A	T/C	13	8258663	NC	NC	NC	NC	NC	NC	NC	AA	AC	AC	AA	CC	AA	AC	AA	CC	AA	AA	AC	CC	AC	CC	CC	AA	CC	AC	AC	AC	AC	CC	AA	CC	AC	AC	AC	AC	AC	AC	CC	AC	AC	AA	AC	AC	CC
Gm13_8308962_C_A-1_B_R_2179340207	Gm13_8308962_C_A	A/G	13	8308962	NC	NC	NC	NC	NC	NC	NC	AA	AC	AC	AA	CC	AA	AC	AA	CC	AA	AA	AC	CC	AC	CC	CC	AA	CC	AC	AC	AC	AC	CC	AA	CC	AC	AC	AC	AC	AC	AC	CC	AC	AC	AA	AC	AC	CC
Gm13_8529479_G_T-1_T_R_2179340209	Gm13_8529479_G_T	A/G	13	8529479	NC	NC	NC	NC	NC	NC	NC	TT	TG	TG	TT	GG	TT	TG	TT	GG	TT	TT	TG	GG	TG	GG	GG	TT	GG	TG	TG	TG	TG	GG	TT	GG	TG	TG	TG	TG	TG	TG	GG	TG	TG	TT	TG	TG	GG
Gm13_8587714_T_C-1_T_R_2179340211	Gm13_8587714_T_C	A/C	13	8587714	NC	NC	NC	NC	NC	NC	NC	TT	TC	TC	TT	CC	TT	TC	TT	CC	TT	TT	TC	CC	TC	CC	CC	TT	CC	TC	TC	TC	TC	CC	TT	CC	TC	TC	TC	TC	TC	TC	CC	TC	TC	TT	TC	TC	CC
Gm13_9332417_T_C-0_B_F_2177932274	Gm13_9332417_T_C	A/G	13	9332417	NC	NC	NC	NC	NC	NC	NC	CC	TC	TC	CC	TT	CC	TC	CC	TT	CC	CC	TC	TT	TC	TT	TT	CC	TT	TC	TC	TC	TC	TT	CC	TT	TC	TC	TC	TC	TC	TC	TT	TC	TC	CC	TC	TC	TT
Gm13_9483078_A_G-0_T_F_2177932280	Gm13_9483078_A_G	A/G	13	9483078	NC	NC	NC	NC	NC	NC	NC	GG	AG	AG	GG	AA	GG	AG	GG	AA	GG	GG	AG	AA	AG	AA	AA	GG	AA	AG	AG	AG	AG	AA	GG	AA	AG	AG	AG	AG	AG	AG	AA	AG	AG	GG	AG	AG	AA
Gm13_9670164_A_G-0_T_F_2177932288	Gm13_9670164_A_G	A/G	13	9670164	NC	NC	NC	NC	NC	NC	NC	GG	AG	AG	GG	AA	GG	AA	GG	AA	GG	GG	AG	AA	AG	AA	AA	GG	AA	AG	AG	AG	AG	AA	GG	AA	AG	AG	AG	AG	AG	AG	AA	AG	AG	GG	AG	AG	AA
Gm13_9720162_T_G-0_T_R_2177932291	Gm13_9720162_T_G	A/G	13	9720162	NC	NC	NC	NC	NC	NC	NC	GG	TG	TG	GG	TT	GG	TT	GG	TT	GG	GG	TG	TT	TG	TT	TT	GG	TT	TG	TG	TG	TG	TT	GG	TT	TG	TG	TG	TG	TG	TG	TT	TG	TG	GG	TG	TG	TT
Gm13_9753065_C_T-0_T_R_2177932293	Gm13_9753065_C_T	T/C	13	9753065	NC	NC	NC	NC	NC	NC	NC	TT	TC	TC	TT	CC	TT	CC	TT	CC	TT	TT	TC	CC	TC	CC	CC	TT	CC	TC	TC	TC	TC	CC	TT	CC	TC	TC	TC	TC	TC	TC	CC	TC	TC	TT	TC	TC	CC
Gm14_1253814_C_T-1_B_F_2179340812	Gm14_1253814_C_T	T/C	14	1253814	NC	NC	NC	NC	NC	NC	NC	TC	TC	TC	TT	CC	TC	CC	TT	TC	TT	TC	TT	TT	TT	CC	TT	TC	CC	TC	TC	TT	TT	TC	TC	TC	TC	TC	TT	TT	TC	TC	CC	TT	TC	TC	TC	TC	TC
Gm14_1340473_G_T-1_T_R_2179340815	Gm14_1340473_G_T	A/G	14	1340473	NC	NC	NC	NC	NC	NC	NC	TG	TG	GG	TT	GG	TG	GG	TT	TG	TT	TG	TT	TT	TT	GG	TT	TG	GG	TG	TG	TT	TT	TG	TG	TG	TG	TG	TT	TT	TG	TG	GG	TT	TG	TG	TG	TG	TG
Gm14_1436509_G_A-1_T_F_2179340816	Gm14_1436509_G_A	A/G	14	1436509	NC	NC	NC	NC	NC	NC	NC	AG	AG	GG	AA	GG	AG	GG	AA	AG	AA	AG	AA	AA	AA	GG	AA	AG	GG	AG	AG	AA	AA	AG	AG	AG	AG	AG	AA	AA	AG	AG	GG	AA	AG	AG	AG	AG	AG
Gm14_1495353_T_C-1_B_F_2179340818	Gm14_1495353_T_C	T/C	14	1495353	NC	NC	NC	NC	NC	NC	NC	TC	TC	CC	TT	CC	TC	CC	TT	TC	TT	TC	TT	TT	TT	CC	TT	TC	CC	TC	TC	TT	TT	TC	TC	TC	TC	TC	TT	TT	TC	TC	CC	TT	TC	TC	TC	TC	TC
Gm14_1564632_C_T-1_T_R_2179340821	Gm14_1564632_C_T	T/C	14	1564632	NC	NC	NC	NC	NC	NC	NC	TC	TC	CC	TT	CC	TC	CC	TT	TC	TT	TC	TT	TT	TT	CC	TT	TC	CC	TC	TC	TT	TT	TC	TC	TC	TC	TC	TT	TT	TC	TC	CC	TT	TC	TC	TC	TC	TC
Gm14_1613564_T_G-1_T_R_2179340823	Gm14_1613564_T_G	T/C	14	1613564	NC	NC	NC	NC	NC	NC	NC	TG	TG	TT	GG	TT	TG	TT	GG	TG	GG	TG	GG	GG	GG	TT	GG	TG	TT	TG	TG	GG	GG	TG	TG	TG	TG	TG	GG	GG	TG	TG	TT	GG	TG	TG	TG	TG	TG
Gm14_1804116_C_T-1_T_R_2179340829	Gm14_1804116_C_T	A/C	14	1804116	NC	NC	NC	NC	NC	NC	NC	TC	TC	CC	TC	CC	TC	CC	TT	TC	TT	TC	TT	TT	TT	CC	TT	TC	CC	TC	TC	TT	TT	CC	TC	TC	TC	TC	TT	TT	TC	TC	CC	TT	TC	TC	TC	TC	TC
Gm14_1879468_A_C-1_B_R_2179340831	Gm14_1879468_A_C	A/C	14	1879468	NC	NC	NC	NC	NC	NC	NC	AC	AC	AA	AC	AA	AC	AA	CC	AC	CC	AC	CC	CC	CC	AA	CC	AC	AA	AC	AC	CC	CC	AA	AC	AC	AC	AC	CC	CC	AC	AC	AA	CC	AC	AC	AC	AC	AC
Gm14_2131407_C_T-1_T_R_2179340837	Gm14_2131407_C_T	T/C	14	2131407	NC	NC	NC	NC	NC	NC	NC	TC	TC	TT	TC	TT	TC	TT	CC	TC	CC	TC	CC	CC	CC	TT	CC	TC	TT	TC	TC	CC	CC	TT	TC	TC	TC	TC	TC	CC	TC	TC	TT	CC	TC	TC	TC	TC	TC
Gm14_2597934_A_G-1_T_F_2179340850	Gm14_2597934_A_G	A/C	14	2597934	NC	NC	NC	NC	NC	NC	NC	AG	AG	AA	AG	AA	AG	AA	GG	AG	GG	AG	GG	GG	GG	AA	GG	AG	AA	AG	AG	GG	GG	AA	AG	AG	AG	AG	AG	GG	AG	GG	AA	GG	AG	AG	AG	AG	AG
Gm14_2650425_C_T-1_T_R_2179340853	Gm14_2650425_C_T	A/G	14	2650425	NC	NC	NC	NC	NC	NC	NC	TC	TC	CC	TC	CC	TC	CC	TT	TC	TT	TC	TT	TT	TT	CC	TT	TC	TC	TC	TC	TT	TT	TC	TC	TC	TC	TC	TC	TT	TC	TT	CC	TT	TC	TC	TC	TC	TC
Gm14_2762103_T_C-1_T_R_2179340857	Gm14_2762103_T_C	T/G	14	2762103	NC	NC	NC	NC	NC	NC	NC	TC	TC	TT	TC	TT	TC	TT	CC	TC	CC	TC	CC	CC	CC	TT	CC	TC	TC	TC	TC	CC	CC	TC	TC	TC	TC	TC	TC	CC	TC	CC	TT	CC	TC	TC	TC	TC	TC
Gm14_2854797_C_A-1_B_R_2179340859	Gm14_2854797_C_A	A/G	14	2854797	NC	NC	NC	NC	NC	NC	NC	AC	AC	CC	AC	CC	AC	CC	AA	AC	AA	AC	AA	AA	AA	CC	AA	AC	AC	AC	AC	AA	AA	AC	AC	AC	AC	AC	AC	AA	AC	AA	CC	AA	AC	AC	AC	AC	AC
Gm14_3042771_T_C-1_T_R_2179340863	Gm14_3042771_T_C	T/C	14	3042771	NC	NC	NC	NC	NC	NC	NC	TC	TC	TT	TC	TT	TC	TT	CC	TC	CC	TC	CC	CC	CC	TT	CC	TC	TC	TC	TC	CC	TC	TC	TC	TC	TC	TC	TC	CC	TC	CC	TT	TC	TC	TC	TC	TC	TC
Gm14_3157865_C_A-1_T_F_2179340866	Gm14_3157865_C_A	T/C	14	3157865	NC	NC	NC	NC	NC	NC	NC	AC	AC	AA	AC	AA	AC	AA	CC	AC	CC	AC	CC	CC	CC	AA	CC	AC	AC	AC	AC	CC	AC	AC	AC	AC	AC	AC	AC	CC	AC	CC	AA	AC	AC	AC	AC	AC	AC
Gm14_3750971_G_A-1_B_R_2179340881	Gm14_3750971_G_A	A/C	14	3750971	NC	NC	NC	NC	NC	NC	NC	AG	AG	AA	AG	AA	AG	AA	GG	AG	GG	AG	GG	GG	GG	AA	GG	AG	AG	AG	AG	GG	AG	AG	AG	AG	AG	AG	AG	GG	AG	GG	AA	AG	AG	AG	AG	AG	AG
Gm14_45138908_T_G-1_T_R_2179341221	Gm14_45138908_T_G	T/C	14	45138908	NC	NC	NC	NC	NC	NC	NC	GG	GG	TG	TG	TT	TT	TG	TG	GG	TG	TT	TG	GG	GG	TT	TG	TT	TG	TG	GG	TG	TG	GG	GG	TG	TT	GG	TT	TG	TG	GG	TG	TT	TT	TT	TG	TG	TG
Gm14_45186718_A_G-1_T_F_2179341222	Gm14_45186718_A_G	A/C	14	45186718	NC	NC	NC	NC	NC	NC	NC	GG	GG	AG	AG	AA	AA	AG	AG	GG	AG	AA	AG	GG	GG	AA	AG	AA	AG	AG	GG	AG	AG	GG	GG	AG	AA	GG	AA	AG	AG	GG	AG	AA	AA	AA	AG	AG	AG
Gm14_45234122_T_C-1_B_F_2179341224	Gm14_45234122_T_C	A/G	14	45234122	NC	NC	NC	NC	NC	NC	NC	CC	CC	TC	TC	TT	TT	TC	TC	CC	TC	TT	TC	CC	CC	TT	TC	TT	TC	TC	CC	TC	TC	CC	CC	TC	TT	CC	TT	TC	TC	CC	TC	TT	TT	TT	TC	TC	TC
Gm14_45457682_A_G-1_T_F_2179341226	Gm14_45457682_A_G	T/C	14	45457682	NC	NC	NC	NC	NC	NC	NC	GG	GG	AG	AG	AA	AA	AG	AG	GG	AG	AA	AG	GG	GG	AA	AG	AA	AG	AG	GG	AG	AG	GG	GG	AG	AA	GG	AA	AG	AG	GG	AG	AA	AA	AA	AG	AG	AG
Gm14_45637666_A_G-1_T_F_2179341228	Gm14_45637666_A_G	A/G	14	45637666	NC	NC	NC	NC	NC	NC	NC	GG	GG	AA	AG	AA	AA	AG	AG	GG	AG	AA	AG	GG	GG	AA	AG	AA	AG	AG	GG	AG	AG	GG	GG	AG	AA	GG	AA	AG	AG	GG	AG	AG	AA	AA	AG	AG	AG
Gm14_4571618_G_A-1_B_R_2179340901	Gm14_4571618_G_A	A/C	14	4571618	NC	NC	NC	NC	NC	NC	NC	AG	AG	AA	AG	AA	AG	AA	GG	AG	GG	GG	GG	GG	GG	AA	GG	AG	AG	AG	AG	AG	AG	AG	GG	AG	AG	AG	AG	AG	AG	GG	AG	AG	AA	AG	AA	AG	AG
Gm14_46247903_A_G-1_B_R_2179341241	Gm14_46247903_A_G	A/G	14	46247903	NC	NC	NC	NC	NC	NC	NC	AA	AA	GG	AG	GG	GG	AG	AG	AA	AG	AG	AG	AA	AA	GG	AG	GG	AG	AG	AA	AG	AG	AA	AA	AG	GG	AA	GG	AG	AG	AA	AG	AG	GG	GG	AG	AG	AG
Gm14_46333107_T_C-0_B_F_2177932308	Gm14_46333107_T_C	A/C	14	46333107	NC	NC	NC	NC	NC	NC	NC	CC	CC	TT	TC	TT	TT	TC	TC	CC	TC	TC	TC	CC	CC	TT	TC	TT	TC	TC	CC	TC	TC	CC	CC	TC	TT	CC	TT	TC	TC	CC	TC	TC	TT	TT	TC	TC	TC
Gm14_46384907_G_A-0_T_F_2177932312	Gm14_46384907_G_A	A/G	14	46384907	NC	NC	NC	NC	NC	NC	NC	AA	AA	GG	AG	GG	GG	AG	AG	AA	AG	AG	AG	AA	AA	GG	AG	GG	AG	AG	AA	AG	AG	AA	AA	AG	GG	AA	GG	AG	AG	AA	AG	AG	GG	GG	AG	AG	AG
Gm14_46421512_T_C-0_B_F_2177932314	Gm14_46421512_T_C	A/G	14	46421512	NC	NC	NC	NC	NC	NC	NC	CC	CC	TT	TC	TT	TT	TC	TC	CC	TC	TC	TC	CC	CC	TT	TC	TT	TC	TC	CC	TC	TC	CC	CC	TC	TT	CC	TT	TC	TC	CC	TC	TC	TT	TT	TC	TC	TC
Gm14_46425097_T_C-0_T_R_2177932319	Gm14_46425097_T_C	T/G	14	46425097	NC	NC	NC	NC	NC	NC	NC	CC	CC	TT	TC	TT	TT	TC	TC	CC	TC	TC	TC	CC	CC	TT	TC	TT	TC	TC	CC	TC	TC	CC	CC	TC	TT	CC	TT	TC	TC	CC	TC	TC	TT	TT	TC	TC	TC
Gm14_46426557_T_C-0_T_R_2177932321	Gm14_46426557_T_C	A/G	14	46426557	NC	NC	NC	NC	NC	NC	NC	CC	CC	TT	TC	TT	TT	TC	TC	CC	TC	TC	TC	CC	CC	TT	TC	TT	TC	TC	CC	TC	TC	CC	CC	TC	TT	CC	TT	TC	TC	CC	TC	TC	TT	TT	TC	TC	TC
Gm14_46431748_T_C-0_B_F_2177932326	Gm14_46431748_T_C	A/C	14	46431748	NC	NC	NC	NC	NC	NC	NC	CC	CC	TT	TC	TT	TT	TC	TC	CC	TC	TC	TC	CC	CC	TT	TC	TT	TC	TC	CC	TC	TC	CC	CC	TC	TT	CC	TT	TC	TC	CC	TC	TC	TT	TT	TC	TC	TC
Gm14_46455905_C_T-0_B_F_2177932330	Gm14_46455905_C_T	T/C	14	46455905	NC	NC	NC	NC	NC	NC	NC	CC	CC	TT	TC	TT	TT	TC	TC	CC	TC	TC	TC	CC	CC	TT	TC	TT	TC	TC	CC	TC	TC	CC	CC	TC	TT	CC	TT	TC	TC	CC	TC	TC	--	TT	--	TC	TC
Gm14_46513248_G_A-1_T_F_2179341248	Gm14_46513248_G_A	T/C	14	46513248	NC	NC	NC	NC	NC	NC	NC	AA	AA	GG	AG	GG	GG	AG	AG	AA	AG	AG	AG	AA	AA	GG	AG	GG	AG	AG	AA	AG	AG	AA	AA	AG	GG	AA	GG	AG	AG	AA	AG	AG	GG	GG	AG	AG	AG
Gm14_46548552_T_C-0_B_F_2177932342	Gm14_46548552_T_C	A/G	14	46548552	NC	NC	NC	NC	NC	NC	NC	TT	TT	CC	TC	CC	CC	TC	TC	TT	TC	TC	TC	TT	TT	CC	TC	CC	TC	TC	TT	TC	TC	TT	TT	TC	CC	TT	CC	TC	TC	TT	TC	TC	CC	CC	TC	TC	TC
Gm14_46552561_A_C-0_T_F_2177932346	Gm14_46552561_A_C	T/C	14	46552561	NC	NC	NC	NC	NC	NC	NC	AA	AA	CC	AC	CC	CC	AC	AC	AA	AC	AC	AC	AA	AA	CC	AC	CC	AC	AC	AA	AC	AC	AA	AA	AC	CC	AA	CC	AC	AC	AA	AC	AC	CC	CC	AC	AC	AC
Gm14_46968410_T_G-1_B_F_2179341262	Gm14_46968410_T_G	A/G	14	46968410	NC	NC	NC	NC	NC	NC	NC	TT	TT	GG	TG	GG	GG	TG	TG	TT	TG	TG	TG	TT	TT	GG	TG	GG	TG	TG	TT	TG	TG	TT	TT	TT	GG	TT	GG	TG	GG	TT	TG	TG	GG	GG	TG	TG	TG
Gm14_47081002_T_C-1_B_F_2179341266	Gm14_47081002_T_C	T/C	14	47081002	NC	NC	NC	NC	NC	NC	NC	CC	CC	TT	TC	TT	TT	TC	TC	CC	TC	TC	TC	CC	CC	TT	TC	TT	TC	TC	CC	TC	TC	CC	CC	CC	TT	CC	TT	TC	TT	CC	TC	TC	TT	TT	TC	TC	TC
Gm14_47418167_T_C-1_T_R_2179341275	Gm14_47418167_T_C	A/G	14	47418167	NC	NC	NC	NC	NC	NC	NC	CC	CC	TT	TC	TT	TT	TC	TC	CC	TC	TC	TC	CC	CC	TT	TC	TC	TC	TC	CC	TC	CC	CC	CC	CC	TT	CC	TT	TC	TT	CC	TC	TC	TT	TT	TC	TC	TC
Gm14_4770786_C_T-1_T_R_2179340907	Gm14_4770786_C_T	T/C	14	4770786	NC	NC	NC	NC	NC	NC	NC	TC	TC	TT	TC	TT	TC	TT	CC	TC	CC	CC	CC	CC	CC	TT	CC	TC	TC	TC	TC	TC	TC	TC	CC	TC	TC	TC	TC	TC	TC	CC	TC	TC	TT	TC	TT	TC	TC
Gm14_47991114_C_A-1_B_R_2179341289	Gm14_47991114_C_A	A/G	14	47991114	NC	NC	NC	NC	NC	NC	NC	AA	AA	CC	AC	CC	AC	AC	AC	AA	AC	AC	AC	AA	AA	CC	AC	AC	AC	AC	AA	AC	AA	AA	AA	AA	CC	AA	CC	AC	CC	AA	AC	AC	CC	CC	AC	AC	AC
Gm14_48026115_C_T-1_B_F_2179341290	Gm14_48026115_C_T	A/C	14	48026115	NC	NC	NC	NC	NC	NC	NC	TT	TT	CC	TC	CC	TC	TC	TC	TT	TC	TC	TC	TT	TT	CC	TC	TC	TC	TC	TT	TC	TT	TT	TT	TT	CC	TT	CC	TC	CC	TT	TC	TC	CC	CC	TC	TC	TC
Gm14_48089424_A_G-1_T_F_2179341292	Gm14_48089424_A_G	T/C	14	48089424	NC	NC	NC	NC	NC	NC	NC	GG	GG	AA	AG	AA	AG	AG	AG	GG	AG	AG	AG	GG	GG	AA	AG	AG	AG	AG	GG	AG	GG	GG	GG	GG	AA	GG	AA	AG	AA	GG	AG	AG	AA	AA	AG	AG	AG
Gm14_4811528_C_A-1_T_F_2179340908	Gm14_4811528_C_A	T/C	14	4811528	NC	NC	NC	NC	NC	NC	NC	AC	AC	AA	AC	AA	AC	AA	CC	AC	CC	CC	CC	CC	CC	AA	CC	AC	AC	AC	AC	AC	AC	AC	CC	AC	AC	AC	AC	AC	AC	CC	AC	AC	AA	AC	AA	AC	AC
Gm14_48129511_T_C-1_B_F_2179341294	Gm14_48129511_T_C	T/C	14	48129511	NC	NC	NC	NC	NC	NC	NC	CC	CC	TT	TC	TT	TC	TC	TC	CC	TC	TC	TC	CC	CC	TT	TC	TC	TC	TC	CC	TC	CC	TC	CC	CC	TT	CC	TT	TC	TT	CC	TC	TC	TT	TT	TC	TC	TC
Gm14_48219705_C_T-1_T_R_2179341297	Gm14_48219705_C_T	T/C	14	48219705	NC	NC	NC	NC	NC	NC	NC	CC	CC	TT	TC	TT	TC	TC	TC	CC	TC	TC	TT	CC	CC	TC	TC	TC	TC	TC	CC	TC	CC	TC	CC	CC	TT	CC	TT	TC	TT	CC	TC	TC	TC	TT	TC	TC	TC
Gm14_48312276_T_G-1_B_F_2179341298	Gm14_48312276_T_G	T/C	14	48312276	NC	NC	NC	NC	NC	NC	NC	GG	GG	TT	TG	TT	TG	TG	TG	GG	TG	TG	TT	GG	GG	TG	TG	TG	TG	TG	GG	TG	GG	TG	GG	GG	TT	GG	TT	TG	TT	GG	TG	TG	TG	TT	GG	TG	TG
Gm14_48535790_T_C-1_T_R_2179341305	Gm14_48535790_T_C	A/G	14	48535790	NC	NC	NC	NC	NC	NC	NC	CC	CC	TT	TC	TT	TC	TC	TT	CC	TC	TC	TT	TC	CC	TC	TC	TC	TC	TC	CC	TC	CC	TC	CC	CC	TT	CC	TT	TC	TT	TC	TC	TC	TC	TT	CC	TC	TC
Gm14_48656000_T_C-1_B_F_2179341306	Gm14_48656000_T_C	T/C	14	48656000	NC	NC	NC	NC	NC	NC	NC	CC	CC	TT	TC	TT	TC	TC	TT	CC	TC	TC	TT	TC	CC	TC	TC	TC	TC	TC	CC	TC	CC	TC	CC	CC	TT	CC	TT	TC	TT	TC	TC	TC	TC	TT	CC	TC	TC
Gm14_48836596_G_A-1_T_F_2179341310	Gm14_48836596_G_A	A/G	14	48836596	NC	NC	NC	NC	NC	NC	NC	AA	AG	GG	AG	GG	AG	AG	GG	AA	AG	AG	GG	AG	AA	AG	AG	AG	AA	AG	AA	AG	AA	AG	AA	AG	GG	AG	GG	AG	GG	AG	AG	AA	AG	GG	AA	AG	AG
Gm14_4889916_T_C-1_T_R_2179340911	Gm14_4889916_T_C	A/C	14	4889916	NC	NC	NC	NC	NC	NC	NC	TC	TC	CC	TC	CC	TC	CC	TT	TC	TT	TT	TT	TT	TT	CC	TT	TC	TC	TC	TC	TC	TC	TC	TT	TC	TC	TC	TC	TC	TC	TT	TC	TC	CC	TC	CC	TC	TC
Gm14_49107190_G_A-1_T_F_2179341314	Gm14_49107190_G_A	T/C	14	49107190	NC	NC	NC	NC	NC	NC	NC	AA	AG	GG	AA	GG	AG	AG	AG	AA	AG	AG	GG	AG	AA	AG	AG	AG	AA	AG	AA	AG	AA	AG	AA	AA	GG	AG	GG	AG	GG	AG	AG	AA	AG	GG	AA	AG	AG
Gm14_49199294_C_A-1_T_F_2179341316	Gm14_49199294_C_A	A/G	14	49199294	NC	NC	NC	NC	NC	NC	NC	CC	CC	AA	CC	AA	AC	AC	AC	CC	AC	AC	AA	AC	CC	AC	AC	AC	CC	AC	CC	AC	CC	AC	CC	CC	AA	AC	AA	AC	AA	AC	AC	CC	AC	AA	CC	AC	AC
Gm14_49357738_A_G-1_T_F_2179341320	Gm14_49357738_A_G	A/G	14	49357738	NC	NC	NC	NC	NC	NC	NC	GG	GG	AA	GG	AA	AG	AG	AG	GG	AG	AG	AA	AG	GG	AG	AG	AG	AG	AG	GG	AG	GG	AG	GG	GG	AA	AG	AA	AG	AA	AG	AG	GG	AG	AA	GG	AG	AG
Gm14_49503348_C_A-1_B_R_2179341323	Gm14_49503348_C_A	A/G	14	49503348	NC	NC	NC	NC	NC	NC	NC	AA	AA	CC	AA	CC	AC	AC	CC	AA	AC	AC	CC	AC	AA	AC	AC	AC	AC	AC	AA	AC	AA	AC	AA	AA	CC	AC	CC	AC	CC	AC	AC	AC	AC	CC	AA	AC	AC
Gm14_4956317_G_A-1_B_R_2179340913	Gm14_4956317_G_A	A/C	14	4956317	NC	NC	NC	NC	NC	NC	NC	AG	AG	AA	AG	AA	AG	AA	GG	AG	GG	GG	GG	GG	GG	AA	GG	AG	AG	AG	AG	AG	AG	AG	GG	AG	AG	AG	AG	AG	AG	GG	AG	AG	AA	AG	AA	AG	AG
Gm14_49564304_T_C-1_T_R_2179341325	Gm14_49564304_T_C	T/G	14	49564304	NC	NC	NC	NC	NC	NC	NC	CC	CC	TT	CC	TT	TC	TC	TT	CC	TC	TC	TT	TC	CC	TC	TC	TC	TC	TC	CC	TC	CC	TC	CC	CC	TT	CC	TT	TC	TT	TC	TC	TC	TC	TT	CC	TC	TC
Gm14_49680135_A_G-1_B_R_2179341329	Gm14_49680135_A_G	T/C	14	49680135	NC	NC	NC	NC	NC	NC	NC	GG	GG	AA	GG	AA	AG	AG	AA	GG	AG	AG	AA	AG	GG	AG	AG	AG	AG	AG	GG	AG	GG	AG	GG	GG	AA	GG	AA	AG	AA	AG	AG	AG	AG	AA	GG	AG	AG
Gm14_5031070_G_A-1_B_R_2179340915	Gm14_5031070_G_A	A/C	14	5031070	NC	NC	NC	NC	NC	NC	NC	AG	AG	AA	AG	AA	AG	AA	GG	AG	GG	GG	GG	GG	GG	AA	GG	AG	AG	AG	AG	AG	AG	AG	GG	AG	AG	AG	AG	AG	AG	GG	AG	AG	AA	AG	AA	AG	AG
Gm14_5908034_T_C-1_B_F_2179340934	Gm14_5908034_T_C	A/G	14	5908034	NC	NC	NC	NC	NC	NC	NC	TT	TC	CC	TC	CC	TC	CC	TT	TC	TT	TT	TT	TT	TT	CC	TT	TC	TC	TC	TC	TC	TC	TC	TT	TC	TC	TC	TC	TC	TC	TT	TC	TC	CC	TC	CC	TC	TC
Gm14_7064274_A_G-1_B_R_2179340961	Gm14_7064274_A_G	A/G	14	7064274	NC	NC	NC	NC	NC	NC	NC	GG	AG	AA	AG	AA	AA	AA	AG	AG	AG	GG	GG	GG	GG	AA	AG	AG	AG	AG	AG	AG	AG	AG	GG	AG	AG	AG	AG	AG	AG	GG	AG	AA	AA	AG	AA	AG	AG
Gm14_8128492_T_G-1_B_F_2179340986	Gm14_8128492_T_G	A/G	14	8128492	NC	NC	NC	NC	NC	NC	NC	GG	TG	TT	TG	TT	TT	TT	TG	TG	TG	TG	TG	GG	GG	TT	TG	TT	TG	TG	TG	TG	TG	TG	GG	TG	TG	GG	TG	TG	TG	GG	TG	TT	TT	TG	TT	TG	TT
Gm14_8186078_G_A-1_B_R_2179340989	Gm14_8186078_G_A	T/C	14	8186078	NC	NC	NC	NC	NC	NC	NC	AA	AG	GG	AG	GG	GG	GG	AG	AG	AG	AG	AG	AA	AA	GG	AG	GG	AG	AG	AG	AG	AG	AG	AA	AG	AG	AA	AG	AG	AG	AA	AG	GG	--	AG	GG	AG	GG
Gm14_8918021_T_G-1_T_R_2179340999	Gm14_8918021_T_G	T/C	14	8918021	NC	NC	NC	NC	NC	NC	NC	TT	TG	GG	TG	GG	GG	GG	TG	TG	TG	TG	TG	TT	TT	GG	TG	GG	TG	TG	TG	TG	TG	TG	TT	TG	TG	TT	TG	TG	TG	TT	TG	GG	GG	GG	GG	TG	GG
Gm14_9307586_A_G-1_T_F_2179341008	Gm14_9307586_A_G	T/C	14	9307586	NC	NC	NC	NC	NC	NC	NC	GG	AG	AA	AG	AA	AA	AA	AG	AG	AG	AG	AG	GG	GG	AA	AG	AA	AG	AG	AG	AG	AG	AG	GG	AG	AG	GG	AG	AG	AG	GG	AG	AA	AA	AA	AA	AG	AA
Gm15_10261760_T_C-1_B_F_2179341556	Gm15_10261760_T_C	A/G	15	10261760	NC	NC	NC	NC	NC	NC	NC	CC	TC	TC	CC	TC	CC	CC	TT	TC	TC	TC	TC	TC	CC	TT	TT	TC	TC	TC	TC	TC	CC	TC	TC	TC	TC	CC	TC	TC	TC	CC	TT	TC	CC	TT	TC	TC	TC
Gm15_10467095_G_A-1_B_R_2179341561	Gm15_10467095_G_A	A/C	15	10467095	NC	NC	NC	NC	NC	NC	NC	AA	AG	AG	AA	AG	AA	AA	GG	AG	AG	AG	AG	AG	AA	GG	GG	AG	AG	AG	AG	AG	AA	AG	AG	AG	AG	AA	AG	AG	AG	AA	GG	AG	AA	GG	AG	AG	AG
Gm15_1128092_G_A-1_B_R_2179341349	Gm15_1128092_G_A	A/G	15	1128092	NC	NC	NC	NC	NC	NC	NC	GG	AG	AA	AG	AG	AG	AG	AA	AG	AA	AG	AA	AG	AG	AG	AG	GG	GG	AG	AA	AG	GG	AG	GG	AA	GG	GG	GG	AA	AG	GG	AG	GG	GG	AA	AG	AG	AA
Gm15_1209819_T_C-1_B_F_2179341350	Gm15_1209819_T_C	A/G	15	1209819	NC	NC	NC	NC	NC	NC	NC	TT	TC	CC	TC	TC	TC	TC	CC	TC	CC	TC	CC	TC	TC	TC	TC	TT	TT	TC	CC	TC	TT	TC	TT	CC	TT	TT	TT	CC	TC	TT	TC	TT	TT	CC	TC	TC	CC
Gm15_12531884_A_G-1_T_F_2179341606	Gm15_12531884_A_G	T/C	15	12531884	NC	NC	NC	NC	NC	NC	NC	AG	AG	AG	AG	AG	GG	AG	AA	AG	GG	AG	GG	GG	GG	AA	AA	AA	AG	GG	AG	AA	GG	AG	AA	GG	AG	GG	AA	AG	AG	AG	AA	AG	GG	AA	GG	AG	GG
Gm15_12611331_A_G-1_T_F_2179341608	Gm15_12611331_A_G	T/G	15	12611331	NC	NC	NC	NC	NC	NC	NC	AG	AG	AG	AG	AG	AA	AG	GG	AA	AA	AG	AA	AA	AA	GG	GG	GG	AG	AA	AG	GG	AA	AG	GG	AA	AG	AA	GG	AG	AG	AG	GG	AG	AA	GG	AA	AG	AA
Gm15_12643435_T_C-1_B_F_2179341610	Gm15_12643435_T_C	A/G	15	12643435	NC	NC	NC	NC	NC	NC	NC	TC	TC	TC	TC	TC	TT	TC	CC	TT	TT	TC	TT	TT	TT	CC	CC	CC	TC	TT	TC	CC	TT	TC	CC	TT	TC	TT	CC	TC	TC	TC	CC	TC	TT	CC	TT	TC	TT
Gm15_1265753_C_T-1_T_R_2179341353	Gm15_1265753_C_T	A/G	15	1265753	NC	NC	NC	NC	NC	NC	NC	CC	TC	TC	TC	TC	TC	TC	TT	TC	TT	TC	TT	TC	TC	TC	TC	CC	CC	TC	TT	TC	CC	TC	CC	TT	CC	CC	CC	TT	TC	CC	TC	CC	CC	TT	TC	TC	TT
Gm15_12906302_T_C-1_T_R_2179341613	Gm15_12906302_T_C	T/C	15	12906302	NC	NC	NC	NC	NC	NC	NC	TC	TC	TC	TC	TC	CC	TC	TT	CC	CC	TC	CC	CC	CC	TT	TT	TT	TC	CC	TC	TT	CC	TC	TT	CC	TC	CC	TT	TC	TC	TC	TT	TC	CC	TT	CC	TC	CC
Gm15_13098003_A_G-1_T_F_2179341616	Gm15_13098003_A_G	A/G	15	13098003	NC	NC	NC	NC	NC	NC	NC	AG	AG	AG	AG	AG	GG	AG	AA	GG	GG	AG	GG	GG	GG	AA	AA	AA	AG	GG	AG	AA	GG	AG	AA	GG	AG	GG	AA	AG	AG	AG	AA	AG	GG	AA	GG	AG	GG
Gm15_13180039_C_T-1_B_F_2179341618	Gm15_13180039_C_T	A/G	15	13180039	NC	NC	NC	NC	NC	NC	NC	TC	TC	TC	TC	TC	TT	TC	CC	TT	TT	TC	TT	TT	TT	CC	CC	CC	TC	TT	TC	CC	TT	TC	CC	TT	TC	TT	CC	TC	TC	TC	CC	TC	TT	CC	TT	TC	TT
Gm15_13257987_T_C-1_B_F_2179341620	Gm15_13257987_T_C	A/G	15	13257987	NC	NC	NC	NC	NC	NC	NC	TC	TC	TC	TC	TC	CC	TC	TT	CC	CC	TC	CC	CC	CC	TT	TT	TT	TC	CC	TC	TT	CC	TC	TT	CC	TC	CC	TT	TC	TC	TC	TT	TC	CC	TC	CC	TC	CC
Gm15_13358960_C_T-1_B_F_2179341622	Gm15_13358960_C_T	T/C	15	13358960	NC	NC	NC	NC	NC	NC	NC	TC	TC	TC	TC	TC	TT	TC	CC	TT	TT	TC	TT	TT	TT	CC	CC	CC	TC	TT	TC	CC	TT	TC	CC	TT	TC	TT	CC	TC	TC	TC	CC	TC	TT	TC	TT	TC	TT
Gm15_13427310_G_T-1_T_R_2179341625	Gm15_13427310_G_T	T/C	15	13427310	NC	NC	NC	NC	NC	NC	NC	TG	TG	TG	TG	TG	TT	TG	GG	TT	TT	TG	TT	TT	TT	GG	GG	GG	TG	TT	TG	GG	TT	TG	GG	TT	TG	TT	GG	TG	TG	TG	GG	TG	TT	TG	TT	TG	TT
Gm15_1349135_T_C-1_B_F_2179341354	Gm15_1349135_T_C	T/C	15	1349135	NC	NC	NC	NC	NC	NC	NC	TT	TC	TC	TC	TC	TC	TC	CC	TC	CC	TC	CC	TC	TC	TC	TC	TT	TT	TC	CC	TC	TT	TC	TT	CC	TT	TT	TT	CC	TC	TT	TC	TT	TT	CC	TC	TC	CC
Gm15_13801080_T_C-1_B_F_2179341630	Gm15_13801080_T_C	A/G	15	13801080	NC	NC	NC	NC	NC	NC	NC	TC	TC	TC	TC	TC	CC	TC	TT	CC	CC	TC	CC	CC	CC	TT	TT	TT	TC	CC	TC	TT	CC	TC	TT	CC	TC	CC	TT	TC	TC	TC	TT	TC	CC	TC	CC	TC	CC
Gm15_13828058_G_T-1_B_F_2179341632	Gm15_13828058_G_T	T/C	15	13828058	NC	NC	NC	NC	NC	NC	NC	TG	TG	TG	TG	TG	TT	TG	GG	TT	TT	TG	TT	TT	TT	GG	GG	GG	TG	TT	TG	GG	TT	TG	GG	TT	TG	TT	GG	TG	TG	TG	GG	TG	TT	TG	TT	TG	TT
Gm15_13912259_A_G-1_T_F_2179341634	Gm15_13912259_A_G	T/C	15	13912259	NC	NC	NC	NC	NC	NC	NC	AG	AG	AG	AG	AG	GG	AG	AA	GG	GG	AG	GG	GG	GG	AA	AA	AA	AG	GG	AG	AA	GG	AG	AA	GG	AG	GG	AA	AG	AG	AG	AA	AG	GG	AG	GG	AG	GG
Gm15_14146264_T_C-1_T_R_2179341637	Gm15_14146264_T_C	A/C	15	14146264	NC	NC	NC	NC	NC	NC	NC	TC	TC	TC	TC	TC	CC	TC	TT	CC	CC	TC	CC	CC	CC	TT	TT	TT	TC	CC	TC	TT	TC	CC	TT	CC	TC	CC	TT	TC	TC	TC	TT	TC	CC	TC	CC	TC	CC
Gm15_14201752_T_C-1_B_F_2179341638	Gm15_14201752_T_C	T/C	15	14201752	NC	NC	NC	NC	NC	NC	NC	TC	TC	TC	TC	TC	CC	TC	TT	CC	CC	TC	CC	CC	CC	TT	TT	TT	TC	CC	TC	TT	TC	CC	TT	CC	TC	CC	TT	TC	TC	TC	TT	TC	CC	TC	CC	TC	CC
Gm15_14243520_C_A-1_T_F_2179341640	Gm15_14243520_C_A	A/C	15	14243520	NC	NC	NC	NC	NC	NC	NC	AC	AC	AC	AC	AC	AA	AC	CC	AA	AA	AC	AA	AA	AA	CC	CC	CC	AC	AA	AC	CC	AC	AA	CC	AA	AC	AA	CC	AC	AC	AC	CC	AC	AA	AC	AA	AC	AA
Gm15_14329774_G_A-1_T_F_2179341642	Gm15_14329774_G_A	A/G	15	14329774	NC	NC	NC	NC	NC	NC	NC	AG	AG	AG	AG	AG	AA	AG	GG	AA	AA	AG	AA	AA	AA	GG	GG	GG	AG	AA	AG	GG	AG	AA	GG	AA	AG	AA	GG	AG	AG	AG	GG	AG	AA	AG	AA	AG	AA
Gm15_14361475_T_C-1_T_R_2179341645	Gm15_14361475_T_C	T/C	15	14361475	NC	NC	NC	NC	NC	NC	NC	TC	TC	TC	TC	TC	CC	TC	TT	CC	CC	TC	CC	CC	CC	TT	TT	TT	TC	CC	TC	TT	TC	CC	TT	CC	TC	CC	TT	TC	TC	TC	TT	TC	CC	TC	CC	TC	CC
Gm15_14539028_A_C-1_T_F_2179341646	Gm15_14539028_A_C	A/G	15	14539028	NC	NC	NC	NC	NC	NC	NC	AC	AC	AC	AC	AC	CC	AC	AA	CC	CC	AC	CC	CC	CC	AA	AA	AA	AC	CC	AC	AA	AC	CC	AA	CC	AC	CC	AA	AC	AC	AC	AA	AC	CC	AC	CC	AC	CC
Gm15_14548441_T_C-1_B_F_2179341648	Gm15_14548441_T_C	A/G	15	14548441	NC	NC	NC	NC	NC	NC	NC	TC	TC	TC	TC	TC	CC	TC	TT	CC	CC	TC	CC	CC	CC	TT	TT	TT	TC	CC	TC	TT	TC	CC	TT	CC	TC	CC	TT	TC	TC	TC	TT	TC	CC	TC	CC	TC	CC
Gm15_14642145_G_A-1_T_F_2179341650	Gm15_14642145_G_A	A/G	15	14642145	NC	NC	NC	NC	NC	NC	NC	AG	AG	AG	AG	AG	AA	AG	GG	AA	AA	AG	AA	AA	AA	GG	GG	GG	AG	AA	AG	GG	AG	AA	GG	AA	AG	AA	GG	AG	AG	AG	GG	AG	AA	AG	AA	AG	AA
Gm15_1910769_G_A-1_T_F_2179341364	Gm15_1910769_G_A	T/C	15	1910769	NC	NC	NC	NC	NC	NC	NC	GG	AG	AG	AG	AG	GG	AG	AA	AG	AA	AG	AA	AG	AG	AG	AG	GG	GG	AG	AA	AG	GG	AG	GG	AA	GG	GG	GG	AA	AG	GG	AG	GG	GG	AA	AG	AG	AA
Gm15_2021199_T_C-1_B_F_2179341370	Gm15_2021199_T_C	A/G	15	2021199	NC	NC	NC	NC	NC	NC	NC	TT	TC	TC	TC	TC	TT	TC	CC	TC	CC	TC	CC	TC	TC	TC	TC	TT	TT	TC	CC	TC	TT	TC	TT	CC	TT	TT	TT	CC	TC	TT	TC	TT	TT	CC	TC	TC	CC
Gm15_2072075_A_G-1_B_R_2179341373	Gm15_2072075_A_G	A/G	15	2072075	NC	NC	NC	NC	NC	NC	NC	GG	AG	AG	AG	AG	GG	AG	AA	AG	AA	AG	AA	AG	AG	AG	AG	GG	GG	AG	AA	AG	GG	AG	GG	AA	GG	GG	GG	AA	AG	GG	AG	GG	GG	AA	AG	AG	AA
Gm15_2391075_G_A-1_B_R_2179341381	Gm15_2391075_G_A	T/C	15	2391075	NC	NC	NC	NC	NC	NC	NC	GG	AG	AG	AG	AG	GG	AG	AA	AG	AA	AG	AA	AG	AG	AG	AG	GG	GG	AG	AA	AG	GG	AG	GG	AA	GG	GG	GG	AA	AG	GG	AG	GG	GG	AA	AG	AG	AA
Gm15_2486485_A_G-1_T_F_2179341384	Gm15_2486485_A_G	T/G	15	2486485	NC	NC	NC	NC	NC	NC	NC	AA	AG	AG	AG	AG	AA	AG	GG	AG	GG	AG	GG	AG	AG	AG	AG	AA	AA	AG	GG	AG	AA	AG	AA	AG	AA	AA	AA	GG	AG	AA	AG	AA	AA	GG	AG	AG	GG
Gm15_2624165_G_T-1_T_R_2179341389	Gm15_2624165_G_T	A/G	15	2624165	NC	NC	NC	NC	NC	NC	NC	GG	TG	TG	TG	TG	GG	TG	TT	TG	TT	TG	TT	TG	TG	TG	TG	GG	GG	TG	TT	TG	GG	TG	GG	TG	GG	GG	GG	TT	TG	GG	TG	GG	GG	TT	TG	TG	TT
Gm15_2729636_A_C-1_T_F_2179341390	Gm15_2729636_A_C	A/G	15	2729636	NC	NC	NC	NC	NC	NC	NC	AA	AC	AC	AA	AC	AA	AC	CC	AC	CC	AC	CC	AC	AC	AC	AC	AA	AA	AC	CC	AC	AA	AC	AA	AC	AA	AA	AA	CC	AC	AA	AC	AA	AA	CC	AC	AC	CC
Gm15_2781077_T_C-1_B_F_2179341392	Gm15_2781077_T_C	A/G	15	2781077	NC	NC	NC	NC	NC	NC	NC	TT	TC	TC	TT	TC	TT	TC	CC	TC	CC	TC	CC	TC	TC	TC	TC	TT	TT	TC	CC	TC	TT	TC	TT	TC	TT	TT	TT	CC	TC	TT	TC	TT	TT	CC	TC	TC	CC
Gm15_3281983_G_A-1_T_F_2179341402	Gm15_3281983_G_A	T/C	15	3281983	NC	NC	NC	NC	NC	NC	NC	AA	AG	AG	AA	AG	AA	AG	GG	AG	AG	AG	GG	AG	AG	AG	AG	AG	AA	AG	AG	AG	AA	AG	AA	AG	AA	AA	AA	GG	AG	AA	AG	AA	AA	GG	AG	AG	GG
Gm15_3468596_G_T-1_B_F_2179341406	Gm15_3468596_G_T	T/C	15	3468596	NC	NC	NC	NC	NC	NC	NC	GG	TG	TG	GG	TG	GG	TG	TT	TG	TG	TG	TG	TG	TG	TG	TG	TG	GG	TG	TG	TG	GG	TG	GG	TG	GG	GG	GG	TT	TG	GG	TG	GG	GG	TT	TG	TG	TT
Gm15_3845971_T_C-1_T_R_2179341415	Gm15_3845971_T_C	A/C	15	3845971	NC	NC	NC	NC	NC	NC	NC	TT	TC	TC	TT	TC	TT	CC	CC	TC	TC	TC	TC	TC	TC	TC	TC	TC	TT	TC	TC	TC	TT	TC	TT	TC	TT	TT	TT	TC	TC	TT	TC	TT	TT	CC	TC	TC	CC
Gm15_4264903_C_T-1_B_F_2179341422	Gm15_4264903_C_T	T/C	15	4264903	NC	NC	NC	NC	NC	NC	NC	CC	TC	TC	CC	TC	CC	TC	TT	TC	TC	TC	TC	TC	TC	TC	TC	TC	CC	TC	TC	TC	CC	TC	TC	TC	CC	CC	TC	TC	TC	CC	TC	TC	CC	TT	TC	TC	TT
Gm15_4456903_G_A-1_B_R_2179341429	Gm15_4456903_G_A	T/G	15	4456903	NC	NC	NC	NC	NC	NC	NC	AA	AG	AG	AA	AG	AA	AG	GG	AG	AG	AG	AG	AG	AG	AG	GG	AG	AA	AG	AG	AG	AA	AG	AG	AG	AA	AA	AG	AG	AG	AA	AG	AG	AA	GG	AG	AG	GG
Gm15_4522374_C_A-1_T_F_2179341430	Gm15_4522374_C_A	A/G	15	4522374	NC	NC	NC	NC	NC	NC	NC	AA	AC	AC	AA	AC	AA	AC	CC	AC	AC	AC	AC	AC	AC	AC	CC	AC	AA	AC	AC	AC	AA	AC	AC	AC	AA	AA	AC	AC	AC	AA	AC	AC	AA	CC	AC	AC	CC
Gm15_48061981_C_T-1_B_F_2179341872	Gm15_48061981_C_T	T/C	15	48061981	NC	NC	NC	NC	NC	NC	NC	TC	TT	CC	TC	TC	TC	TC	CC	CC	TC	TC	CC	CC	CC	TT	TT	TC	TC	CC	TC	TT	TT	CC	TC	CC	TC	TT	TC	CC	TC	TT	TC	TC	CC	TC	TC	CC	CC
Gm15_48117938_G_A-1_B_R_2179341875	Gm15_48117938_G_A	T/G	15	48117938	NC	NC	NC	NC	NC	NC	NC	AG	GG	AA	AG	AG	AG	AG	AA	AA	AG	AG	AA	AA	AA	GG	GG	AG	AG	AA	AG	GG	GG	AA	AG	AA	AG	GG	AG	AA	AG	GG	AG	AG	AA	AG	AG	AA	AA
Gm15_48313076_A_C-1_T_F_2179341880	Gm15_48313076_A_C	A/C	15	48313076	NC	NC	NC	NC	NC	NC	NC	AC	CC	AA	AC	AC	AC	AC	AA	AA	AC	AC	AA	AA	AA	CC	CC	AC	AC	AC	AC	CC	CC	AA	AC	AA	AC	CC	AA	AA	CC	CC	AC	AC	AA	AC	AC	AA	AA
Gm15_48727813_T_C-1_T_R_2179341889	Gm15_48727813_T_C	A/C	15	48727813	NC	NC	NC	NC	NC	NC	NC	TC	TT	CC	TC	TC	TC	TC	CC	CC	TC	TC	CC	CC	CC	TT	TT	TC	TC	TC	TC	TT	TT	CC	TC	CC	TC	TT	CC	CC	TT	TT	TC	TC	CC	TC	TC	CC	CC
Gm15_49401353_T_G-1_T_R_2179341903	Gm15_49401353_T_G	T/C	15	49401353	NC	NC	NC	NC	NC	NC	NC	TG	GG	TT	TG	TG	TG	TG	TT	TT	TG	TG	TT	TT	TT	GG	GG	TG	TG	TG	TG	GG	GG	TT	TG	TT	TG	GG	TT	TT	GG	GG	TG	TG	TT	TG	TG	TT	TT
Gm15_49543373_C_T-1_T_R_2179341907	Gm15_49543373_C_T	T/C	15	49543373	NC	NC	NC	NC	NC	NC	NC	TC	TT	CC	TC	TC	TC	TC	CC	CC	TC	TC	CC	CC	CC	TT	TT	TC	TC	TC	TC	TT	TT	CC	TC	CC	TC	TT	CC	CC	TT	TT	TC	TC	CC	TC	TC	TC	CC
Gm15_49560894_T_C-1_T_R_2179341909	Gm15_49560894_T_C	A/G	15	49560894	NC	NC	NC	NC	NC	NC	NC	TC	CC	TT	TC	TC	TC	CC	TT	TT	TC	TC	TT	TT	TT	CC	CC	TC	TC	TC	TC	CC	CC	TT	TC	TT	TC	CC	TT	TT	CC	CC	TC	TC	TT	TC	TC	TC	TT
Gm15_49612939_A_G-1_B_R_2179341911	Gm15_49612939_A_G	T/C	15	49612939	NC	NC	NC	NC	NC	NC	NC	AG	AA	GG	AG	AG	AG	AA	GG	GG	AG	AG	GG	GG	GG	AA	AA	AG	AG	AG	AG	AA	AA	GG	AG	GG	AG	AA	AG	GG	AA	AA	AG	AG	GG	AG	AG	AG	GG
Gm15_49704201_T_C-1_B_F_2179341912	Gm15_49704201_T_C	A/G	15	49704201	NC	NC	NC	NC	NC	NC	NC	TC	TT	CC	TC	TC	TC	TT	CC	CC	TC	TC	CC	CC	CC	TT	TT	TC	TC	TC	TC	TT	TT	CC	TC	CC	TC	TT	TC	CC	TT	TT	TC	TC	CC	TC	TC	TC	CC
Gm15_4973977_T_C-1_T_R_2179341439	Gm15_4973977_T_C	T/G	15	4973977	NC	NC	NC	NC	NC	NC	NC	TT	TC	TC	TT	TC	TT	TC	CC	TC	TC	TC	TC	TC	TC	TC	CC	TC	TT	TC	TC	TC	TT	TC	TC	TC	TT	TT	TC	TC	TC	TT	TC	TC	TT	CC	TC	TC	CC
Gm15_49779326_T_C-1_B_F_2179341914	Gm15_49779326_T_C	A/G	15	49779326	NC	NC	NC	NC	NC	NC	NC	TC	TT	CC	TC	TC	TC	TT	CC	CC	TC	TC	CC	CC	CC	TT	TT	TC	TC	TC	TC	TT	TT	CC	TC	CC	TC	TT	TC	CC	TT	TT	TC	TC	TC	TC	TC	TC	CC
Gm15_50430403_T_C-1_B_F_2179341928	Gm15_50430403_T_C	A/G	15	50430403	NC	NC	NC	NC	NC	NC	NC	TC	TC	TT	TC	TC	TT	CC	TT	TC	TC	TC	TT	TT	TT	TC	CC	TC	TC	TC	TC	CC	CC	TT	TC	TC	TT	CC	TC	TT	CC	TC	TC	TC	TC	TC	TC	TC	TC
Gm15_50443107_T_G-1_B_F_2179341930	Gm15_50443107_T_G	T/G	15	50443107	NC	NC	NC	NC	NC	NC	NC	TG	TG	TT	TG	TG	TT	GG	TT	TG	TG	TG	TT	TT	TT	TG	GG	TG	TG	TG	TG	GG	GG	TT	TG	TG	TT	GG	TG	TT	GG	TG	TG	TG	TG	TG	TG	TG	TG
Gm15_50536934_C_T-1_T_R_2179341933	Gm15_50536934_C_T	A/G	15	50536934	NC	NC	NC	NC	NC	NC	NC	TC	TC	CC	TC	TC	CC	TT	CC	TC	TC	TC	CC	CC	CC	TC	TT	TC	TC	TC	TC	TT	TT	CC	TC	TC	CC	TT	TC	CC	TT	TC	TC	TC	TC	TC	TC	TC	TC
Gm15_50626980_T_C-1_T_R_2179341935	Gm15_50626980_T_C	T/C	15	50626980	NC	NC	NC	NC	NC	NC	NC	TC	TC	TT	TC	TC	TT	CC	TT	TC	TC	TC	TC	TT	TT	TC	CC	TC	TC	TC	TC	CC	CC	TT	TC	TC	TT	CC	TC	TT	CC	TC	TC	TC	TC	TC	TC	TC	TC
Gm15_50752900_T_C-1_B_F_2179341936	Gm15_50752900_T_C	A/G	15	50752900	NC	NC	NC	NC	NC	NC	NC	TC	TC	TT	TC	TC	TT	CC	TT	TC	TC	TC	TC	TT	TT	TC	CC	TC	TC	TC	TC	CC	CC	TT	TC	TC	TT	CC	TC	TT	CC	TC	TC	TC	TC	TC	TC	TC	TC
Gm15_50864537_A_G-1_T_F_2179341938	Gm15_50864537_A_G	A/G	15	50864537	NC	NC	NC	NC	NC	NC	NC	AG	AG	AG	AG	AG	AG	GG	AG	AG	AG	AG	AG	AG	AG	AG	GG	AG	AG	AG	AG	GG	GG	AG	AG	AG	AG	GG	AG	AG	GG	AG	AG	AG	AG	AG	AG	AG	AG
Gm15_5097389_T_C-1_T_R_2179341441	Gm15_5097389_T_C	A/G	15	5097389	NC	NC	NC	NC	NC	NC	NC	TT	TC	TC	TT	TC	TT	TC	CC	TC	TC	TC	TC	TC	TC	TC	CC	TC	TT	TC	TC	TC	TT	TC	TC	TC	TT	TT	TC	TC	TC	TT	TC	TC	TT	CC	TC	TC	CC
Gm15_5638918_T_G-1_T_R_2179341453	Gm15_5638918_T_G	A/G	15	5638918	NC	NC	NC	NC	NC	NC	NC	TT	TG	TG	TT	TG	TT	TG	GG	TG	TG	TG	TG	TG	TG	GG	GG	TG	TT	TG	TG	TG	TT	TG	TG	TG	TT	TT	TG	TG	TG	TT	TG	TG	TT	GG	TG	TG	GG
Gm15_5924951_A_G-1_T_F_2179341460	Gm15_5924951_A_G	T/C	15	5924951	NC	NC	NC	NC	NC	NC	NC	AA	AG	AG	AA	AG	AA	AG	GG	AG	AG	AG	AG	AG	AG	GG	GG	AG	AA	AG	AG	AG	AA	AG	AG	AG	AA	AA	AG	AG	AG	AA	AG	AG	AA	GG	AG	AG	GG
Gm15_6047557_T_C-1_T_R_2179341463	Gm15_6047557_T_C	A/G	15	6047557	NC	NC	NC	NC	NC	NC	NC	CC	TC	TC	CC	TC	CC	TC	TT	TC	TC	TC	TC	TC	TC	TT	TT	TC	CC	TC	TC	TC	CC	TC	TC	TC	CC	CC	TC	TC	TC	CC	TC	TC	CC	TT	TC	TC	TT
Gm15_630331_G_A-1_T_F_2179341336	Gm15_630331_G_A	T/C	15	630331	NC	NC	NC	NC	NC	NC	NC	GG	GG	AA	AG	AG	AG	AG	AG	AG	AA	AG	AA	AG	AG	AG	AG	GG	GG	AG	AA	AG	GG	AG	GG	AA	GG	GG	GG	AA	AG	GG	AG	GG	AG	AA	AG	AG	AA
Gm15_6646246_C_T-1_B_F_2179341476	Gm15_6646246_C_T	A/G	15	6646246	NC	NC	NC	NC	NC	NC	NC	CC	TC	TC	CC	TC	CC	TC	TT	TC	TC	TC	TC	TC	TC	TT	TT	TC	CC	TC	TC	TC	CC	TC	TC	TC	CC	CC	TC	TC	TC	CC	TC	TC	CC	TT	TC	TC	TT
Gm15_6674572_A_C-1_T_F_2179341478	Gm15_6674572_A_C	A/G	15	6674572	NC	NC	NC	NC	NC	NC	NC	AA	AC	AC	AA	AC	AA	AC	CC	AC	AC	AC	AC	AC	AC	CC	CC	AC	AA	AC	AC	AC	AA	AC	AC	AC	AA	AA	AC	AC	AC	AA	AC	AC	AA	CC	AC	AC	CC
Gm15_6823009_G_T-1_B_F_2179341482	Gm15_6823009_G_T	T/C	15	6823009	NC	NC	NC	NC	NC	NC	NC	GG	TG	TG	GG	TG	GG	TG	TT	TG	TG	TG	TG	TG	TG	TT	TT	TG	GG	TG	TG	TG	GG	TG	TG	TG	GG	GG	TG	TG	TG	GG	TG	TG	GG	TT	TG	TG	TT
Gm15_6925513_T_C-1_T_R_2179341485	Gm15_6925513_T_C	T/C	15	6925513	NC	NC	NC	NC	NC	NC	NC	TT	TC	TC	TT	TC	TT	TC	CC	TC	TC	TC	TC	TC	TC	CC	CC	TC	TT	TC	TC	TC	TT	TC	TC	TC	TT	TT	TC	TC	TC	TT	TC	TC	TT	CC	TC	TC	CC
Gm15_7023081_G_A-1_B_R_2179341489	Gm15_7023081_G_A	A/C	15	7023081	NC	NC	NC	NC	NC	NC	NC	GG	AG	AG	GG	AG	GG	AG	AA	AG	AG	AG	AG	AG	AG	AA	AA	AG	GG	AG	AG	AG	GG	AG	AG	AG	GG	GG	AG	AG	AG	GG	AG	AG	GG	AA	AG	AG	AA
Gm15_7080649_A_C-1_T_F_2179341490	Gm15_7080649_A_C	A/G	15	7080649	NC	NC	NC	NC	NC	NC	NC	AA	AC	AC	AA	AC	AA	AC	CC	AC	AC	AC	AC	CC	AC	CC	CC	AC	AA	AC	AC	AC	AA	AC	AC	AC	AA	AA	AC	AC	AC	AA	AC	AC	AA	CC	AC	AC	CC
Gm15_7147226_G_A-1_T_F_2179341492	Gm15_7147226_G_A	A/G	15	7147226	NC	NC	NC	NC	NC	NC	NC	AA	AG	AG	AA	AG	AA	AG	GG	AG	AG	AG	AG	GG	AG	GG	GG	AG	AA	AG	AG	AG	AA	AG	AG	AG	AA	AA	AG	AG	AG	AA	AG	AG	AA	GG	AG	AG	GG
Gm15_741627_C_A-1_B_R_2179341339	Gm15_741627_C_A	A/G	15	741627	NC	NC	NC	NC	NC	NC	NC	CC	CC	AA	AC	AC	AC	AC	AC	AC	AA	AC	AA	AC	AC	AC	AC	CC	CC	AC	AA	AC	CC	AC	CC	AA	CC	CC	CC	AA	AC	CC	AC	CC	AC	AA	AC	AC	AA
Gm15_756303_T_C-1_T_R_2179341341	Gm15_756303_T_C	T/C	15	756303	NC	NC	NC	NC	NC	NC	NC	CC	CC	TT	TC	TC	TC	TC	TC	TC	TT	TC	TT	TC	TC	TC	TC	CC	CC	TC	TT	TC	CC	TC	CC	TT	CC	CC	CC	TT	TC	CC	TC	CC	TC	TT	TC	TC	TT
Gm15_7574118_T_C-1_B_F_2179341500	Gm15_7574118_T_C	A/C	15	7574118	NC	NC	NC	NC	NC	NC	NC	TT	TC	TC	TT	TC	TT	TT	CC	TC	TC	TC	TC	CC	TC	CC	CC	TC	TT	TC	TC	TC	TT	TC	TC	TC	TT	TT	TC	TC	TC	TT	TC	TC	TT	CC	TC	TC	CC
Gm15_7637174_A_C-1_T_F_2179341502	Gm15_7637174_A_C	A/G	15	7637174	NC	NC	NC	NC	NC	NC	NC	AA	AC	AC	AA	AC	AA	AA	CC	AC	AC	AC	AC	CC	AC	CC	CC	AC	AA	AC	AC	AC	AA	AC	AC	AC	AA	AA	AC	AC	AC	AA	AC	AC	AA	CC	AC	AC	AC
Gm15_7721702_G_A-1_T_F_2179341504	Gm15_7721702_G_A	A/G	15	7721702	NC	NC	NC	NC	NC	NC	NC	AA	AG	AG	AA	AG	AA	AA	GG	AG	AG	AG	AG	GG	AG	GG	GG	AG	AA	AG	AG	AG	AA	AG	AG	AG	AA	AA	AG	AG	AG	AA	AG	AG	AA	GG	AG	AG	AG
Gm15_7864348_G_T-1_B_F_2179341508	Gm15_7864348_G_T	T/C	15	7864348	NC	NC	NC	NC	NC	NC	NC	TT	TG	TG	TT	TG	TT	TT	GG	TG	TG	TG	TG	GG	TG	GG	GG	TG	TT	TG	TG	TG	TT	TG	TG	TG	TT	TT	TG	TG	TG	TT	TG	TG	TT	GG	TG	TG	TG
Gm15_8134735_A_G-1_B_R_2179341511	Gm15_8134735_A_G	A/G	15	8134735	NC	NC	NC	NC	NC	NC	NC	GG	AG	AG	GG	AG	GG	GG	AA	AG	AG	AG	AG	AG	GG	AA	AA	AG	GG	AG	AG	AG	GG	AG	AG	AG	GG	GG	AG	AG	AG	GG	AA	AG	GG	AA	AG	AG	AG
Gm15_8263547_G_T-1_T_R_2179341515	Gm15_8263547_G_T	T/C	15	8263547	NC	NC	NC	NC	NC	NC	NC	TT	TG	TG	TT	TG	TT	TT	GG	TG	TG	TG	TG	TG	TT	GG	GG	TG	TT	TG	TG	TG	TT	TG	TG	TG	TT	TT	TG	TG	TG	TT	GG	TG	TT	GG	TG	TG	TG
Gm15_8412363_G_A-1_T_F_2179341518	Gm15_8412363_G_A	T/C	15	8412363	NC	NC	NC	NC	NC	NC	NC	AA	AG	AG	AA	AG	AA	AA	GG	AG	AG	AG	AG	AG	AA	GG	GG	AG	AA	AG	AG	AG	AA	AG	AG	AG	AA	AA	AG	AG	AG	AA	GG	AG	AA	GG	AG	AG	AG
Gm15_8697425_C_A-1_B_R_2179341525	Gm15_8697425_C_A	A/G	15	8697425	NC	NC	NC	NC	NC	NC	NC	AA	AC	AC	AA	AC	AA	AA	CC	AC	AC	AC	AC	AC	AA	CC	CC	AC	AA	AC	AC	AC	AA	AC	AC	AC	AA	AA	AC	AC	AC	AA	CC	AC	AA	CC	AC	AC	AC
Gm15_8715603_A_G-1_T_F_2179341526	Gm15_8715603_A_G	A/G	15	8715603	NC	NC	NC	NC	NC	NC	NC	GG	AG	AG	GG	AG	GG	GG	AA	AG	AG	AG	AG	AG	GG	AA	AA	AG	GG	AG	AG	AG	GG	AG	AG	AG	GG	GG	AG	AG	AG	GG	AA	AG	GG	AA	AG	AG	AG
Gm15_872867_T_G-1_B_F_2179341342	Gm15_872867_T_G	T/C	15	872867	NC	NC	NC	NC	NC	NC	NC	GG	GG	TT	TG	TG	TG	TG	TT	TG	TT	TG	TT	TG	TG	TG	TG	GG	GG	TG	TT	TG	GG	TG	GG	TT	GG	GG	GG	TT	TG	GG	TG	GG	GG	TT	TG	TG	TT
Gm15_8815027_T_C-1_T_R_2179341529	Gm15_8815027_T_C	A/G	15	8815027	NC	NC	NC	NC	NC	NC	NC	TT	TC	TC	TT	TC	TT	TT	CC	TC	TC	TC	TC	TC	TT	CC	CC	TC	TT	TC	TC	TC	TT	TC	TC	TC	TT	TT	TC	TC	TC	TT	CC	TC	TT	CC	TC	TC	TC
Gm15_8934427_C_T-1_T_R_2179341531	Gm15_8934427_C_T	A/G	15	8934427	NC	NC	NC	NC	NC	NC	NC	CC	TC	TC	CC	TC	CC	CC	TT	TC	TC	TC	TC	TC	CC	TT	TT	TC	CC	TC	TC	TC	CC	TC	TC	TC	CC	CC	TC	TC	TC	CC	TT	TC	CC	TT	TC	TC	TC
Gm15_9520804_G_A-1_T_F_2179341538	Gm15_9520804_G_A	T/C	15	9520804	NC	NC	NC	NC	NC	NC	NC	AA	AG	AG	AA	AG	AA	AA	GG	AG	AG	AG	AG	AG	AA	GG	GG	AG	AA	AG	AG	AG	AA	AG	AG	AG	AA	AA	AG	AG	AG	AA	GG	AG	AA	GG	AG	AG	AG
Gm15_9733870_T_C-1_T_R_2179341543	Gm15_9733870_T_C	A/G	15	9733870	NC	NC	NC	NC	NC	NC	NC	TT	TC	TC	TT	TC	TT	TT	CC	TC	TC	TC	TC	TC	TT	CC	CC	TC	TT	TC	TC	TC	TT	TC	TC	TC	TT	TT	TC	TC	TC	TT	CC	TC	TT	CC	TC	TC	TC
Gm15_9948537_G_A-1_T_F_2179341546	Gm15_9948537_G_A	T/C	15	9948537	NC	NC	NC	NC	NC	NC	NC	AA	AG	AG	AA	AG	AA	AA	GG	AG	AG	AG	AG	AG	AA	GG	GG	AG	AG	AG	AG	AG	AA	AG	AG	AG	AG	AA	AG	AG	AG	AA	GG	AG	AA	GG	AG	AG	AG
Gm16_10793089_G_A-1_T_F_2179342144	Gm16_10793089_G_A	T/C	16	10793089	NC	NC	NC	NC	NC	NC	NC	GG	AG	AG	AG	AG	GG	AG	GG	AG	GG	AG	GG	AG	AG	AA	AG	GG	GG	GG	AG	GG	GG	GG	AG	AG	AG	AG	AG	AG	AG	GG	AG	AG	GG	AG	GG	AA	AA
Gm16_11194677_C_T-0_T_R_2177932375	Gm16_11194677_C_T	A/G	16	11194677	NC	NC	NC	NC	NC	NC	NC	TT	TC	TC	TC	TC	TT	TC	TT	TC	TT	TT	TT	TC	TC	CC	TC	TT	TT	TT	TC	TT	TT	TT	TC	TC	TC	TC	TC	TC	TC	TT	TC	TC	TT	TC	TT	CC	CC
Gm16_13280379_G_A-1_T_F_2179342150	Gm16_13280379_G_A	T/C	16	13280379	NC	NC	NC	NC	NC	NC	NC	GG	AG	AG	AG	AG	GG	AG	GG	AG	GG	GG	GG	AG	AG	AA	AG	GG	GG	GG	AG	GG	GG	GG	AG	AG	AG	AG	AG	AG	AG	GG	AG	AG	GG	AG	GG	AA	AA
Gm16_13657908_C_T-1_B_F_2179342152	Gm16_13657908_C_T	T/C	16	13657908	NC	NC	NC	NC	NC	NC	NC	CC	TC	TC	TC	TC	CC	TC	CC	TC	CC	CC	CC	TC	TC	TT	TC	CC	CC	CC	TC	CC	CC	CC	TC	TC	TC	TC	TC	TC	TC	CC	TC	TC	CC	TC	CC	TT	TT
Gm16_15145964_A_G-1_T_F_2179342156	Gm16_15145964_A_G	T/C	16	15145964	NC	NC	NC	NC	NC	NC	NC	GG	AG	AG	AG	AG	GG	AG	GG	AG	GG	GG	GG	AG	AG	AA	AG	GG	GG	GG	AG	GG	GG	GG	AG	AG	AG	AG	AG	AG	AG	GG	AG	AG	GG	AG	GG	AA	AA
Gm16_16713042_T_C-1_T_R_2179342159	Gm16_16713042_T_C	T/C	16	16713042	NC	NC	NC	NC	NC	NC	NC	CC	TC	TC	TC	TC	CC	TC	CC	TC	CC	CC	CC	TC	TC	TT	TC	CC	CC	CC	TC	CC	CC	CC	TC	TC	TC	TC	TC	TC	TC	CC	TC	TC	CC	TC	CC	TT	TT
Gm16_18732921_A_G-1_T_F_2179342164	Gm16_18732921_A_G	A/G	16	18732921	NC	NC	NC	NC	NC	NC	NC	GG	AG	AG	AG	AG	GG	AG	GG	AG	GG	GG	GG	AG	AG	AA	AG	GG	GG	GG	AG	GG	GG	GG	AG	AG	AG	AG	AG	AG	AG	GG	AG	AG	GG	AG	GG	AA	AA
Gm16_20054798_T_C-1_B_F_2179342168	Gm16_20054798_T_C	A/G	16	20054798	NC	NC	NC	NC	NC	NC	NC	CC	TC	TC	TC	TC	CC	TC	CC	TC	CC	CC	CC	TC	TC	TT	TC	CC	CC	CC	TC	CC	CC	CC	TC	TC	TC	TC	TC	TC	TC	CC	TC	TC	CC	TC	CC	TT	TT
Gm16_22474964_T_C-1_B_F_2179342178	Gm16_22474964_T_C	A/G	16	22474964	NC	NC	NC	NC	NC	NC	NC	CC	TC	TC	TC	TC	CC	TC	CC	TC	CC	CC	CC	TC	TC	TT	TC	CC	CC	CC	TC	CC	CC	CC	TC	TC	TC	TC	TC	TC	TC	CC	TC	TC	CC	TC	CC	TT	TT
Gm16_22937295_T_C-1_T_R_2179342181	Gm16_22937295_T_C	A/G	16	22937295	NC	NC	NC	NC	NC	NC	NC	CC	TC	TC	TC	TC	CC	TC	CC	TC	CC	CC	CC	TC	TC	TT	TC	CC	TC	CC	TC	CC	CC	CC	TC	TC	TC	TC	TC	TC	CC	CC	TC	TC	CC	TC	CC	TT	TT
Gm16_23995972_G_A-1_B_R_2179342183	Gm16_23995972_G_A	A/G	16	23995972	NC	NC	NC	NC	NC	NC	NC	AA	AG	AG	AG	AG	AA	AG	AA	AG	AA	AA	AA	AG	AG	GG	AG	AA	AG	AA	AG	AA	AA	AA	AG	AG	AG	AG	AG	AG	AA	AA	AG	AG	AA	AG	AA	GG	GG
Gm16_24329186_A_C-1_B_R_2179342185	Gm16_24329186_A_C	T/C	16	24329186	NC	NC	NC	NC	NC	NC	NC	CC	AC	AC	AC	AC	CC	AC	CC	AC	CC	CC	CC	AC	AC	AA	AC	CC	AC	CC	AC	CC	CC	CC	AC	AC	AC	AC	AC	AC	CC	CC	AC	AC	CC	AC	CC	AA	AA
Gm16_24389823_A_C-1_B_R_2179342187	Gm16_24389823_A_C	T/C	16	24389823	NC	NC	NC	NC	NC	NC	NC	CC	AC	AC	AC	AC	CC	AC	CC	AC	CC	CC	CC	AC	AC	AA	AC	CC	AC	CC	AC	CC	CC	CC	AC	AC	AC	AC	AC	AC	CC	CC	AC	AC	CC	AC	CC	AA	AA
Gm16_24612301_A_G-1_B_R_2179342189	Gm16_24612301_A_G	T/C	16	24612301	NC	NC	NC	NC	NC	NC	NC	GG	AG	AG	AG	AG	GG	AG	GG	AG	GG	GG	GG	AG	AG	AA	AG	GG	AG	GG	AG	GG	GG	GG	AG	AG	AG	AG	AG	AG	GG	GG	AG	AG	GG	AG	GG	AA	AA
Gm16_24793404_C_T-1_B_F_2179342190	Gm16_24793404_C_T	T/C	16	24793404	NC	NC	NC	NC	NC	NC	NC	TT	TC	TC	TC	TC	TT	TC	TT	TC	TT	TT	TT	TC	TC	CC	TC	TT	TC	TT	TC	TT	TT	TT	TC	TC	TC	TC	TC	TC	TT	TT	TC	TC	TT	TC	TT	CC	CC
Gm16_25127133_A_C-1_B_R_2179342193	Gm16_25127133_A_C	A/G	16	25127133	NC	NC	NC	NC	NC	NC	NC	CC	AC	AC	AC	AC	CC	AC	CC	AC	CC	CC	CC	AC	AC	AA	AC	CC	AC	CC	AC	CC	CC	CC	AC	AC	AC	AC	AC	AC	CC	CC	AC	AC	CC	AC	CC	AA	AA
Gm16_25378270_A_G-1_T_F_2179342194	Gm16_25378270_A_G	A/G	16	25378270	NC	NC	NC	NC	NC	NC	NC	GG	AG	AG	AG	AG	GG	AG	GG	AG	GG	GG	GG	AG	AG	AA	AG	GG	AG	GG	AG	GG	GG	GG	AG	AG	AG	AG	AG	AG	GG	GG	AG	AG	GG	AG	GG	AA	AA
Gm16_26324517_C_T-1_T_R_2179342197	Gm16_26324517_C_T	A/G	16	26324517	NC	NC	NC	NC	NC	NC	NC	TT	TC	TC	TC	TC	TT	TC	TT	TC	TT	TT	TT	TC	TC	CC	TC	TT	TC	TT	TC	TT	TT	TT	TC	TC	TC	TC	TC	TC	TT	TT	TC	TC	TT	TC	TT	CC	CC
Gm16_26824305_C_T-1_B_F_2179342198	Gm16_26824305_C_T	T/C	16	26824305	NC	NC	NC	NC	NC	NC	NC	TT	TC	TC	TC	TC	TT	TC	TT	TC	TT	TT	TC	TC	TC	CC	TC	TT	TC	TT	TC	TT	TT	TT	TC	TC	TC	TC	TC	TC	TT	TT	TC	TC	TT	TC	TT	CC	CC
Gm16_27092931_A_G-1_B_R_2179342201	Gm16_27092931_A_G	A/G	16	27092931	NC	NC	NC	NC	NC	NC	NC	GG	AA	AG	AG	AG	GG	AG	GG	AG	GG	GG	AG	AG	AG	AA	AG	GG	AG	GG	AG	GG	GG	GG	AG	AG	AG	AG	AG	AG	GG	GG	AG	AG	GG	AG	GG	AA	AA
Gm16_27521057_G_T-1_T_R_2179342203	Gm16_27521057_G_T	A/G	16	27521057	NC	NC	NC	NC	NC	NC	NC	TT	GG	TG	TG	TG	TT	TG	TT	TG	TT	TT	TG	TG	TG	GG	TG	TT	TG	TT	TG	TT	TT	TT	TG	TG	TG	TG	TG	TG	TT	TT	TG	TG	--	TG	TT	GG	GG
Gm16_27750410_T_C-1_B_F_2179342204	Gm16_27750410_T_C	A/G	16	27750410	NC	NC	NC	NC	NC	NC	NC	CC	TT	TC	TC	TC	CC	TC	CC	TC	CC	CC	TC	TC	TC	TT	TC	CC	TC	CC	TC	CC	CC	CC	TC	TC	TC	TC	TC	TC	CC	CC	TC	TC	--	TC	CC	TT	TT
Gm16_27978857_A_C-1_T_F_2179342206	Gm16_27978857_A_C	A/G	16	27978857	NC	NC	NC	NC	NC	NC	NC	CC	AA	AC	AC	AC	CC	AC	CC	AC	CC	CC	AC	AC	AC	AA	AC	CC	AC	CC	AC	CC	CC	CC	AC	AC	AC	AC	AC	AC	CC	CC	AC	AC	CC	AC	CC	AA	AA
Gm16_28266706_T_C-1_T_R_2179342213	Gm16_28266706_T_C	T/C	16	28266706	NC	NC	NC	NC	NC	NC	NC	CC	TT	TC	TC	TC	CC	TC	CC	TC	CC	CC	TC	TC	TC	TT	TC	CC	TC	CC	TC	CC	CC	CC	TC	TC	TC	TC	TC	TC	CC	CC	TC	TC	CC	TC	CC	TT	TT
Gm16_28443553_T_C-1_T_R_2179342217	Gm16_28443553_T_C	A/G	16	28443553	NC	NC	NC	NC	NC	NC	NC	CC	TT	TC	TC	TC	CC	TC	CC	TC	CC	CC	TC	TC	TC	TT	TC	CC	TC	CC	TC	CC	CC	CC	TC	TC	TC	TC	TC	TC	CC	CC	TC	TC	CC	TC	CC	TT	TT
Gm16_29164813_G_A-0_T_F_2177932388	Gm16_29164813_G_A	A/G	16	29164813	NC	NC	NC	NC	NC	NC	NC	GG	AA	AG	AG	AG	GG	AG	GG	AG	GG	GG	AG	AG	AG	AA	AG	GG	AG	GG	GG	AG	GG	GG	AG	AG	AG	AG	AG	GG	GG	GG	AG	AG	GG	AG	GG	AA	AA
Gm16_29171255_A_G-0_T_F_2177932390	Gm16_29171255_A_G	T/C	16	29171255	NC	NC	NC	NC	NC	NC	NC	GG	AA	AG	AG	AG	GG	AG	GG	AG	GG	GG	AG	AG	AG	AA	AG	GG	AG	GG	GG	AG	GG	GG	AG	AG	AG	AG	AG	GG	GG	GG	AG	AG	GG	AG	GG	AA	AA
Gm16_29173309_T_C-0_B_F_2177932392	Gm16_29173309_T_C	A/G	16	29173309	NC	NC	NC	NC	NC	NC	NC	TT	CC	TC	TC	TC	TT	TC	TT	TC	TT	TT	--	--	TC	CC	TC	TT	TC	TT	TT	TC	TT	TT	TC	TC	TC	TC	TC	TT	TT	TT	TC	TC	TT	TC	TT	CC	CC
Gm16_29175522_G_A-0_B_R_2177932395	Gm16_29175522_G_A	A/G	16	29175522	NC	NC	NC	NC	NC	NC	NC	GG	AA	AG	AG	AG	GG	AG	GG	AG	GG	GG	AG	AG	AG	AA	AG	GG	AG	GG	GG	AG	GG	GG	AG	AG	AG	AG	AG	GG	GG	GG	AG	AG	GG	AG	GG	AA	AA
Gm16_29177126_G_T-0_B_F_2177932396	Gm16_29177126_G_T	T/C	16	29177126	NC	NC	NC	NC	NC	NC	NC	TT	GG	GG	GG	GG	TT	GG	TT	GG	TT	TT	GG	GG	GG	GG	GG	TT	GG	TT	TT	GG	TT	TT	GG	GG	GG	GG	GG	TT	--	TT	GG	GG	TT	GG	TT	GG	GG
Gm16_29930067_A_G-1_T_F_2179342254	Gm16_29930067_A_G	A/C	16	29930067	NC	NC	NC	NC	NC	NC	NC	AA	GG	AG	AG	AG	AA	GG	AG	AG	AA	AA	AG	AG	AG	GG	AG	AA	AG	AA	AA	AG	AA	AG	AG	AG	AG	AG	AG	AA	AA	AA	AG	AG	AA	AG	--	GG	GG
Gm16_29985920_A_G-1_B_R_2179342257	Gm16_29985920_A_G	A/G	16	29985920	NC	NC	NC	NC	NC	NC	NC	AA	GG	AG	AG	AG	AA	GG	AG	AG	AA	AA	AG	AG	AG	GG	AG	AA	AG	AA	AA	AG	AA	AG	AG	AG	AG	AG	AG	AA	AA	AA	AG	AG	AA	AG	AA	GG	GG
Gm16_30038668_G_T-1_B_F_2179342258	Gm16_30038668_G_T	A/C	16	30038668	NC	NC	NC	NC	NC	NC	NC	GG	TT	TG	TG	TG	GG	TT	TG	TG	GG	GG	TG	TG	TG	TT	TG	GG	TG	GG	GG	TG	GG	TG	TG	TG	TG	TG	TG	GG	GG	GG	TG	TG	GG	TG	GG	TT	TT
Gm16_30108889_C_A-1_B_R_2179342261	Gm16_30108889_C_A	A/G	16	30108889	NC	NC	NC	NC	NC	NC	NC	CC	AA	AC	AC	AC	CC	AA	AC	AC	CC	CC	AC	AC	AC	AA	AC	CC	AC	CC	CC	AC	CC	AC	AC	AC	AC	AC	AC	CC	CC	CC	AC	AC	CC	AC	CC	AA	AA
Gm16_30151465_A_G-1_B_R_2179342263	Gm16_30151465_A_G	T/G	16	30151465	NC	NC	NC	NC	NC	NC	NC	AA	GG	AG	AG	AG	AA	GG	AG	AG	AA	AA	AG	AG	AG	GG	AG	AA	AG	AA	AA	AG	AA	AG	AG	AG	AG	AG	AG	AA	AA	AA	AG	AG	AA	AG	AA	GG	GG
Gm16_30228382_A_G-1_T_F_2179342264	Gm16_30228382_A_G	T/C	16	30228382	NC	NC	NC	NC	NC	NC	NC	GG	AA	AG	AG	AG	GG	AA	AG	AG	GG	GG	AG	AG	AG	AA	AG	GG	AG	GG	GG	AG	GG	AG	AG	AG	AG	AG	AG	GG	GG	GG	AG	AG	GG	AG	GG	AA	AA
Gm16_30369809_T_C-1_T_R_2179342269	Gm16_30369809_T_C	A/G	16	30369809	NC	NC	NC	NC	NC	NC	NC	CC	TT	TC	TC	TC	CC	TT	TC	TC	CC	CC	TC	TC	TC	TT	TT	CC	TC	CC	CC	TC	CC	TC	TC	TC	TC	TC	TC	CC	CC	CC	TC	TC	CC	TC	CC	TT	TT
Gm16_30418735_C_A-1_T_F_2179342270	Gm16_30418735_C_A	A/G	16	30418735	NC	NC	NC	NC	NC	NC	NC	AA	CC	AC	AC	AC	AA	CC	AC	AC	AA	AA	AC	AC	AC	CC	CC	AA	AC	AA	AA	AC	AA	AC	AC	AC	AC	AC	AC	AA	AA	AA	AC	AC	AA	AC	AA	CC	CC
Gm16_30456714_T_C-1_B_F_2179342272	Gm16_30456714_T_C	A/C	16	30456714	NC	NC	NC	NC	NC	NC	NC	CC	TT	TC	TC	TC	CC	TT	TC	TC	CC	CC	TC	TC	TC	TT	TT	CC	TC	CC	CC	TC	CC	TC	TC	TC	TC	TC	TC	CC	CC	CC	TC	TC	CC	TC	CC	TT	TT
Gm16_30597214_G_A-1_T_F_2179342276	Gm16_30597214_G_A	A/G	16	30597214	NC	NC	NC	NC	NC	NC	NC	AA	GG	AG	AG	AG	AA	GG	AG	AG	AA	AA	AG	AG	AG	GG	GG	AA	AG	AA	AA	AG	AA	AG	AG	AG	AG	AG	AG	AA	AA	AA	AG	AG	AA	AG	AA	GG	GG
Gm16_30651025_A_G-1_T_F_2179342278	Gm16_30651025_A_G	A/G	16	30651025	NC	NC	NC	NC	NC	NC	NC	AA	GG	AG	AG	AG	AA	GG	AG	AG	AA	AA	AG	AG	AG	GG	GG	AA	AG	AA	AA	AG	AA	AG	AG	AG	AG	AG	AG	AA	AA	AA	AG	AG	AA	AG	AA	GG	GG
Gm16_31161985_G_A-1_T_F_2179342288	Gm16_31161985_G_A	T/C	16	31161985	NC	NC	NC	NC	NC	NC	NC	AG	AA	AG	AG	AG	GG	AA	AG	AG	GG	GG	AG	AG	AG	AA	AA	GG	AG	GG	GG	AG	GG	AG	AG	AG	GG	AG	AG	GG	GG	GG	AG	GG	GG	AA	GG	AA	AA
Gm16_31454423_G_A-1_B_R_2179342299	Gm16_31454423_G_A	T/G	16	31454423	NC	NC	NC	NC	NC	NC	NC	AG	AA	AG	AG	AG	AG	AA	AG	AG	AG	GG	AG	AG	AG	AA	AA	GG	AG	GG	GG	AG	GG	AG	AG	AG	GG	GG	AA	GG	GG	GG	AG	GG	GG	AA	GG	AA	AA
Gm16_31710278_G_A-1_T_F_2179342306	Gm16_31710278_G_A	A/G	16	31710278	NC	NC	NC	NC	NC	NC	NC	AG	AA	AG	AG	AG	AG	AA	AG	AG	AG	GG	AG	AG	AG	AA	AA	GG	AG	GG	GG	AG	GG	AG	AG	AG	GG	GG	AA	GG	GG	GG	AA	GG	GG	AA	GG	AA	AA
Gm16_31787658_T_C-1_B_F_2179342308	Gm16_31787658_T_C	A/G	16	31787658	NC	NC	NC	NC	NC	NC	NC	TC	CC	TC	TC	TC	TC	CC	TC	TC	TC	TT	TC	TC	TC	CC	CC	TT	TC	TT	TT	TC	TT	TC	TC	TC	TT	TT	TC	TT	TT	TT	CC	TT	TT	CC	TT	CC	CC
Gm16_31837545_C_T-1_B_F_2179342310	Gm16_31837545_C_T	T/C	16	31837545	NC	NC	NC	NC	NC	NC	NC	TC	TT	TC	TC	TC	TC	TT	TC	TC	TC	CC	TC	TC	TC	TT	TT	CC	TC	CC	CC	TC	CC	TC	TC	TC	CC	CC	TC	CC	CC	CC	TT	CC	CC	TT	CC	TT	TT
Gm16_32200441_A_C-1_B_R_2179342323	Gm16_32200441_A_C	T/C	16	32200441	NC	NC	NC	NC	NC	NC	NC	AC	CC	AC	AC	AC	AC	CC	AC	AC	AC	AA	AC	AC	AC	CC	CC	AA	AC	AC	AA	AC	AA	AC	AC	AC	AA	AA	AC	AA	AA	AA	CC	AA	AA	CC	AA	CC	CC
Gm16_32274336_C_T-1_B_F_2179342324	Gm16_32274336_C_T	T/C	16	32274336	NC	NC	NC	NC	NC	NC	NC	TC	CC	TC	TC	TC	TC	CC	TC	TC	TC	TT	TC	TC	TC	CC	CC	TT	TC	TC	TT	TC	TT	TC	TC	TC	TT	TT	TC	TT	TT	TT	CC	TT	TT	CC	TT	CC	CC
Gm16_32340079_G_A-1_T_F_2179342326	Gm16_32340079_G_A	A/C	16	32340079	NC	NC	NC	NC	NC	NC	NC	AG	GG	AG	AG	AG	AG	GG	AG	AG	AG	AA	AG	AG	AG	GG	GG	AA	AG	AG	AA	AG	AA	AG	AG	AG	AA	AA	AG	AA	AA	AA	GG	AA	AA	GG	AA	GG	GG
Gm16_32665742_T_C-1_B_F_2179342332	Gm16_32665742_T_C	T/C	16	32665742	NC	NC	NC	NC	NC	NC	NC	TC	CC	TC	TC	TC	TC	CC	TC	TC	TC	TT	TC	TC	TC	CC	CC	TT	TC	TC	TT	TC	TT	TC	TC	TC	TT	TT	TC	TT	TT	TT	CC	TT	--	CC	TT	CC	CC
Gm16_32876100_A_G-1_T_F_2179342334	Gm16_32876100_A_G	A/G	16	32876100	NC	NC	NC	NC	NC	NC	NC	AG	GG	AG	AG	AG	AG	GG	AG	AG	AG	AA	AG	AG	AG	GG	GG	AA	AG	AG	AA	AG	AA	AG	AG	AG	AA	AA	AG	AA	AA	AA	GG	AA	AA	GG	AA	GG	GG
Gm16_33210540_T_C-1_T_R_2179342337	Gm16_33210540_T_C	A/G	16	33210540	NC	NC	NC	NC	NC	NC	NC	TC	CC	TC	TC	TC	TC	CC	TC	TC	TC	TT	TC	TC	TC	CC	CC	TT	TC	TC	TT	TC	TT	CC	TC	TC	TT	TT	TC	TT	TT	TT	CC	TT	TT	CC	TT	CC	CC
Gm16_33457667_T_G-1_T_R_2179342341	Gm16_33457667_T_G	T/C	16	33457667	NC	NC	NC	NC	NC	NC	NC	TG	TT	TG	TG	TG	TG	TT	TG	TG	TG	GG	TG	TG	TG	TT	TT	GG	TG	TG	GG	TG	GG	TT	TG	TG	TG	GG	TG	GG	GG	GG	TT	GG	GG	TT	GG	TT	TT
Gm16_33549185_T_C-1_T_R_2179342343	Gm16_33549185_T_C	A/C	16	33549185	NC	NC	NC	NC	NC	NC	NC	TC	TT	TC	TC	TC	TC	TT	TC	TC	TC	CC	TC	TC	TC	TT	TT	CC	TC	TC	CC	TC	CC	TT	TC	TC	TC	CC	TC	CC	CC	CC	TT	CC	CC	TT	CC	TT	TT
Gm16_33957659_G_A-0_T_F_2177932428	Gm16_33957659_G_A	A/G	16	33957659	NC	NC	NC	NC	NC	NC	NC	AG	AG	AG	AA	AG	AA	AG	AA	AA	AG	AG	AA	AG	AG	AG	AG	AA	AA	AG	AA	AG	AG	AA	AG	AG	AG	AA	AG	AG	AG	AG	AA	AG	AG	AG	AG	AG	AG
Gm16_34685922_G_A-1_B_R_2179342355	Gm16_34685922_G_A	T/C	16	34685922	NC	NC	NC	NC	NC	NC	NC	AG	GG	AG	AG	AG	AG	GG	AG	AG	AG	AA	AG	AG	AG	GG	GG	AA	AG	AG	AA	AG	AA	GG	AG	AG	AG	AA	AG	AA	AA	AA	GG	AA	AA	GG	AA	GG	GG
Gm16_35135922_T_C-1_T_R_2179342357	Gm16_35135922_T_C	T/C	16	35135922	NC	NC	NC	NC	NC	NC	NC	TC	TT	TC	TC	TC	TC	TT	TC	TC	TC	CC	TC	TC	TC	TT	TT	CC	TC	TC	CC	TC	CC	TT	TC	TC	TC	CC	TC	CC	CC	CC	TT	CC	CC	TT	CC	TT	TT
Gm16_35148803_T_G-1_B_F_2179342358	Gm16_35148803_T_G	T/C	16	35148803	NC	NC	NC	NC	NC	NC	NC	TG	TT	TG	TG	TG	TG	TT	TG	TG	TG	GG	TG	TG	TG	TT	TT	GG	TG	TG	GG	TG	GG	TT	TG	TG	TG	GG	TG	GG	GG	GG	TT	GG	GG	TT	GG	TT	TT
Gm16_35257348_T_C-1_B_F_2179342362	Gm16_35257348_T_C	T/G	16	35257348	NC	NC	NC	NC	NC	NC	NC	TC	TT	TC	TC	TC	TC	TT	TC	TC	TC	CC	TC	TC	TC	TT	TT	CC	TC	TC	CC	TC	CC	TT	TC	TC	TC	CC	TC	CC	CC	CC	TT	CC	CC	TT	CC	TT	TT
Gm16_35643452_C_T-1_B_F_2179342366	Gm16_35643452_C_T	T/C	16	35643452	NC	NC	NC	NC	NC	NC	NC	TC	CC	TC	TC	TC	TC	CC	TC	TC	TC	TT	TC	TC	TC	CC	TC	TT	TC	TC	TT	TC	TT	CC	TC	TC	TC	TC	TC	TT	TT	TT	CC	TT	TT	CC	TT	CC	TC
Gm16_35738081_A_G-1_T_F_2179342370	Gm16_35738081_A_G	T/C	16	35738081	NC	NC	NC	NC	NC	NC	NC	AG	AA	AG	AG	AG	AG	AA	AG	AG	AG	GG	AG	AG	AG	AA	AG	GG	AG	AG	GG	AG	GG	AA	AG	AG	AG	AG	AG	GG	GG	GG	AA	GG	GG	AA	GG	AA	AG
Gm16_35933600_A_G-1_B_R_2179342375	Gm16_35933600_A_G	T/C	16	35933600	NC	NC	NC	NC	NC	NC	NC	AG	GG	AG	AG	AG	AG	GG	AG	AG	AG	AA	AG	AG	AG	GG	AG	AA	AG	AG	AA	AG	AA	GG	AG	AG	AG	AG	AG	AA	AA	AA	GG	AA	AA	GG	AA	GG	AG
Gm16_35973543_G_A-1_T_F_2179342376	Gm16_35973543_G_A	T/G	16	35973543	NC	NC	NC	NC	NC	NC	NC	AG	AA	AG	AG	AG	AG	AA	AG	AG	AG	GG	AG	AG	AG	AA	AG	GG	AG	AG	GG	AG	GG	AA	AG	AG	AG	AG	AG	GG	GG	GG	AA	GG	GG	AA	GG	AA	AG
Gm16_36218124_A_G-1_B_R_2179342385	Gm16_36218124_A_G	A/C	16	36218124	NC	NC	NC	NC	NC	NC	NC	AG	GG	AG	AG	AG	AG	GG	AG	AG	AG	AA	AG	AG	AG	GG	AG	AA	AG	AG	AA	AG	AA	GG	AG	AG	AG	AG	AG	AA	AA	AA	GG	AA	AA	GG	AA	GG	AG
Gm16_36271795_C_T-1_B_F_2179342386	Gm16_36271795_C_T	T/C	16	36271795	NC	NC	NC	NC	NC	NC	NC	TC	CC	TC	TC	TC	TC	CC	TC	TC	TC	TT	TC	TC	TC	CC	TC	TT	TC	TC	TT	TC	TT	CC	TC	TC	TC	TC	TC	TT	TT	TT	CC	TT	TT	CC	TT	CC	TC
Gm16_36413821_C_A-1_B_R_2179342391	Gm16_36413821_C_A	A/C	16	36413821	NC	NC	NC	NC	NC	NC	NC	AC	CC	AC	AC	AC	AC	CC	AC	AC	AC	AA	AC	AC	AC	CC	AC	AA	AC	AC	AA	AC	AA	CC	AC	AC	AC	AC	AC	AA	AA	AA	CC	AA	AA	CC	AA	CC	AC
Gm16_36583867_G_A-1_T_F_2179342394	Gm16_36583867_G_A	A/C	16	36583867	NC	NC	NC	NC	NC	NC	NC	AG	AA	AG	AG	AG	AG	AA	AG	AG	AG	GG	AG	AG	AG	AA	AG	GG	AG	AG	GG	AG	GG	AA	AG	AG	AG	AG	AG	GG	GG	GG	AA	GG	GG	AA	GG	AA	AG
Gm16_36983033_C_A-1_B_R_2179342405	Gm16_36983033_C_A	T/G	16	36983033	NC	NC	NC	NC	NC	NC	NC	AC	CC	CC	AA	AC	AC	CC	AC	AC	AC	AA	AC	AC	AC	CC	AC	AA	AC	AC	AA	AC	AA	CC	AC	AC	AC	AC	AC	AA	AA	AA	CC	AA	AA	CC	AA	CC	AC
Gm16_37161151_A_G-1_T_F_2179342410	Gm16_37161151_A_G	T/C	16	37161151	NC	NC	NC	NC	NC	NC	NC	AG	AA	AA	GG	AG	AG	AA	AG	AG	AG	GG	AG	AG	AG	AA	AG	GG	AG	AG	GG	AG	GG	AA	AG	AG	AG	AG	AG	GG	GG	GG	AA	GG	GG	AA	GG	AA	AG
Gm16_4034155_A_C-1_T_F_2179342028	Gm16_4034155_A_C	A/G	16	4034155	NC	NC	NC	NC	NC	NC	NC	AA	AA	AC	AA	AC	AA	AC	AC	AC	AA	AC	AA	CC	AC	AA	CC	CC	AA	AC	AA	AA	AA	AA	CC	AC	CC	AA	AC	AC	AC	AA	AC	AC	AC	AA	AA	CC	AC
Gm16_4049924_T_G-0_T_R_2177932485	Gm16_4049924_T_G	A/C	16	4049924	NC	NC	NC	NC	NC	NC	NC	TT	TT	TG	TT	TG	TT	TG	TG	TG	TT	TG	TT	GG	TG	TT	GG	GG	TT	TG	TT	TT	TT	TT	GG	TG	GG	TT	TG	TG	TG	TT	TG	TG	TG	TT	TT	GG	TG
Gm16_4051121_C_T-0_T_R_2177932487	Gm16_4051121_C_T	A/G	16	4051121	NC	NC	NC	NC	NC	NC	NC	CC	CC	TC	CC	TC	CC	TC	TC	TC	CC	TC	CC	TT	TC	CC	TT	TT	CC	TC	CC	CC	CC	CC	TT	TC	TT	CC	TC	TC	TC	CC	TC	TC	TC	CC	CC	TT	TC
Gm16_4053702_G_A-0_B_R_2177932489	Gm16_4053702_G_A	A/G	16	4053702	NC	NC	NC	NC	NC	NC	NC	GG	GG	AG	GG	AG	GG	AG	AG	AG	GG	AG	GG	AA	AG	GG	AA	AA	GG	AG	GG	GG	GG	GG	AA	AG	AA	GG	AG	AG	AG	GG	AG	AG	AG	GG	GG	AA	AG
Gm16_4272398_T_C-0_B_F_2177932504	Gm16_4272398_T_C	T/G	16	4272398	NC	NC	NC	NC	NC	NC	NC	TT	TT	TC	TT	TC	TT	TC	TT	TC	TT	TC	TT	CC	TC	TC	CC	CC	TT	TC	TT	TT	TT	TT	CC	TC	CC	TT	TC	TC	TC	TT	TC	TC	TC	TT	TT	CC	CC
Gm16_4275585_C_T-0_T_R_2177932507	Gm16_4275585_C_T	A/G	16	4275585	NC	NC	NC	NC	NC	NC	NC	CC	CC	TC	CC	TC	CC	TC	CC	TC	CC	TC	CC	TT	TC	TC	TT	TT	CC	TC	CC	CC	CC	CC	TT	TC	TT	CC	TC	TC	TC	CC	TC	TC	TC	CC	CC	TT	TT
Gm16_4278216_T_C-0_B_F_2177932508	Gm16_4278216_T_C	A/G	16	4278216	NC	NC	NC	NC	NC	NC	NC	TT	TT	TC	TT	TC	TT	TC	TT	TC	TT	TC	TT	CC	TC	TC	CC	CC	TT	TC	TT	TT	TT	TT	CC	TC	CC	TT	TC	TC	TC	TT	TC	TC	TC	TT	TT	CC	CC
Gm16_4279385_C_T-0_B_F_2177932510	Gm16_4279385_C_T	A/C	16	4279385	NC	NC	NC	NC	NC	NC	NC	CC	CC	TC	CC	TC	CC	TC	CC	TC	CC	TC	CC	TT	TC	TC	TT	TT	CC	TC	CC	CC	CC	CC	TT	TC	TT	CC	TC	TC	TC	CC	TC	TC	TC	CC	CC	TT	TT
Gm16_4285389_A_G-1_B_R_2179342031	Gm16_4285389_A_G	A/G	16	4285389	NC	NC	NC	NC	NC	NC	NC	AA	AA	AG	AA	AG	AA	AG	AA	AG	AA	AG	AA	GG	AG	AG	GG	GG	AA	AG	AA	AA	AA	AA	GG	AG	GG	AA	AG	AG	AG	AA	AG	AG	AG	AA	AA	GG	GG
Gm16_4286455_T_C-0_T_R_2177932515	Gm16_4286455_T_C	A/G	16	4286455	NC	NC	NC	NC	NC	NC	NC	TT	TT	TC	TT	TC	TT	TC	TT	TC	TT	TC	TT	CC	TC	TC	CC	CC	TT	TC	TT	TT	TT	TT	CC	TC	CC	TT	TC	TC	TC	TT	TC	TC	TC	TT	TT	CC	CC
Gm16_4291370_A_G-0_B_R_2177932517	Gm16_4291370_A_G	A/G	16	4291370	NC	NC	NC	NC	NC	NC	NC	AA	AA	AG	AA	AG	AA	AG	AA	AG	AA	AG	AA	GG	AG	AG	GG	GG	AA	AG	AA	AA	AA	AA	GG	AG	GG	AA	AG	AG	AG	AA	AG	AG	AG	AA	AA	GG	GG
Gm16_4333469_T_G-0_B_F_2177932526	Gm16_4333469_T_G	T/C	16	4333469	NC	NC	NC	NC	NC	NC	NC	TT	TT	TG	TT	TG	TT	TG	TT	TG	TT	TG	TT	GG	TG	TG	GG	GG	TT	TG	TT	TT	TT	TT	GG	TG	GG	TT	TG	TG	TG	TT	TG	TG	TG	TT	TT	GG	GG
Gm16_4337250_G_A-0_T_F_2177932528	Gm16_4337250_G_A	A/G	16	4337250	NC	NC	NC	NC	NC	NC	NC	AA	AA	AG	AA	AG	AA	AG	AA	AG	AA	AG	AA	GG	AG	AG	GG	GG	AA	AG	AA	AA	AA	AA	GG	AG	GG	AA	AG	AG	AG	AA	AG	AG	AG	AA	AA	GG	GG
Gm16_4348006_A_G-0_B_R_2177932535	Gm16_4348006_A_G	A/C	16	4348006	NC	NC	NC	NC	NC	NC	NC	AA	AA	AG	AA	AG	AA	AG	AA	AG	AA	AG	AA	GG	AG	AG	GG	GG	AA	AG	AA	AA	AA	AA	GG	AG	GG	AA	AG	AG	AG	AA	AG	AG	AG	AA	AA	GG	GG
Gm16_4351139_A_C-1_T_F_2179342032	Gm16_4351139_A_C	A/G	16	4351139	NC	NC	NC	NC	NC	NC	NC	AA	AA	AC	AA	AC	AA	AC	AA	AC	AA	AC	AA	CC	AC	AC	CC	CC	AA	AC	AA	AA	AA	AA	CC	AC	CC	AA	AC	AC	AC	AA	AC	AC	AC	AA	AA	CC	CC
Gm16_4353954_C_A-0_B_R_2177932537	Gm16_4353954_C_A	A/G	16	4353954	NC	NC	NC	NC	NC	NC	NC	CC	CC	AC	CC	AC	CC	AC	CC	AC	CC	AC	CC	AA	AC	AC	AA	AA	CC	AC	CC	CC	CC	CC	AA	AC	AA	CC	AC	AC	AC	CC	AC	AC	AC	CC	CC	AA	AA
Gm16_4828388_A_G-0_B_R_2177932619	Gm16_4828388_A_G	T/C	16	4828388	NC	NC	NC	NC	NC	NC	NC	AA	AA	AG	AA	AG	AA	AG	AA	AG	AA	AG	AA	GG	AG	AG	AG	AA	AA	AA	AA	AA	AA	AA	GG	AG	GG	AA	AG	AG	AG	AA	AG	AG	AG	AG	AA	GG	GG
Gm16_4845539_C_T-0_B_F_2177932620	Gm16_4845539_C_T	T/C	16	4845539	NC	NC	NC	NC	NC	NC	NC	CC	CC	TC	CC	TC	CC	TC	CC	TC	CC	TC	CC	TT	TC	TC	TC	CC	CC	CC	CC	CC	CC	CC	TT	TC	TT	CC	TC	TC	TC	CC	TC	TC	TC	TC	CC	TT	TT
Gm16_4846461_G_A-0_T_F_2177932622	Gm16_4846461_G_A	T/C	16	4846461	NC	NC	NC	NC	NC	NC	NC	GG	GG	AG	GG	AG	GG	AG	GG	AG	GG	AG	GG	AA	AG	AG	AG	GG	GG	GG	GG	GG	GG	GG	AA	AG	AA	GG	AG	AG	AG	GG	AG	AG	AG	AG	GG	AA	AA
Gm16_4847445_C_T-0_B_F_2177932624	Gm16_4847445_C_T	A/G	16	4847445	NC	NC	NC	NC	NC	NC	NC	CC	CC	TC	CC	TC	CC	TC	CC	TC	CC	TC	CC	TT	TC	TC	TC	CC	CC	CC	CC	CC	CC	CC	TT	TC	TT	CC	TC	TC	TC	CC	TC	TC	TC	TC	CC	TT	TT
Gm16_4903510_T_C-0_B_F_2177932632	Gm16_4903510_T_C	T/C	16	4903510	NC	NC	NC	NC	NC	NC	NC	TT	TT	TC	TT	TC	TT	TC	TT	TC	TT	TC	TT	CC	TC	TC	TC	TT	TT	TT	TT	TT	TT	TT	CC	TC	CC	TT	TC	TC	TC	TT	TC	TC	TC	TC	TT	CC	CC
Gm16_4908430_C_T-1_T_R_2179342043	Gm16_4908430_C_T	T/C	16	4908430	NC	NC	NC	NC	NC	NC	NC	CC	CC	TC	CC	TC	CC	TC	CC	TC	CC	TC	CC	TT	TC	TC	TC	CC	CC	CC	CC	CC	CC	CC	TT	TC	TT	CC	TC	TC	TC	CC	TC	TC	TC	TC	CC	TT	TT
Gm16_4924210_A_G-0_T_F_2177932638	Gm16_4924210_A_G	A/G	16	4924210	NC	NC	NC	NC	NC	NC	NC	GG	GG	AG	GG	AG	GG	AG	GG	AG	GG	AG	GG	AA	AG	AG	AG	GG	GG	GG	GG	GG	GG	GG	AA	AG	AA	GG	AG	AG	AG	GG	AG	AG	AG	AG	GG	AA	AA
Gm16_4936997_G_A-0_T_F_2177932640	Gm16_4936997_G_A	A/G	16	4936997	NC	NC	NC	NC	NC	NC	NC	AA	AA	AG	AA	AG	AA	AG	AA	AG	AA	AG	AA	GG	AG	AG	AG	AA	AA	AA	AA	AA	AA	AA	GG	AG	GG	AA	AG	AG	AG	AA	AG	AG	AG	AG	AA	GG	GG
Gm16_4950614_T_C-1_B_F_2179342044	Gm16_4950614_T_C	T/C	16	4950614	NC	NC	NC	NC	NC	NC	NC	CC	CC	TC	CC	TC	CC	TC	CC	TC	CC	TC	CC	--	TC	TC	TC	CC	CC	CC	CC	CC	CC	CC	TT	TC	TT	CC	TC	TC	TC	CC	TC	TC	TC	TC	CC	TT	TT
Gm16_4981743_C_T-0_T_R_2177932643	Gm16_4981743_C_T	A/G	16	4981743	NC	NC	NC	NC	NC	NC	NC	TT	TT	TC	TT	TC	TT	TC	TT	TC	TT	TC	TT	CC	TC	TC	TC	TT	TT	TT	TT	TT	TT	TT	CC	TC	CC	TT	TC	TC	TC	TT	TC	TC	TC	TC	TT	CC	CC
Gm16_5005273_G_A-0_T_F_2177932644	Gm16_5005273_G_A	A/C	16	5005273	NC	NC	NC	NC	NC	NC	NC	AA	AA	AG	AA	AG	AA	AG	AA	AG	AA	AG	AA	GG	AG	AG	AG	AA	AA	AA	AA	AA	AA	AA	GG	AG	GG	AA	AG	AG	AG	AA	AG	AG	AG	AG	AA	GG	GG
Gm16_5021984_T_C-0_T_R_2177932647	Gm16_5021984_T_C	A/G	16	5021984	NC	NC	NC	NC	NC	NC	NC	CC	CC	TC	CC	TC	CC	TC	CC	TC	CC	TC	CC	TT	TC	TC	TC	CC	CC	CC	CC	CC	CC	CC	TT	TC	TT	CC	TC	TC	TC	CC	TC	TC	TC	TC	CC	TT	TT
Gm16_5025452_A_C-1_T_F_2179342046	Gm16_5025452_A_C	T/C	16	5025452	NC	NC	NC	NC	NC	NC	NC	CC	CC	AC	CC	AC	CC	AC	CC	AC	CC	AC	CC	AA	AC	AC	AC	CC	CC	CC	CC	CC	CC	CC	AA	AC	AA	CC	AC	AC	AC	CC	AC	AC	AC	AC	CC	AA	AA
Gm16_5027033_C_T-0_B_F_2177932648	Gm16_5027033_C_T	T/C	16	5027033	NC	NC	NC	NC	NC	NC	NC	TT	TT	TC	TT	TC	TT	TC	TT	TC	TT	TC	TT	CC	TC	TC	TC	TT	TT	TT	TT	TT	TT	TT	CC	TC	CC	TT	TC	TC	TC	TT	TC	TC	TC	TC	TT	CC	CC
Gm16_5031425_G_T-0_B_F_2177932650	Gm16_5031425_G_T	T/C	16	5031425	NC	NC	NC	NC	NC	NC	NC	TT	TT	TG	TT	TG	TT	TG	TT	TG	TT	TG	TT	GG	TG	TG	TG	TT	TT	TT	TT	TT	TT	TT	GG	TG	GG	TT	TG	TG	TG	TT	TG	TG	TG	TG	TT	GG	GG
Gm16_5101636_A_G-0_B_R_2177932659	Gm16_5101636_A_G	A/G	16	5101636	NC	NC	NC	NC	NC	NC	NC	GG	GG	AG	GG	AG	GG	AG	GG	AG	GG	AG	GG	AA	AG	AG	AG	GG	GG	GG	GG	GG	GG	GG	AA	AG	AA	GG	AG	AG	AG	GG	AG	AG	AG	AG	GG	AA	AA
Gm16_5105013_T_C-1_B_F_2179342048	Gm16_5105013_T_C	A/G	16	5105013	NC	NC	NC	NC	NC	NC	NC	CC	CC	TC	CC	TC	CC	TC	CC	TC	CC	TC	CC	TT	TC	TC	TC	CC	CC	CC	CC	CC	CC	CC	TT	TC	TT	CC	TC	TC	TC	CC	TC	TC	TC	TC	CC	TT	TT
Gm16_5106885_G_A-0_T_F_2177932660	Gm16_5106885_G_A	A/G	16	5106885	NC	NC	NC	NC	NC	NC	NC	AA	AA	AG	AA	AG	AA	AG	AA	AG	AA	AG	AA	GG	AG	AG	AG	AA	AA	AA	AA	AA	AA	AA	GG	AG	GG	AA	AG	AG	AG	AA	AG	AG	AG	AG	AA	GG	GG
Gm16_5108952_T_C-0_T_R_2177932663	Gm16_5108952_T_C	T/C	16	5108952	NC	NC	NC	NC	NC	NC	NC	CC	CC	TC	CC	TC	CC	TC	CC	TC	CC	TC	CC	TT	TC	TC	TC	CC	CC	CC	CC	CC	CC	CC	TT	TC	TT	CC	TC	TC	TC	CC	TC	TC	TC	TC	CC	TT	TT
Gm16_5114361_A_G-0_T_F_2177932666	Gm16_5114361_A_G	T/C	16	5114361	NC	NC	NC	NC	NC	NC	NC	GG	GG	AG	GG	AG	GG	AG	GG	AG	GG	AG	GG	AA	AG	AG	AG	GG	GG	GG	GG	GG	GG	GG	AA	AG	AA	GG	AG	AG	AG	GG	AG	AG	AG	AG	GG	AA	AA
Gm16_5115135_T_C-0_B_F_2177932668	Gm16_5115135_T_C	T/C	16	5115135	NC	NC	NC	NC	NC	NC	NC	CC	CC	TC	CC	TC	CC	TC	CC	TC	CC	TC	CC	TT	TC	TC	TC	CC	CC	CC	CC	CC	CC	CC	TT	TC	TT	CC	TC	TC	TC	CC	TC	TC	TC	TC	CC	TT	TT
Gm16_5148649_A_G-1_B_R_2179342051	Gm16_5148649_A_G	A/G	16	5148649	NC	NC	NC	NC	NC	NC	NC	GG	GG	AG	GG	AG	GG	AG	GG	AG	GG	AG	GG	AA	AG	AG	AG	GG	GG	GG	GG	GG	GG	GG	AA	AG	AA	GG	AG	AG	AG	GG	AG	AG	AG	AG	GG	AA	AA
Gm16_5220299_A_G-0_T_F_2177932676	Gm16_5220299_A_G	A/G	16	5220299	NC	NC	NC	NC	NC	NC	NC	GG	GG	AG	GG	AG	GG	AG	GG	AG	GG	AG	GG	AA	AG	AG	AG	GG	GG	GG	GG	GG	GG	GG	AA	AG	AA	GG	AG	AG	AG	GG	AG	AG	AG	AG	GG	AA	AA
Gm16_5259121_A_G-1_T_F_2179342054	Gm16_5259121_A_G	T/C	16	5259121	NC	NC	NC	NC	NC	NC	NC	GG	GG	AG	GG	AG	GG	AG	GG	AG	GG	AG	GG	AA	AG	AG	AG	GG	GG	GG	GG	GG	GG	GG	AA	AG	AA	GG	AG	AG	AG	GG	AG	AG	AG	AG	GG	AA	AA
Gm16_6467029_A_G-0_B_R_2177932847	Gm16_6467029_A_G	T/C	16	6467029	NC	NC	NC	NC	NC	NC	NC	AA	AA	AA	AA	AA	AA	AA	AA	AA	AA	AA	AA	AA	AA	--	AA	AA	AA	AA	AA	AA	AA	AA	--	AA	GG	AA	AA	AA	AA	AA	AA	AA	AA	AA	AA	--	--
Gm16_6483232_C_T-0_T_R_2177932857	Gm16_6483232_C_T	A/G	16	6483232	NC	NC	NC	NC	NC	NC	NC	CC	TC	TC	TC	TC	CC	TC	CC	TC	CC	TC	CC	TC	TC	TT	TC	CC	CC	CC	TC	CC	CC	CC	TT	TC	TT	CC	TC	TC	TC	CC	TC	TC	TC	TC	CC	TT	TT
Gm16_6484276_A_G-0_T_F_2177932858	Gm16_6484276_A_G	A/G	16	6484276	NC	NC	NC	NC	NC	NC	NC	AA	AG	AG	AG	AG	AA	AG	AA	AG	AA	AG	AA	AG	AG	GG	AG	AA	AA	AA	AG	AA	AA	AA	GG	AG	GG	AA	AG	AG	AG	AA	AG	AG	AG	AG	--	GG	GG
Gm16_6485492_T_C-0_B_F_2177932860	Gm16_6485492_T_C	A/G	16	6485492	NC	NC	NC	NC	NC	NC	NC	TT	TC	TC	TC	TC	TT	TC	--	TC	TT	TC	--	TC	TC	CC	TC	TT	TT	TT	TC	TT	TT	TT	CC	TC	CC	TT	TC	TC	TC	TT	TC	TC	TC	TC	--	CC	CC
Gm16_6504397_A_G-0_T_F_2177932864	Gm16_6504397_A_G	T/C	16	6504397	NC	NC	NC	NC	NC	NC	NC	AA	AG	AG	AG	AG	AA	AG	AA	AG	AA	AG	AA	AG	AG	GG	AG	AA	AA	AA	AG	AA	AA	AA	GG	AG	GG	AA	AG	AG	AG	AA	AG	AG	AG	AG	AA	GG	GG
Gm16_6510537_A_G-0_B_R_2177932869	Gm16_6510537_A_G	T/G	16	6510537	NC	NC	NC	NC	NC	NC	NC	AA	AG	AG	AG	AG	AA	AG	AA	AG	AA	AG	AA	AG	AG	GG	AG	AA	AA	AA	AG	AA	AA	AA	GG	AG	GG	AA	AG	AG	AG	AA	AG	AG	AG	AG	AA	GG	GG
Gm16_6517204_T_C-0_B_F_2177932870	Gm16_6517204_T_C	T/G	16	6517204	NC	NC	NC	NC	NC	NC	NC	TT	TC	TC	TC	TC	TT	TC	TT	TC	TT	TC	TT	TC	TC	CC	TC	TT	TT	TT	TC	TT	TT	TT	CC	TC	CC	TT	TC	TC	TC	TT	TC	TC	TC	TC	TT	CC	CC
Gm16_6559259_C_A-1_B_R_2179342087	Gm16_6559259_C_A	A/C	16	6559259	NC	NC	NC	NC	NC	NC	NC	CC	AC	AC	AC	AC	CC	AC	CC	AC	CC	AC	CC	AC	AC	AA	AC	CC	CC	CC	AC	CC	CC	CC	AA	AC	AA	CC	AC	AC	AC	CC	AC	AC	AC	AC	CC	AA	AA
Gm16_6624879_C_T-0_T_R_2177932881	Gm16_6624879_C_T	T/G	16	6624879	NC	NC	NC	NC	NC	NC	NC	CC	TC	TC	TC	TC	CC	TC	CC	TC	CC	TC	CC	TC	TC	TT	TC	CC	CC	CC	TC	CC	CC	CC	TT	TC	TT	CC	TC	TC	TC	CC	TC	TC	TC	TC	CC	TT	TT
Gm16_6648262_C_A-0_T_F_2177932882	Gm16_6648262_C_A	A/G	16	6648262	NC	NC	NC	NC	NC	NC	NC	CC	AC	AC	AC	AC	CC	AC	CC	AC	CC	AC	CC	AC	AC	AA	AC	CC	CC	CC	AC	CC	CC	CC	AA	AC	AA	CC	AC	AC	AC	CC	AC	AC	AC	AC	CC	AA	AA
Gm16_6680549_G_A-0_B_R_2177932891	Gm16_6680549_G_A	A/G	16	6680549	NC	NC	NC	NC	NC	NC	NC	AA	AG	AG	AG	AG	AA	AG	AA	AG	AA	AG	AA	AG	AG	GG	AG	AA	AA	AA	AG	AA	AA	AA	GG	AG	GG	AA	AG	AG	AG	AA	AG	AG	AG	AG	AA	GG	GG
Gm16_6702694_C_T-1_T_R_2179342089	Gm16_6702694_C_T	T/C	16	6702694	NC	NC	NC	NC	NC	NC	NC	TT	TC	TC	TC	TC	TT	TC	TT	TC	TT	TC	TT	TC	TC	CC	TC	TT	TT	TT	TC	TT	TT	TT	CC	TC	CC	TT	TC	TC	TC	TT	TC	TC	TC	TC	TT	CC	CC
Gm16_6713173_T_G-0_T_R_2177932893	Gm16_6713173_T_G	A/G	16	6713173	NC	NC	NC	NC	NC	NC	NC	GG	TG	TG	TG	TG	GG	TG	GG	TG	GG	TG	GG	TG	TG	TT	TG	GG	GG	GG	TG	GG	GG	GG	TT	TG	TT	GG	TG	TG	TG	GG	TG	TG	TG	TG	GG	TT	TT
Gm16_6716691_G_A-0_T_F_2177932894	Gm16_6716691_G_A	A/G	16	6716691	NC	NC	NC	NC	NC	NC	NC	AA	AG	AG	AG	AG	AA	AG	AA	AG	AA	AG	AA	AG	AG	GG	AG	AA	AA	AA	AG	AA	AA	AA	GG	AG	GG	AA	AG	AG	AG	AA	AG	AG	AG	AG	AA	GG	GG
Gm16_6718531_A_G-0_B_R_2177932897	Gm16_6718531_A_G	A/G	16	6718531	NC	NC	NC	NC	NC	NC	NC	GG	AG	AG	AG	AG	GG	AG	GG	AG	GG	AG	GG	AG	AG	AA	AG	GG	GG	GG	AG	GG	GG	GG	AA	AG	AA	GG	AG	AG	AG	GG	AG	AG	AG	AG	GG	AA	AA
Gm16_6722816_A_G-0_T_F_2177932898	Gm16_6722816_A_G	A/G	16	6722816	NC	NC	NC	NC	NC	NC	NC	GG	AG	AG	AG	AG	GG	AG	GG	AG	GG	AG	GG	AG	AG	AA	AG	GG	GG	GG	AG	GG	GG	GG	AA	AG	AA	GG	AG	AG	AG	GG	AG	AG	AG	AG	GG	AA	AA
Gm16_6729421_G_A-0_T_F_2177932900	Gm16_6729421_G_A	T/C	16	6729421	NC	NC	NC	NC	NC	NC	NC	AA	AG	AG	AG	AG	AA	AG	AA	AG	AA	AG	AA	AG	AG	GG	AG	AA	AA	AA	AG	AA	AA	AA	GG	AG	GG	AA	AG	AG	AG	AA	AG	AG	AG	AG	AA	GG	GG
Gm16_6730687_C_T-0_T_R_2177932903	Gm16_6730687_C_T	A/G	16	6730687	NC	NC	NC	NC	NC	NC	NC	TT	TC	TC	TC	TC	TT	TC	TT	TC	TT	TC	TT	TC	TC	CC	TC	TT	TT	TT	TC	TT	TT	TT	CC	TC	CC	TT	TC	TC	TC	TT	TC	TC	TC	TC	TT	CC	CC
Gm16_6741992_G_A-0_T_F_2177932904	Gm16_6741992_G_A	T/G	16	6741992	NC	NC	NC	NC	NC	NC	NC	AA	AG	AG	AG	AG	AA	AG	AA	AG	AA	AG	AA	AG	AG	GG	AG	AA	AA	AA	AG	AA	AA	AA	GG	AG	GG	AA	AG	AG	AG	AA	AG	AG	AG	AG	AA	GG	GG
Gm16_6745444_A_G-0_B_R_2177932907	Gm16_6745444_A_G	A/G	16	6745444	NC	NC	NC	NC	NC	NC	NC	GG	AG	AG	AG	AG	GG	AG	GG	AG	GG	AG	GG	AG	AG	AA	AG	GG	GG	GG	AG	GG	GG	GG	AA	AG	AA	AG	AG	AG	AG	GG	AG	AG	AG	AG	GG	AA	AA
Gm16_6748936_A_G-0_T_F_2177932908	Gm16_6748936_A_G	T/C	16	6748936	NC	NC	NC	NC	NC	NC	NC	GG	AG	AG	AG	AG	GG	AG	GG	AG	GG	AG	GG	AG	AG	AA	AG	GG	GG	GG	AG	GG	GG	GG	AA	AG	AA	AG	AG	AG	AG	GG	AG	AG	AG	AG	GG	AA	AA
Gm16_6774822_T_C-0_T_R_2177932915	Gm16_6774822_T_C	T/G	16	6774822	NC	NC	NC	NC	NC	NC	NC	CC	TC	TC	TC	TC	CC	TC	CC	TC	CC	TC	CC	TC	TC	TT	TC	CC	CC	CC	TC	CC	CC	CC	TT	TC	TT	TC	TC	TC	TC	CC	TC	TC	TC	TC	CC	TT	TT
Gm16_6779321_A_G-0_B_R_2177932917	Gm16_6779321_A_G	T/C	16	6779321	NC	NC	NC	NC	NC	NC	NC	GG	AG	AG	AG	AG	GG	AG	GG	AG	GG	AG	GG	AG	AG	AA	AG	GG	GG	GG	AG	GG	GG	GG	AA	AG	AA	AG	AG	AG	AG	GG	AG	AG	AG	AG	GG	AA	AA
Gm16_6780923_T_C-0_B_F_2177932918	Gm16_6780923_T_C	T/C	16	6780923	NC	NC	NC	NC	NC	NC	NC	CC	TC	TC	TC	TC	CC	TC	CC	TC	CC	TC	CC	TC	TC	TT	TC	CC	CC	CC	TC	CC	CC	CC	TT	TC	TT	TC	TC	TC	TC	CC	TC	TC	TC	TC	CC	TT	TT
Gm16_6782977_A_C-0_B_R_2177932921	Gm16_6782977_A_C	A/C	16	6782977	NC	NC	NC	NC	NC	NC	NC	CC	AC	AC	AC	AC	CC	AC	CC	AC	CC	AC	CC	AC	AC	AA	AC	CC	CC	CC	AC	CC	CC	CC	AA	AC	AA	AC	AC	AC	AC	CC	AC	AC	AC	AC	CC	AA	AA
Gm16_6793682_C_T-0_B_F_2177932924	Gm16_6793682_C_T	A/G	16	6793682	NC	NC	NC	NC	NC	NC	NC	TT	TC	TC	TC	TC	TT	TC	TT	TC	TT	TC	TT	TC	TC	CC	TC	TT	TT	TT	TC	TT	TT	TT	CC	TC	CC	TC	TC	TC	TC	TT	TC	TC	TC	TC	TT	CC	CC
Gm16_6817499_A_C-0_T_F_2177932926	Gm16_6817499_A_C	A/G	16	6817499	NC	NC	NC	NC	NC	NC	NC	CC	AC	AC	AC	AC	CC	AC	CC	AC	CC	AC	CC	AC	AC	AA	AC	CC	CC	CC	AC	CC	CC	CC	AA	AC	AA	AC	AC	AC	AC	CC	AC	AC	AC	AC	CC	AA	AA
Gm16_6840143_G_A-1_T_F_2179342090	Gm16_6840143_G_A	T/C	16	6840143	NC	NC	NC	NC	NC	NC	NC	AA	AG	AG	AG	AG	AA	AG	AA	AG	AA	AG	AA	AG	AG	GG	AG	AA	AA	AA	AG	AA	AA	AA	GG	AG	GG	AG	AG	AG	AG	AA	AG	AG	AG	AG	AA	GG	GG
Gm16_6841022_G_A-0_T_F_2177932936	Gm16_6841022_G_A	T/C	16	6841022	NC	NC	NC	NC	NC	NC	NC	AA	AG	AG	AG	AG	AA	AG	AA	AG	AA	AG	AA	AG	AG	GG	AG	AA	AA	AA	AG	AA	AA	AA	GG	AG	GG	AG	AG	AG	AG	AA	AG	AG	AG	AG	AA	GG	GG
Gm16_6850485_A_G-0_B_R_2177932941	Gm16_6850485_A_G	A/C	16	6850485	NC	NC	NC	NC	NC	NC	NC	GG	AG	AG	AG	AG	GG	AG	GG	AG	GG	AG	GG	AG	AG	AA	AG	GG	GG	GG	AG	GG	GG	GG	AA	AG	AA	AG	AG	AG	AG	GG	AG	AG	AG	AG	GG	AA	AA
Gm16_6851535_G_A-0_B_R_2177932943	Gm16_6851535_G_A	A/G	16	6851535	NC	NC	NC	NC	NC	NC	NC	AA	AG	AG	AG	AG	AA	AG	AA	AG	AA	AG	AA	AG	AG	GG	AG	AA	AA	AA	AG	AA	AA	AA	GG	AG	GG	AG	AG	AG	AG	AA	AG	AG	AG	AG	AA	GG	GG
Gm16_6857452_A_G-0_B_R_2177932945	Gm16_6857452_A_G	T/C	16	6857452	NC	NC	NC	NC	NC	NC	NC	GG	AG	AG	AG	AG	GG	AG	GG	AG	GG	AG	GG	AG	AG	AA	AG	GG	GG	GG	AG	GG	GG	GG	AA	AG	AA	AG	AG	AG	AG	GG	AG	AG	AG	AG	GG	AA	AA
Gm16_6868110_C_A-1_T_F_2179342092	Gm16_6868110_C_A	T/C	16	6868110	NC	NC	NC	NC	NC	NC	NC	AA	AC	AC	AC	AC	AA	AC	AA	AC	AA	AC	AA	AC	AC	CC	AC	AA	AA	AA	AC	AA	AA	AA	CC	AC	CC	AC	AC	AC	AC	AA	AC	AC	AC	AC	AA	CC	CC
Gm16_6872462_A_G-0_B_R_2177932951	Gm16_6872462_A_G	A/G	16	6872462	NC	NC	NC	NC	NC	NC	NC	GG	AG	AG	AG	AG	GG	AG	GG	AG	GG	AG	GG	AG	AG	AA	AG	GG	GG	GG	AG	GG	GG	GG	AA	AG	AA	AG	AG	AG	AG	GG	AG	AG	AG	AG	GG	AA	AA
Gm16_7018526_T_C-1_T_R_2179342095	Gm16_7018526_T_C	A/G	16	7018526	NC	NC	NC	NC	NC	NC	NC	CC	TC	TC	TC	TC	CC	TC	CC	TC	CC	TC	CC	TC	TC	TT	TC	CC	CC	CC	TC	CC	CC	CC	TT	TC	TT	TC	TC	TC	TC	CC	TC	TC	TC	TC	CC	TT	TT
Gm16_7407374_G_A-1_T_F_2179342106	Gm16_7407374_G_A	A/G	16	7407374	NC	NC	NC	NC	NC	NC	NC	AA	AG	AG	AG	AG	AA	AG	AA	AG	AA	AG	AA	AG	AG	GG	AG	AA	AA	AA	AG	AA	AA	AA	GG	AG	AG	AG	AG	AG	AG	AA	AG	AG	AA	AG	AA	GG	GG
Gm16_7460429_A_G-1_T_F_2179342108	Gm16_7460429_A_G	T/C	16	7460429	NC	NC	NC	NC	NC	NC	NC	GG	AG	AG	AG	AG	GG	AG	GG	AG	GG	AG	GG	AG	AG	AA	AG	GG	GG	GG	AG	GG	GG	GG	AA	AG	AG	AG	AG	AG	AG	GG	AG	AG	GG	AG	GG	AA	AA
Gm16_7525351_G_A-1_T_F_2179342110	Gm16_7525351_G_A	A/C	16	7525351	NC	NC	NC	NC	NC	NC	NC	AA	AG	AG	AG	AG	AA	AG	AA	AG	AA	AG	AA	AG	AG	GG	AG	AA	AA	AA	AG	AA	AA	AA	GG	AG	AG	AG	AG	AG	AG	AA	AG	AG	AA	AG	AA	GG	GG
Gm16_7636967_C_T-1_B_F_2179342114	Gm16_7636967_C_T	A/C	16	7636967	NC	NC	NC	NC	NC	NC	NC	TT	TC	TC	TC	TC	TT	TC	TT	TC	TT	TC	TT	TC	TC	CC	TC	TT	TT	TT	TC	TT	TT	TT	CC	TC	TC	TC	TC	TC	TC	TT	TC	TC	TT	TC	TT	CC	CC
Gm16_7743486_G_T-1_T_R_2179342119	Gm16_7743486_G_T	T/C	16	7743486	NC	NC	NC	NC	NC	NC	NC	TT	TG	TG	TG	TG	TT	TG	TT	TG	TT	TG	TT	TG	TG	GG	TG	TT	TT	TT	TG	TT	TT	TT	TG	TG	TG	TG	TG	TG	TG	TT	TG	TG	TT	TG	TT	GG	GG
Gm16_7851145_G_A-1_B_R_2179342121	Gm16_7851145_G_A	T/C	16	7851145	NC	NC	NC	NC	NC	NC	NC	AA	AG	AG	AG	AG	AA	AG	AA	AG	AA	AG	AA	AG	AG	GG	AG	AA	AA	AA	AG	AA	AA	AA	AG	AG	AG	AG	AG	AG	AG	AA	AG	AG	AA	AG	AA	GG	GG
Gm16_7947809_A_C-1_T_F_2179342122	Gm16_7947809_A_C	A/G	16	7947809	NC	NC	NC	NC	NC	NC	NC	CC	AC	AC	AC	AC	CC	AC	CC	AC	CC	AC	CC	AC	AC	AA	AC	CC	CC	CC	AC	CC	CC	CC	AC	AC	AC	AC	AC	AC	AC	CC	AC	AC	CC	AC	CC	AA	AA
Gm16_7990029_T_C-1_B_F_2179342124	Gm16_7990029_T_C	T/C	16	7990029	NC	NC	NC	NC	NC	NC	NC	CC	TC	TC	TC	TC	CC	TC	CC	TC	CC	TC	CC	TC	TC	TT	TC	CC	CC	CC	TC	CC	CC	CC	TC	TC	TC	TC	TC	TC	TC	CC	TC	TC	CC	TC	CC	TT	TT
Gm16_8040403_C_T-1_T_R_2179342127	Gm16_8040403_C_T	T/C	16	8040403	NC	NC	NC	NC	NC	NC	NC	TT	TC	TC	TC	TC	TT	TC	TT	TC	TT	TC	TT	TC	TC	CC	TC	TT	TT	TT	TC	TT	TT	TT	TC	TC	TC	TC	TC	TC	TC	TT	TC	TC	TT	TC	TT	CC	CC
Gm16_8415385_G_A-1_B_R_2179342133	Gm16_8415385_G_A	A/G	16	8415385	NC	NC	NC	NC	NC	NC	NC	AA	AG	AG	AG	AG	AA	AG	AA	AG	AA	AG	AA	AG	AG	GG	AG	AA	AA	AA	AG	AA	AA	AA	AG	AG	AG	AG	AG	AG	AG	AA	AG	AG	AA	AG	AA	GG	GG
Gm16_8540188_T_C-1_B_F_2179342134	Gm16_8540188_T_C	A/C	16	8540188	NC	NC	NC	NC	NC	NC	NC	CC	TC	TC	TC	TC	CC	TC	CC	TC	CC	TC	CC	TC	TC	TT	TC	CC	CC	CC	TC	CC	CC	CC	TC	TC	TC	TC	TC	TC	TC	CC	TC	TC	CC	TC	CC	TT	TT
Gm16_8841717_A_G-0_B_R_2177932979	Gm16_8841717_A_G	A/G	16	8841717	NC	NC	NC	NC	NC	NC	NC	GG	AG	AG	AG	AG	GG	AG	GG	AG	GG	AG	GG	AG	AG	AA	AG	GG	GG	GG	AG	GG	GG	GG	AG	AG	AG	AG	AG	AG	AG	GG	AG	AG	--	AG	GG	AA	AA
Gm16_9244011_A_G-0_B_R_2177932981	Gm16_9244011_A_G	A/G	16	9244011	NC	NC	NC	NC	NC	NC	NC	GG	AG	AG	AG	AG	GG	AG	GG	AG	GG	AG	GG	AG	AG	AA	AG	GG	GG	GG	AG	GG	GG	GG	AG	AG	AG	AG	AG	AG	AG	GG	AG	AG	GG	AG	GG	AA	AA
Gm16_9356529_T_C-1_T_R_2179342139	Gm16_9356529_T_C	A/G	16	9356529	NC	NC	NC	NC	NC	NC	NC	CC	TC	TC	TC	TC	CC	TC	CC	TC	CC	TC	CC	TC	TC	TT	TC	CC	CC	CC	TC	CC	CC	CC	TC	TC	TC	TC	TC	TC	TC	CC	TC	TC	CC	TC	CC	TT	TT
Gm17_10106704_C_T-1_T_R_2179342643	Gm17_10106704_C_T	A/G	17	10106704	NC	NC	NC	NC	NC	NC	NC	TT	TC	TC	TC	CC	TT	TC	TC	TC	TC	TT	CC	TC	TT	TT	CC	TC	TC	TC	TC	CC	CC	CC	CC	TT	TT	TC	TC	TC	TT	CC	TT	TT	TC	TT	TC	CC	TC
Gm17_10809876_G_A-1_T_F_2179342648	Gm17_10809876_G_A	T/C	17	10809876	NC	NC	NC	NC	NC	NC	NC	AA	AG	AG	AG	GG	AA	AG	AG	AG	AA	AA	GG	AG	AA	AA	GG	AG	AG	AG	AG	GG	GG	GG	GG	AA	AA	AG	AG	AG	AG	GG	AA	AG	AG	AA	AA	GG	AG
Gm17_10876251_A_C-1_B_R_2179342651	Gm17_10876251_A_C	T/C	17	10876251	NC	NC	NC	NC	NC	NC	NC	CC	AC	AC	AC	AA	CC	AC	AC	AC	CC	CC	AA	AC	CC	CC	AA	AC	AC	AC	AC	AA	AA	AA	AA	CC	CC	AC	AC	AC	AC	AA	CC	AC	AC	CC	CC	AA	AC
Gm17_1093503_C_T-1_T_R_2179342437	Gm17_1093503_C_T	A/G	17	1093503	NC	NC	NC	NC	NC	NC	NC	CC	CC	TT	TC	CC	TT	CC	TC	TT	TC	TT	CC	TC	TT	TT	TC	TC	TC	CC	TT	TC	CC	CC	TC	CC	TC	TC	TC	CC	TT	TT	CC	TC	TC	TT	TC	TT	CC
Gm17_11359322_G_T-1_T_R_2179342655	Gm17_11359322_G_T	A/G	17	11359322	NC	NC	NC	NC	NC	NC	NC	GG	TG	TG	TG	TG	GG	TG	TG	TG	GG	GG	TT	TG	GG	GG	TT	TG	TG	TG	TT	TT	TT	TT	TT	GG	GG	TG	TG	TG	TG	TT	GG	TG	TG	GG	GG	TT	TG
Gm17_11915787_T_G-1_B_F_2179342668	Gm17_11915787_T_G	T/C	17	11915787	NC	NC	NC	NC	NC	NC	NC	GG	TG	TG	TG	GG	GG	TG	TG	TG	GG	GG	TT	TG	GG	GG	TT	TG	TG	TG	TT	TT	TT	TT	TT	GG	GG	TG	TG	TG	TG	TT	GG	TT	TG	GG	GG	TT	TG
Gm17_12210561_A_G-1_B_R_2179342675	Gm17_12210561_A_G	T/C	17	12210561	NC	NC	NC	NC	NC	NC	NC	GG	AG	AG	AG	GG	GG	AG	AG	AG	AG	GG	AA	AG	GG	GG	AA	AG	AG	AG	AA	AA	AA	AA	AA	GG	GG	AG	AG	AG	AG	AA	GG	AA	AG	GG	GG	AA	AG
Gm17_1300698_A_G-1_B_R_2179342439	Gm17_1300698_A_G	T/C	17	1300698	NC	NC	NC	NC	NC	NC	NC	AA	AA	GG	AG	AA	GG	AA	AG	GG	AG	GG	AA	AG	GG	GG	AG	AG	AG	AA	GG	AG	AA	AA	AG	AA	AG	AG	AG	AA	GG	GG	AA	AG	AG	GG	AG	GG	AA
Gm17_13253012_A_G-1_T_F_2179342688	Gm17_13253012_A_G	A/G	17	13253012	NC	NC	NC	NC	NC	NC	NC	AA	AG	AG	AG	AA	AG	AG	AG	AG	AG	AA	GG	AG	AA	AA	AG	AG	AG	AG	GG	GG	GG	AG	GG	AG	AA	AG	AG	AG	AG	GG	AA	GG	AG	AA	AA	GG	AG
Gm17_13349399_G_A-1_T_F_2179342690	Gm17_13349399_G_A	A/G	17	13349399	NC	NC	NC	NC	NC	NC	NC	AA	AG	AG	AG	AA	AG	AG	AG	AG	AG	AA	GG	AG	AA	AA	AG	AG	AG	AG	GG	GG	GG	AG	GG	AG	AA	AG	AG	AG	AG	GG	AA	GG	AG	AA	AA	GG	AG
Gm17_13487812_A_G-1_T_F_2179342694	Gm17_13487812_A_G	A/C	17	13487812	NC	NC	NC	NC	NC	NC	NC	GG	AG	AG	AG	GG	AG	AG	AG	AG	AG	GG	AA	AG	GG	GG	AG	AG	AG	AG	AA	AA	AG	AG	AA	AG	GG	AG	AG	AG	AG	AA	GG	AA	AG	GG	GG	AA	AG
Gm17_13660920_C_T-1_T_R_2179342699	Gm17_13660920_C_T	A/C	17	13660920	NC	NC	NC	NC	NC	NC	NC	CC	TC	TC	TC	CC	TC	TC	TC	TC	TC	CC	TT	TC	CC	CC	TC	TC	TC	TC	TT	TT	TC	TC	TT	TC	CC	TC	TC	TC	TC	TT	CC	TT	TC	CC	CC	TT	TC
Gm17_13722544_A_G-1_B_R_2179342701	Gm17_13722544_A_G	A/G	17	13722544	NC	NC	NC	NC	NC	NC	NC	AA	AG	AG	AG	AA	AG	AG	AG	AG	AG	AA	GG	AG	AA	AA	AG	AG	AG	AG	GG	GG	AG	AG	GG	AG	AA	AG	AG	AG	AG	GG	AA	GG	AG	AA	AA	GG	AG
Gm17_13858247_A_G-1_T_F_2179342702	Gm17_13858247_A_G	A/G	17	13858247	NC	NC	NC	NC	NC	NC	NC	GG	AG	AG	AG	GG	AG	AG	AG	AG	AG	GG	AA	AG	GG	GG	AG	AG	AG	AG	AA	AA	AG	AG	AA	AG	GG	AG	AG	AG	AG	AA	GG	AA	AG	GG	GG	AA	AG
Gm17_14083496_A_G-1_T_F_2179342708	Gm17_14083496_A_G	T/C	17	14083496	NC	NC	NC	NC	NC	NC	NC	GG	AG	AG	AG	GG	AG	AG	AG	AG	AG	GG	AA	AG	GG	GG	AG	AG	AG	AG	AA	AA	AG	AG	AA	AG	GG	AG	AG	AG	AG	AA	GG	AA	AG	GG	GG	AA	AG
Gm17_14418215_A_G-1_T_F_2179342718	Gm17_14418215_A_G	T/G	17	14418215	NC	NC	NC	NC	NC	NC	NC	AA	AG	AG	AG	AA	AG	AG	AG	AG	AG	AA	GG	AG	AA	AA	AG	AG	AG	AG	GG	GG	AG	AG	GG	AG	AA	AG	AG	AG	GG	GG	AA	GG	AG	AA	AA	GG	AG
Gm17_14439502_G_A-1_B_R_2179342721	Gm17_14439502_G_A	A/G	17	14439502	NC	NC	NC	NC	NC	NC	NC	GG	AG	AG	AG	GG	AG	AG	AG	AG	AG	GG	AA	AG	GG	GG	AG	AG	AG	AG	AA	AA	AG	AG	AA	AG	GG	AG	AG	AG	AA	AA	GG	AA	AG	GG	GG	AA	AG
Gm17_15493313_G_T-1_T_R_2179342729	Gm17_15493313_G_T	T/C	17	15493313	NC	NC	NC	NC	NC	NC	NC	TT	TG	TG	TG	TT	TG	TG	TG	TG	TG	TG	GG	TG	TT	TT	TG	TG	TG	TG	GG	GG	TG	TG	GG	TG	TT	TG	TG	TG	GG	GG	TT	GG	TG	TT	TT	GG	TG
Gm17_15872822_C_T-1_B_F_2179342732	Gm17_15872822_C_T	A/C	17	15872822	NC	NC	NC	NC	NC	NC	NC	TT	TC	TC	TC	TT	TC	TC	TC	TC	TC	TC	CC	TC	TT	TT	TC	TC	TC	TC	CC	CC	TC	TC	CC	TC	TT	TC	TC	TC	CC	CC	TT	CC	TC	TT	TT	CC	TC
Gm17_18586619_C_T-1_T_R_2179342741	Gm17_18586619_C_T	A/G	17	18586619	NC	NC	NC	NC	NC	NC	NC	CC	TC	TC	TC	CC	TC	TC	TC	TC	TC	TC	TT	TC	CC	CC	TC	CC	TC	TC	TT	TT	TC	TC	TT	TC	CC	TC	TC	TC	TT	TT	CC	TT	TC	CC	CC	TT	TC
Gm17_19126049_T_C-1_B_F_2179342744	Gm17_19126049_T_C	T/G	17	19126049	NC	NC	NC	NC	NC	NC	NC	TT	TC	TC	TC	TT	TC	TC	TC	TC	TC	TC	CC	TC	TT	TT	TC	TT	TC	TC	CC	CC	TC	TC	CC	TC	TT	TC	CC	TC	CC	CC	TT	CC	TC	TT	TT	CC	TC
Gm17_1918529_T_C-1_B_F_2179342452	Gm17_1918529_T_C	A/G	17	1918529	NC	NC	NC	NC	NC	NC	NC	TT	TT	CC	TC	TT	CC	TT	TC	TC	TC	CC	TT	TC	CC	CC	TC	TC	TC	TT	CC	TC	TT	TT	TC	TT	TC	TC	TC	TT	CC	CC	TT	TC	TC	CC	TC	CC	TT
Gm17_2009159_A_G-1_T_F_2179342454	Gm17_2009159_A_G	A/C	17	2009159	NC	NC	NC	NC	NC	NC	NC	AA	AA	GG	AG	AA	GG	AA	AG	AG	AG	GG	AA	AG	GG	GG	AG	AG	AG	AA	GG	AG	AA	AA	AG	AA	AG	AG	AG	AA	GG	GG	AA	AG	AG	GG	AG	GG	AA
Gm17_20787666_A_G-1_B_R_2179342749	Gm17_20787666_A_G	A/G	17	20787666	NC	NC	NC	NC	NC	NC	NC	AA	AG	AG	AG	AA	AG	AG	AG	AG	AG	AG	GG	AG	AA	AA	AG	AA	AG	AG	GG	GG	AG	AG	GG	AG	AA	AG	GG	AG	GG	GG	AA	GG	AG	AA	AA	GG	AG
Gm17_2161335_A_G-1_T_F_2179342456	Gm17_2161335_A_G	T/C	17	2161335	NC	NC	NC	NC	NC	NC	NC	AA	AA	GG	AG	AA	GG	AA	AG	AG	AG	GG	AA	AG	GG	GG	AG	AG	AG	AA	GG	AG	AA	AA	AG	AA	AG	AG	AG	AA	GG	GG	AA	AG	AG	GG	AG	AG	AA
Gm17_2224271_C_T-1_T_R_2179342459	Gm17_2224271_C_T	T/C	17	2224271	NC	NC	NC	NC	NC	NC	NC	CC	CC	TT	TC	CC	TT	CC	TC	TC	TC	TT	CC	TC	TT	TT	TC	TC	TC	CC	TT	TC	CC	CC	TC	CC	TC	TC	TC	CC	TT	TT	CC	TC	TC	TT	TC	TC	CC
Gm17_24474211_A_G-1_T_F_2179342754	Gm17_24474211_A_G	A/G	17	24474211	NC	NC	NC	NC	NC	NC	NC	AA	AG	AG	AG	AA	AG	AG	AG	AG	AG	AG	GG	AG	AA	AA	AG	AA	AG	AG	GG	GG	AG	AG	GG	AG	AA	AG	GG	AG	GG	GG	AA	GG	AG	AA	AA	GG	AG
Gm17_25294261_G_A-1_T_F_2179342756	Gm17_25294261_G_A	T/C	17	25294261	NC	NC	NC	NC	NC	NC	NC	AA	AG	AG	AG	AA	AG	AG	AG	AG	AG	AG	GG	AG	AA	AA	AG	AA	AG	AG	GG	GG	AG	AG	GG	AG	AA	AG	GG	AG	GG	GG	AA	GG	AG	AA	AA	GG	AG
Gm17_2581266_T_C-1_B_F_2179342464	Gm17_2581266_T_C	T/G	17	2581266	NC	NC	NC	NC	NC	NC	NC	TT	TT	CC	TC	TT	CC	TT	TC	TC	TC	CC	TT	TC	CC	CC	TC	TC	TC	TT	CC	TC	TT	TT	TC	TT	TC	CC	TC	TT	CC	CC	TT	TC	TC	CC	TC	TC	TT
Gm17_2637958_C_T-1_B_F_2179342466	Gm17_2637958_C_T	T/C	17	2637958	NC	NC	NC	NC	NC	NC	NC	CC	CC	TT	TC	CC	TT	CC	TC	TC	TC	TT	CC	TC	TT	TT	TC	TC	TC	CC	TT	TC	CC	CC	TC	CC	TC	TT	TC	CC	TT	TT	CC	TC	TC	TT	TC	TC	CC
Gm17_27791091_G_A-1_T_F_2179342762	Gm17_27791091_G_A	T/C	17	27791091	NC	NC	NC	NC	NC	NC	NC	AA	AG	AG	AG	AA	AG	AG	AG	AG	AG	AG	GG	AG	AA	AA	AG	AA	AG	AG	GG	GG	AG	AG	GG	AG	AA	AG	GG	AG	GG	GG	AA	GG	AG	AA	AA	GG	AG
Gm17_2808530_G_T-1_T_R_2179342473	Gm17_2808530_G_T	A/G	17	2808530	NC	NC	NC	NC	NC	NC	NC	GG	GG	TT	TG	GG	TT	GG	TG	TG	TG	TT	GG	TG	TT	TT	TG	TG	TG	GG	TT	TG	GG	GG	TG	GG	TG	TT	TG	GG	TT	TT	GG	TG	TG	TT	TG	TG	GG
Gm17_28538552_C_T-1_B_F_2179342766	Gm17_28538552_C_T	A/G	17	28538552	NC	NC	NC	NC	NC	NC	NC	TT	TC	TC	TC	TT	TC	TC	TC	TC	TC	TC	CC	TC	TT	TT	TC	TT	TC	TC	CC	CC	TC	TC	CC	TC	TT	TC	CC	TC	CC	CC	TT	CC	TC	TT	TT	CC	TC
Gm17_2899237_G_A-1_T_F_2179342474	Gm17_2899237_G_A	A/G	17	2899237	NC	NC	NC	NC	NC	NC	NC	GG	GG	AA	AG	GG	AA	GG	AG	AG	AG	AA	GG	AG	AA	AA	AG	AG	AG	GG	AA	AG	GG	GG	AG	GG	AG	AA	AG	GG	AA	AA	GG	AG	AG	AA	AG	AG	GG
Gm17_31111789_G_A-1_T_F_2179342770	Gm17_31111789_G_A	T/C	17	31111789	NC	NC	NC	NC	NC	NC	NC	GG	AG	AG	AG	GG	AG	AG	AG	AG	AG	AG	AA	AG	GG	GG	AG	GG	AG	AG	AA	AA	AG	AG	AA	AG	GG	AG	AA	AG	AA	AA	GG	AA	AG	GG	GG	AA	AG
Gm17_3126540_C_T-1_B_F_2179342480	Gm17_3126540_C_T	T/C	17	3126540	NC	NC	NC	NC	NC	NC	NC	CC	CC	TT	TC	CC	TT	CC	TC	TC	TC	TT	CC	TC	TT	TT	TC	TC	TC	CC	TT	TC	CC	CC	TC	CC	TC	TT	TC	CC	TT	TT	CC	TC	TC	TT	TC	TC	CC
Gm17_31544109_C_T-1_T_R_2179342775	Gm17_31544109_C_T	T/C	17	31544109	NC	NC	NC	NC	NC	NC	NC	CC	TC	TC	TC	CC	TC	TC	TC	TC	TC	TC	TT	TC	CC	CC	TC	CC	TC	TC	TT	TT	TC	TC	TT	TC	CC	TC	TT	TC	TT	TT	CC	TT	TC	CC	CC	TT	TC
Gm17_32367167_G_A-1_T_F_2179342778	Gm17_32367167_G_A	T/C	17	32367167	NC	NC	NC	NC	NC	NC	NC	GG	AG	AG	AG	GG	AG	AG	AG	AG	AG	AG	AA	AG	GG	GG	AG	GG	AG	AG	AA	AA	AG	AG	AA	AG	GG	AG	AA	AG	AA	AA	GG	AA	AG	GG	GG	AA	AG
Gm17_32625352_A_G-1_B_R_2179342781	Gm17_32625352_A_G	T/C	17	32625352	NC	NC	NC	NC	NC	NC	NC	AA	AG	AG	AG	AA	AG	AG	AG	AG	AG	AG	GG	AG	AA	AA	AG	AA	AG	AG	GG	GG	AG	AG	GG	AG	AA	AG	GG	AG	GG	GG	AA	GG	AG	AA	AA	GG	AG
Gm17_32801147_T_G-1_B_F_2179342782	Gm17_32801147_T_G	T/C	17	32801147	NC	NC	NC	NC	NC	NC	NC	TT	TG	TG	TG	TT	TG	TG	TG	TG	TG	TG	GG	TG	TT	TT	TG	TT	TG	TG	GG	GG	TG	TG	GG	TG	TT	TG	GG	TG	GG	GG	TT	GG	TG	TT	TT	GG	TG
Gm17_3320209_G_A-1_B_R_2179342487	Gm17_3320209_G_A	T/C	17	3320209	NC	NC	NC	NC	NC	NC	NC	GG	GG	AA	AG	GG	AA	GG	AG	AG	AG	AA	GG	AG	AA	AA	AG	AG	AA	GG	AA	AG	GG	GG	AG	GG	AG	AA	AG	GG	AA	AG	GG	AG	AG	AA	AG	AG	GG
Gm17_33343495_A_G-1_B_R_2179342785	Gm17_33343495_A_G	T/C	17	33343495	NC	NC	NC	NC	NC	NC	NC	AA	AG	AG	AG	AA	AG	AG	AG	AG	AG	AG	GG	AG	AA	AA	AG	AA	AG	AG	GG	GG	AG	AG	GG	AG	AA	AG	GG	AG	GG	GG	AA	GG	AG	AA	AA	GG	AG
Gm17_33637862_T_C-1_T_R_2179342787	Gm17_33637862_T_C	T/G	17	33637862	NC	NC	NC	NC	NC	NC	NC	TT	TC	TC	TC	TT	TC	TC	TC	TC	TC	TC	CC	TC	TT	TT	TC	TT	TC	TC	CC	CC	TC	TC	CC	TC	TT	TC	CC	TC	CC	CC	TT	CC	TC	TT	TT	CC	TC
Gm17_33800042_A_G-1_B_R_2179342789	Gm17_33800042_A_G	A/C	17	33800042	NC	NC	NC	NC	NC	NC	NC	AA	AG	AG	AG	AA	AG	AG	AG	AG	AG	AG	GG	AG	AA	AA	AG	AA	AG	AG	GG	GG	AG	AG	GG	AG	AA	AG	GG	AG	GG	GG	AA	GG	AG	AA	AA	GG	AG
Gm17_34420978_G_A-0_B_R_2177932985	Gm17_34420978_G_A	T/C	17	34420978	NC	NC	NC	NC	NC	NC	NC	GG	AG	AG	AG	GG	AG	AG	AG	AG	AG	AG	AA	AG	GG	GG	AG	GG	AG	AG	AA	AA	AG	AG	AA	AG	GG	AG	AA	AG	AA	AA	GG	AA	AG	GG	GG	AA	AG
Gm17_34718456_A_G-1_T_F_2179342792	Gm17_34718456_A_G	T/C	17	34718456	NC	NC	NC	NC	NC	NC	NC	AA	AG	AG	AG	AA	AG	AG	AG	AG	AG	AG	GG	AG	AA	AA	AG	AA	AG	AG	GG	GG	AG	AG	GG	AG	AA	AG	GG	AG	GG	GG	AA	GG	AG	AA	AA	GG	AG
Gm17_34798386_C_T-0_T_R_2177932995	Gm17_34798386_C_T	A/G	17	34798386	NC	NC	NC	NC	NC	NC	NC	CC	TC	TC	TC	CC	TC	TC	TC	TC	TC	TC	TT	TC	CC	CC	TC	CC	TC	TC	TT	TT	TC	TC	TT	TC	CC	TC	TT	TC	TT	TT	CC	TT	TC	CC	CC	TT	TC
Gm17_361061_G_A-1_B_R_2179342421	Gm17_361061_G_A	T/C	17	361061	NC	NC	NC	NC	NC	NC	NC	GG	GG	AA	AG	GG	AA	GG	AG	AA	AG	AA	GG	AG	AA	AA	AG	AG	AG	GG	AA	AG	GG	GG	AG	GG	AG	AG	AG	GG	AA	AA	GG	AG	AG	GG	AG	AA	AA
Gm17_3627810_G_A-1_T_F_2179342492	Gm17_3627810_G_A	A/G	17	3627810	NC	NC	NC	NC	NC	NC	NC	AG	AA	AG	AG	GG	AA	AG	GG	AG	AG	AA	AG	AG	GG	AA	AG	GG	AA	AA	AG	GG	AA	AG	AG	AG	AA	AG	GG	GG	AA	AG	GG	AA	AG	AA	AA	AA	AA
Gm17_36382955_A_G-1_T_F_2179342802	Gm17_36382955_A_G	A/G	17	36382955	NC	NC	NC	NC	NC	NC	NC	AA	AG	GG	AG	AA	AG	AG	AG	AG	AG	AG	GG	AG	AA	AA	AG	AA	AG	AG	GG	GG	AG	AG	GG	AG	AA	AG	GG	AG	GG	GG	AA	GG	AG	AA	AA	GG	AG
Gm17_36408425_C_T-1_T_R_2179342805	Gm17_36408425_C_T	A/G	17	36408425	NC	NC	NC	NC	NC	NC	NC	CC	TC	TT	TC	CC	TC	TC	TC	TC	TC	TC	TT	TC	CC	CC	TC	CC	TC	TC	TT	TT	TC	TC	TT	TC	CC	TC	TT	TC	TT	TT	CC	TT	TC	CC	CC	TT	TC
Gm17_36453965_A_G-1_T_F_2179342806	Gm17_36453965_A_G	T/C	17	36453965	NC	NC	NC	NC	NC	NC	NC	GG	AG	AA	AG	GG	AG	AG	AG	AG	AG	AG	AA	AG	GG	GG	AG	GG	AG	AG	AA	AA	AG	AG	AA	AG	GG	AG	AA	AG	AA	AA	GG	AA	AG	GG	GG	AA	AG
Gm17_36544388_G_A-1_B_R_2179342809	Gm17_36544388_G_A	T/C	17	36544388	NC	NC	NC	NC	NC	NC	NC	GG	AG	AA	AG	GG	AG	AG	AG	AG	AG	AG	AA	AG	GG	GG	AG	GG	AG	AG	AA	AA	AG	AG	AA	AG	GG	AG	AA	AG	AA	AA	GG	AA	AG	GG	GG	AA	AG
Gm17_36684149_A_G-1_T_F_2179342814	Gm17_36684149_A_G	T/G	17	36684149	NC	NC	NC	NC	NC	NC	NC	GG	AG	AA	AG	GG	AG	AG	AG	AG	AG	AG	AA	AG	GG	GG	AG	GG	AG	AG	AA	AA	AG	AA	AA	AG	GG	AG	AA	AG	AA	AA	GG	AA	AG	GG	GG	AA	AG
Gm17_36702131_C_T-1_T_R_2179342817	Gm17_36702131_C_T	A/C	17	36702131	NC	NC	NC	NC	NC	NC	NC	TT	TC	CC	TC	TT	TC	TC	TC	TC	TC	TC	CC	TC	TT	TT	TC	TT	TC	TC	CC	CC	TC	CC	CC	TC	TT	TC	CC	TC	CC	CC	TT	CC	TC	TT	TT	CC	TC
Gm17_36782012_T_C-1_T_R_2179342819	Gm17_36782012_T_C	A/C	17	36782012	NC	NC	NC	NC	NC	NC	NC	CC	TC	TT	TC	CC	TC	TC	TC	TC	TC	TC	TT	TC	CC	CC	TC	CC	TC	TC	TT	TT	TC	TT	TT	TC	CC	TC	TT	TC	TT	TT	CC	TT	TC	CC	CC	TT	TC
Gm17_3709542_G_A-1_T_F_2179342494	Gm17_3709542_G_A	A/G	17	3709542	NC	NC	NC	NC	NC	NC	NC	AG	AA	AG	AG	GG	AA	AG	GG	AG	AG	AA	AG	AG	GG	AA	AG	GG	AA	AA	AG	GG	AA	AG	AG	AG	AA	AG	GG	GG	AA	AG	GG	AA	AG	AA	AA	AA	AA
Gm17_37204244_A_C-1_T_F_2179342822	Gm17_37204244_A_C	A/C	17	37204244	NC	NC	NC	NC	NC	NC	NC	AA	AC	CC	AC	AA	AC	AC	AC	AC	AC	AC	CC	AC	AA	AA	AC	AA	AC	AC	CC	CC	AC	CC	CC	AC	AA	AC	CC	AC	CC	CC	AA	CC	AC	AA	AA	CC	AC
Gm17_37228278_T_C-1_B_F_2179342824	Gm17_37228278_T_C	A/G	17	37228278	NC	NC	NC	NC	NC	NC	NC	TT	TC	CC	TC	TT	TC	TC	TC	TC	TC	TC	CC	TC	TT	TT	TC	TT	TC	TC	CC	CC	TC	CC	CC	TC	TT	TC	CC	TC	CC	CC	TT	CC	TC	TT	TT	CC	TC
Gm17_37335550_T_C-1_B_F_2179342826	Gm17_37335550_T_C	T/C	17	37335550	NC	NC	NC	NC	NC	NC	NC	TT	TC	CC	TC	TT	TC	TC	TC	TC	TC	TC	CC	TC	TT	TT	TC	TT	TC	TC	CC	CC	TC	CC	CC	TC	TT	TC	CC	TC	CC	CC	TT	CC	TC	TT	TT	CC	TC
Gm17_37391436_C_T-1_B_F_2179342828	Gm17_37391436_C_T	A/G	17	37391436	NC	NC	NC	NC	NC	NC	NC	CC	TC	TT	TC	CC	TC	TC	TC	TC	TC	TC	TT	TC	CC	CC	TC	CC	TC	TC	TT	TT	TC	TT	TT	TC	CC	TC	TT	TC	TT	TT	CC	TT	TC	CC	CC	TT	TC
Gm17_37574384_T_C-1_T_R_2179342833	Gm17_37574384_T_C	T/G	17	37574384	NC	NC	NC	NC	NC	NC	NC	TC	TC	CC	TC	TC	TC	TC	TC	TC	TC	TC	CC	TC	TC	TC	TC	TC	TC	TC	CC	CC	TC	CC	CC	TC	TC	TC	CC	TC	CC	CC	TC	CC	TC	TC	TC	CC	TC
Gm17_37682996_T_C-1_B_F_2179342834	Gm17_37682996_T_C	T/C	17	37682996	NC	NC	NC	NC	NC	NC	NC	TT	TC	CC	TC	TT	TC	TC	TC	TC	TC	TC	CC	TC	TT	TT	TC	TT	TC	TC	CC	CC	TC	CC	CC	TC	TC	TC	CC	TC	CC	CC	TT	CC	TC	TT	TT	CC	TC
Gm17_37769727_A_G-1_T_F_2179342836	Gm17_37769727_A_G	T/G	17	37769727	NC	NC	NC	NC	NC	NC	NC	AA	AG	GG	AG	AA	AG	AG	AG	AG	AG	AG	GG	AG	AA	AA	AG	AA	AG	AG	GG	GG	AG	GG	GG	AG	AG	AG	GG	AG	GG	GG	AA	GG	AG	AA	AA	GG	AG
Gm17_37989202_C_T-1_B_F_2179342840	Gm17_37989202_C_T	A/G	17	37989202	NC	NC	NC	NC	NC	NC	NC	TT	TC	CC	TC	TT	TC	TC	TC	TC	TC	TC	CC	TC	TT	TT	TC	TT	TC	TC	CC	CC	TC	CC	CC	TC	TC	CC	CC	TC	CC	CC	TT	CC	TC	TT	TT	CC	TC
Gm17_38051554_A_C-1_B_R_2179342843	Gm17_38051554_A_C	T/C	17	38051554	NC	NC	NC	NC	NC	NC	NC	CC	AC	AA	AC	CC	AC	AC	AC	AC	AC	AC	AA	AC	CC	CC	AC	CC	AC	AC	AA	AA	AC	AA	AA	AC	AC	AA	AA	AC	AA	AA	CC	AA	AC	CC	CC	AA	AC
Gm17_38361476_G_T-1_B_F_2179342848	Gm17_38361476_G_T	A/G	17	38361476	NC	NC	NC	NC	NC	NC	NC	TG	TG	GG	TG	TT	TG	TG	TG	TG	TG	TG	GG	TG	TT	TT	TG	TT	TG	TG	GG	GG	TG	GG	GG	TG	TG	GG	GG	TG	GG	GG	TT	GG	TG	TT	TT	GG	TG
Gm17_38465611_G_A-1_T_F_2179342852	Gm17_38465611_G_A	T/C	17	38465611	NC	NC	NC	NC	NC	NC	NC	AG	AG	GG	AG	AA	AG	AG	AG	AG	AG	AG	GG	AG	AA	AA	AG	AA	AG	AG	GG	GG	AG	GG	GG	AG	AG	GG	GG	AG	GG	GG	AA	GG	AG	AA	AA	GG	AG
Gm17_38601758_G_A-1_B_R_2179342857	Gm17_38601758_G_A	T/G	17	38601758	NC	NC	NC	NC	NC	NC	NC	AG	AG	AA	AG	GG	AG	AG	AG	AG	AG	AG	AA	AG	GG	GG	AG	GG	AG	AG	AA	AA	AG	AA	AA	AG	AG	AA	AA	AG	AA	AA	GG	AA	AG	GG	GG	AA	AG
Gm17_38647180_T_C-0_T_R_2177933001	Gm17_38647180_T_C	T/C	17	38647180	NC	NC	NC	NC	NC	NC	NC	TC	TC	CC	TC	TT	TC	TC	TC	TC	TC	TC	CC	TC	TT	TT	TC	TT	TC	TC	CC	CC	TC	CC	CC	TC	TC	CC	CC	TC	CC	CC	TT	CC	TC	TT	TT	CC	TC
Gm17_38649423_A_G-0_B_R_2177933013	Gm17_38649423_A_G	A/G	17	38649423	NC	NC	NC	NC	NC	NC	NC	AG	AG	GG	AG	AA	AG	AG	AG	AG	AG	AG	GG	AG	AA	AA	AG	AA	AG	AG	GG	GG	AG	GG	GG	AG	AG	GG	GG	AG	GG	GG	AA	GG	AG	AA	AA	GG	AG
Gm17_38766156_T_C-1_T_R_2179342863	Gm17_38766156_T_C	A/C	17	38766156	NC	NC	NC	NC	NC	NC	NC	TC	TC	CC	TC	TC	TC	TC	TC	CC	TC	TC	CC	TC	TC	TT	TC	TT	TC	TC	CC	CC	TC	CC	CC	TC	TC	CC	CC	TC	TC	CC	TT	CC	TC	TT	TT	CC	TC
[truncated: 451 more rows]
[truncated: 58 more columns]
