# Supplementary material for: Positional Cloning of the Flowering Time QTL qFT12-1 Reveals the Link Between the Clock Related PRR Homolog With Photoperiodic Response in Soybeans
Source: Front Plant Sci. 2019 Oct 15;10:1303. doi: 10.3389/fpls.2019.01303 (PMC6803524; doi:10.3389/fpls.2019.01303)
Supplement: Supplementary file 7 [file Table_5.xls]

## Sheet: Genotype
Supplementary Table S5 Genotype data for QTL IciMapping
SNP	Y36-1	Y36-2	Y36-3	Y36-4	Y36-5	Y36-6	Y36-7	Y36-8	Y36-9	Y36-10	Y36-11	Y36-12	Y36-13	Y36-14	Y36-15	Y36-16	Y36-17	Y36-18	Y36-19	Y36-20	Y36-21	Y36-22	Y36-23	Y36-24	Y36-25	Y36-26	Y36-27	Y36-28	Y36-29	Y36-30	Y36-31	Y36-32	Y36-33	Y36-34	Y36-35	Y36-36	Y36-37	Y36-38	Y36-39	Y36-40	Y36-41	Y36-42	Y36-43	Y36-44	Y36-45	Y36-46	Y36-47	Y36-48	Y36-49
Gm01_138835_A_G	0	1	1	1	1	1	1	1	2	1	1	2	1	0	2	0	2	0	0	1	1	0	1	1	2	1	2	2	0	2	0	1	1	2	2	2	2	1	2	2	1	1	2	1	1	1	1	1	2
Gm01_565991_A_C	0	1	1	1	1	1	0	1	2	1	1	2	2	0	2	0	2	0	0	2	1	0	1	1	2	1	2	2	0	2	0	1	1	2	2	2	2	1	2	2	1	2	2	1	1	1	1	1	1
Gm01_901691_C_T	0	1	1	1	1	1	0	1	2	1	1	2	1	0	2	0	2	1	0	2	1	0	1	1	2	1	2	1	0	2	0	1	1	2	2	2	2	1	2	2	1	2	2	1	1	1	1	1	1
Gm01_963847_T_C	0	1	1	1	1	1	0	1	2	1	1	2	1	0	2	0	2	1	0	2	1	0	1	1	2	1	2	1	0	2	0	1	1	2	2	2	2	1	2	2	1	2	2	1	1	1	1	1	1
Gm01_1279146_C_T	0	1	1	1	1	1	0	1	2	1	1	2	1	0	2	0	2	1	0	2	1	0	1	1	2	1	2	1	0	2	0	1	1	2	2	2	2	1	2	2	1	2	2	1	1	1	1	1	1
Gm01_1307763_C_A	0	1	1	1	1	1	0	1	2	1	1	2	1	0	2	0	2	1	0	2	1	0	1	1	2	1	2	1	0	2	0	1	1	2	2	2	2	1	2	2	1	2	2	1	1	1	1	1	1
Gm01_1314111_A_C	0	1	1	1	1	1	0	1	2	1	1	2	1	0	2	0	2	1	0	2	1	0	1	1	2	1	2	1	0	2	0	1	1	2	2	2	2	1	2	2	1	2	2	1	1	1	1	1	1
Gm01_1315010_A_G	0	1	1	1	1	1	0	1	2	1	1	2	1	0	2	0	2	1	0	2	1	0	1	1	2	1	2	1	0	2	0	1	1	2	2	2	2	1	2	2	1	2	2	1	1	1	1	1	1
Gm01_1342929_T_C	0	1	1	1	1	1	0	1	2	1	1	2	1	0	2	0	2	1	0	2	1	0	1	1	2	1	2	1	0	2	0	1	1	2	2	2	2	1	2	2	1	2	2	1	1	1	1	1	1
Gm01_1344976_A_G	0	1	1	1	1	1	0	1	2	1	1	2	1	0	2	0	2	1	0	2	1	0	1	1	2	1	2	1	0	2	0	1	1	2	2	2	2	1	2	2	1	2	2	1	1	1	1	1	1
Gm01_1355473_C_T	0	1	1	1	1	1	0	1	2	1	1	2	1	0	2	0	2	1	0	2	1	0	1	1	2	1	2	1	0	2	0	1	1	2	2	2	2	1	2	2	1	2	2	1	1	1	1	1	1
Gm01_1378673_T_C	0	1	1	1	1	1	0	1	2	1	1	2	1	0	2	0	2	1	0	2	1	0	1	1	2	1	2	1	0	2	0	1	1	2	2	2	2	1	2	2	1	2	2	1	1	1	1	1	1
Gm01_1384724_A_C	0	1	1	1	1	1	0	1	2	1	1	2	1	0	2	0	2	1	0	2	1	0	1	1	2	1	2	1	0	2	0	1	1	2	2	2	2	1	2	2	1	2	2	1	1	1	1	1	1
Gm01_1502816_G_A	0	1	1	1	1	1	0	1	2	1	1	2	1	0	2	0	1	1	0	2	1	0	1	1	2	1	2	1	0	2	0	1	2	2	2	2	2	1	2	2	1	2	2	1	1	1	1	1	1
Gm01_1653315_T_C	0	1	1	1	1	1	0	1	2	1	1	2	1	0	2	0	1	2	0	2	1	0	1	1	1	1	2	1	0	2	1	1	2	1	2	2	2	1	2	2	1	2	2	1	1	1	1	1	1
Gm01_2585749_A_C	0	1	1	1	1	1	0	1	1	1	1	2	1	0	2	0	1	2	2	2	1	0	1	1	1	1	2	1	0	2	1	1	2	1	2	1	0	2	2	2	1	2	1	2	2	1	1	1	1
Gm01_5159361_A_G	0	1	1	0	1	1	1	1	1	2	1	2	1	0	2	0	0	2	1	2	0	1	1	0	0	1	2	1	1	2	1	1	2	0	1	1	0	2	2	1	1	2	1	2	1	1	0	1	1
Gm01_5300057_T_C	0	1	1	0	1	1	1	1	1	2	1	2	1	0	2	0	0	2	1	2	0	1	1	0	0	1	2	1	1	2	1	1	2	0	1	1	0	2	2	1	1	2	1	2	1	1	0	1	1
Gm01_5453015_T_G	0	1	1	0	1	1	1	1	1	2	1	2	1	0	2	0	0	2	1	2	0	1	1	0	0	1	2	1	1	2	1	1	2	0	1	1	0	2	2	1	1	2	1	2	1	1	0	1	1
Gm01_5555585_C_T	0	1	1	0	2	1	1	1	1	2	1	2	1	0	2	0	0	2	1	2	0	1	1	0	0	1	2	1	1	2	1	1	2	0	1	1	0	2	2	1	1	2	1	2	1	1	0	1	1
Gm01_6754321_G_A	0	1	1	0	2	1	1	1	1	2	1	2	1	1	2	0	0	2	1	2	0	1	1	0	0	1	1	1	1	2	1	1	2	0	1	1	0	2	2	1	1	2	1	2	1	1	0	2	1
Gm01_7052156_A_G	0	1	1	0	2	1	1	1	1	2	1	2	1	1	2	0	0	2	1	2	0	1	1	0	0	1	1	1	1	2	1	1	2	0	1	1	0	2	2	1	1	2	1	2	1	1	0	2	1
Gm01_7507993_A_G	0	1	1	0	2	1	1	1	1	2	1	2	1	1	2	0	0	2	1	2	0	1	1	0	0	1	1	1	1	1	1	1	2	-1	1	1	0	2	2	1	1	2	1	2	1	1	0	2	1
Gm01_8484147_T_C	0	1	1	0	2	1	1	1	1	2	1	2	1	1	2	0	0	2	1	2	0	1	1	0	0	0	1	1	1	1	1	1	2	0	1	1	0	2	2	1	1	2	1	2	1	1	0	2	1
Gm01_8822487_T_C	0	1	1	0	2	1	1	1	1	2	1	2	1	1	2	0	0	2	1	2	0	1	1	0	0	0	1	1	1	1	1	1	2	0	1	1	0	2	2	1	1	2	1	2	1	1	0	2	1
Gm01_11835461_T_	0	1	1	0	2	1	1	1	1	2	1	2	1	1	2	1	0	2	1	2	0	1	1	0	0	0	1	1	1	1	1	1	2	0	1	1	0	2	2	1	1	2	1	2	1	1	0	2	1
Gm01_20542501_C_	0	1	1	0	2	1	1	1	1	2	1	2	1	1	2	1	0	2	1	2	0	1	1	0	0	0	1	1	1	1	1	1	2	0	1	1	0	2	2	1	1	2	1	2	1	1	0	2	1
Gm01_21804377_G_	0	1	1	0	2	1	1	1	1	2	1	2	1	1	2	1	0	2	1	2	0	1	1	0	0	0	1	1	1	1	1	1	2	0	1	1	0	2	2	1	1	2	1	2	1	1	0	2	1
Gm01_21883574_G_	0	1	1	0	2	1	1	1	1	2	1	2	1	1	2	1	0	2	1	2	0	1	1	0	0	0	1	1	1	1	1	1	2	0	1	1	0	2	2	1	1	2	1	2	1	1	0	2	1
Gm01_23586582_C_	0	1	1	0	2	1	1	1	1	2	1	2	1	1	2	1	0	2	1	2	0	1	1	0	0	0	1	1	1	1	1	1	2	0	1	1	0	2	2	1	1	2	1	2	1	1	0	2	1
Gm01_27463902_G_	0	1	1	0	2	1	1	1	1	2	1	2	1	1	2	1	0	2	1	2	0	1	1	0	0	0	1	1	1	1	1	1	2	0	1	1	0	2	2	1	1	2	1	2	1	1	0	2	1
Gm01_28628358_A_	0	1	1	0	2	1	1	1	0	2	1	2	1	1	2	1	0	2	1	2	0	1	1	0	0	0	1	1	1	1	1	1	2	0	1	1	0	2	2	1	1	2	1	2	1	1	0	2	1
Gm01_28759367_G_	0	1	1	0	2	1	1	1	0	2	1	2	1	1	2	1	0	2	1	2	0	1	1	0	0	0	1	1	1	1	1	1	2	0	1	1	0	2	2	1	1	2	1	2	1	1	0	2	1
Gm01_28848622_A_	0	1	1	0	2	1	1	1	0	2	1	2	1	1	2	1	0	2	1	2	0	1	1	0	0	0	1	1	1	1	1	1	2	0	1	1	0	2	2	1	1	2	1	2	1	1	0	2	1
Gm01_29169958_A_	0	1	1	0	2	1	1	1	0	2	1	2	1	1	2	1	0	2	1	2	0	1	1	0	0	0	1	1	1	1	1	1	2	0	1	1	0	2	2	1	1	2	1	2	1	1	0	2	1
Gm01_30080907_T_	0	1	1	0	2	1	1	1	0	2	1	2	1	1	2	1	0	2	1	2	0	1	1	0	0	0	1	1	1	1	1	1	2	0	1	1	0	2	2	1	1	2	1	2	1	1	0	2	1
Gm01_14097047_T_	0	1	1	0	2	1	1	1	0	2	1	2	1	1	2	1	0	2	1	2	0	1	1	0	0	0	1	1	1	1	1	1	2	0	1	1	0	2	2	1	1	2	1	2	1	1	0	2	1
Gm01_14818197_C_	0	1	1	0	2	1	1	1	0	2	1	2	1	1	2	1	0	2	1	2	0	1	1	0	0	0	1	1	1	1	1	1	2	0	1	1	0	2	2	1	1	2	1	2	1	1	0	2	1
Gm01_15851740_A_	0	1	1	0	2	1	1	1	0	2	1	2	1	1	2	1	0	2	1	2	0	1	1	0	0	0	1	1	1	1	1	1	2	0	1	1	0	2	2	1	1	2	1	2	1	1	0	2	1
Gm01_16388569_G_	0	1	1	0	2	1	1	1	0	2	1	2	1	1	2	1	0	2	1	2	0	1	1	0	0	0	1	1	1	1	1	1	2	0	1	1	0	2	2	1	1	2	1	2	1	1	0	2	1
Gm01_31506268_T_	0	1	1	0	2	1	1	1	0	2	1	2	1	1	2	1	0	2	1	2	0	1	1	0	0	0	1	1	1	1	1	1	2	0	1	1	0	2	2	1	1	2	1	2	1	1	0	2	1
Gm01_31906055_A_	0	1	1	0	2	1	1	1	0	2	1	2	1	1	2	1	0	2	1	2	0	1	1	0	0	0	1	1	1	1	1	1	2	0	1	1	0	2	2	1	1	2	1	2	1	1	0	2	1
Gm01_34560330_T_	0	1	1	0	2	1	1	1	0	2	1	2	1	1	2	1	0	2	1	2	0	1	1	0	0	0	1	1	1	1	1	1	2	0	1	1	0	2	2	1	1	2	1	2	1	1	0	2	1
Gm01_38661096_A_	0	1	1	0	2	1	1	1	0	2	2	2	1	1	2	1	0	2	1	2	0	1	1	0	0	0	1	1	1	1	1	1	2	0	1	1	0	2	2	1	1	2	1	2	1	1	1	2	1
Gm01_39724988_A_	0	1	1	0	2	1	1	1	0	2	2	2	1	1	2	1	0	2	1	2	0	1	1	0	0	0	1	1	1	1	1	1	2	0	1	1	0	2	2	1	1	2	1	2	1	1	1	2	1
Gm01_40195425_G_	0	1	1	0	2	1	1	1	0	2	2	2	1	1	2	1	0	2	1	2	0	1	1	0	0	0	1	1	1	1	1	1	2	0	1	1	0	2	2	1	1	2	1	2	1	1	1	2	1
Gm01_41403051_C_	0	1	1	0	2	1	1	1	0	2	2	2	1	1	2	1	0	2	1	2	0	1	1	0	0	0	1	1	1	1	1	1	2	0	1	1	0	2	2	1	1	2	1	2	1	1	1	2	1
Gm01_41493471_T_	0	1	1	0	2	1	1	1	0	2	2	2	1	1	2	1	0	2	1	2	0	1	1	0	0	0	1	1	1	1	1	1	2	0	1	1	0	2	2	1	1	2	1	2	1	1	1	2	1
Gm01_41828048_A_	0	1	1	0	2	1	1	1	0	2	2	2	2	1	2	1	0	2	1	2	0	1	1	0	0	0	1	1	1	1	1	1	2	0	1	1	0	2	2	1	1	2	1	2	1	1	1	2	1
Gm01_42848317_T_	0	1	1	0	2	1	1	1	0	2	2	2	2	1	2	1	0	2	1	2	0	1	1	0	0	0	1	1	1	1	1	1	2	0	1	1	0	2	2	1	1	2	1	2	1	1	1	2	1
Gm01_43106876_A_	0	1	1	0	2	1	1	1	0	2	2	2	2	1	2	1	0	2	1	2	0	1	1	0	0	0	1	1	1	1	1	1	2	0	1	1	0	2	2	1	1	2	1	2	1	1	1	2	1
Gm01_43254220_T_	0	1	1	0	2	1	1	1	0	2	2	2	2	1	2	1	0	2	1	2	0	1	1	0	0	0	1	1	1	1	1	1	2	0	1	1	0	2	2	1	1	2	1	2	1	1	1	2	1
Gm01_43413943_T_	0	1	1	0	2	1	1	1	0	2	2	2	2	1	2	1	0	2	1	2	0	1	1	0	0	0	1	1	1	1	1	1	2	0	1	1	0	2	2	1	1	2	1	2	1	1	1	2	1
Gm01_43576945_G_	0	1	1	0	2	1	1	1	0	2	2	2	2	1	2	1	0	2	1	2	0	1	1	0	0	0	1	1	1	1	1	1	2	0	1	1	0	2	2	1	1	2	1	2	1	1	1	2	1
Gm01_44304195_T_	0	1	1	0	2	1	1	1	0	2	2	2	2	1	2	1	0	2	1	2	0	1	1	0	0	0	1	1	1	1	1	1	2	0	1	1	0	2	2	1	1	2	1	2	1	1	1	2	1
Gm01_47130768_A_	0	1	2	0	2	1	1	1	0	1	2	2	2	1	2	1	0	2	1	2	0	1	1	0	0	0	1	1	1	1	0	1	2	0	1	1	1	2	2	1	1	2	1	2	1	1	1	2	1
Gm01_47505074_T_	0	1	2	0	2	1	1	1	0	1	2	2	2	1	2	1	0	2	1	2	0	1	1	0	0	0	1	1	1	1	0	1	2	0	1	1	1	2	2	1	1	2	1	2	1	1	1	2	1
Gm01_49281276_T_	0	1	2	1	2	1	1	1	0	1	2	2	2	1	1	1	0	2	1	2	0	1	1	0	1	2	1	1	1	1	0	1	2	1	1	1	1	2	1	1	1	1	0	0	1	1	2	2	1
Gm01_49322760_C_	0	1	2	1	2	1	1	1	0	1	2	2	2	1	1	1	0	2	1	2	0	1	1	0	1	2	1	1	1	1	0	1	2	1	1	1	1	2	1	1	1	1	0	0	1	1	2	2	1
Gm01_49403702_A_	0	1	2	1	2	1	1	1	0	1	2	2	2	1	1	1	0	2	1	2	0	1	1	0	1	2	1	1	1	1	0	1	2	1	1	1	1	2	1	1	1	1	0	0	1	1	2	2	1
Gm01_49412063_T_	0	1	2	1	2	1	1	1	0	1	2	2	2	1	1	1	0	2	1	2	0	1	1	0	1	2	1	1	1	1	0	1	2	1	1	1	1	2	1	1	1	1	0	0	1	1	2	2	1
Gm01_49566893_G_	0	1	2	1	2	1	1	1	0	1	2	2	2	1	1	1	0	2	1	2	0	1	1	0	1	2	1	1	1	1	0	1	2	1	1	1	1	2	1	1	1	1	0	0	1	1	2	2	1
Gm01_49987647_C_	0	0	2	1	2	1	1	1	0	1	2	2	2	1	1	1	0	1	1	2	0	1	1	0	1	2	1	1	1	2	0	1	2	1	1	1	1	2	1	1	1	1	0	0	1	1	2	2	1
Gm01_50262496_T_	0	0	2	1	2	1	1	2	0	1	2	2	2	1	1	1	1	1	1	2	1	1	1	0	1	2	1	1	1	2	0	1	2	1	1	1	1	2	1	1	1	1	0	0	1	1	2	2	1
Gm01_52253980_C_	1	0	2	1	2	1	1	2	1	1	0	2	1	0	1	0	2	1	1	2	1	1	0	1	1	2	1	1	1	2	1	1	1	1	1	0	1	1	1	1	1	0	0	0	2	1	2	1	1
Gm01_52642507_T_	1	1	2	1	2	1	1	2	1	1	0	2	1	0	1	0	2	1	1	2	1	1	0	1	1	2	1	1	1	2	1	1	1	1	1	0	1	1	1	1	1	0	0	0	2	1	2	1	1
Gm01_53365928_A_	1	1	2	1	2	2	1	1	1	1	0	2	1	0	1	0	2	1	1	2	1	1	0	1	1	2	1	1	1	2	1	1	1	1	1	0	1	1	1	1	1	0	0	0	2	1	2	1	1
Gm01_53570723_G_	1	1	1	1	2	2	1	1	1	1	0	2	1	0	1	0	2	1	1	2	1	1	0	1	1	2	1	1	1	2	1	1	0	1	1	0	1	1	1	1	1	0	0	0	2	1	2	1	1
Gm01_53772846_G_	1	2	1	1	1	2	1	1	1	1	0	2	1	0	1	0	2	1	1	2	1	1	0	1	1	2	1	1	1	2	1	1	0	1	1	0	1	1	1	1	1	0	0	0	2	1	2	1	1
Gm01_54220674_T_	1	2	1	1	1	2	1	1	1	0	0	2	1	0	1	0	2	1	1	2	1	2	0	1	1	2	1	1	1	1	1	1	0	1	1	0	1	1	1	0	1	0	0	0	2	1	2	1	1
Gm01_54285824_G_	1	2	1	1	1	2	1	1	1	0	0	2	1	0	1	0	2	1	2	2	1	2	0	1	1	2	1	1	1	1	1	1	0	1	1	0	1	1	1	0	1	0	0	0	2	1	2	1	1
Gm01_54432202_T_	1	2	1	1	1	2	1	1	1	0	0	2	1	0	1	0	2	1	2	2	1	2	0	1	1	2	1	1	1	1	1	1	0	1	1	0	1	1	1	0	1	0	0	0	2	1	2	1	1
Gm01_54488416_C_	1	2	1	1	1	2	1	1	1	0	0	2	1	0	1	0	2	1	2	2	1	2	0	1	1	2	1	1	1	1	1	1	0	1	1	0	1	1	1	0	1	0	0	0	2	1	2	1	1
Gm01_54686660_C_	1	2	1	1	1	2	1	1	1	0	0	2	1	0	1	0	2	1	2	2	1	2	0	1	1	2	1	1	1	1	1	1	0	1	1	0	1	1	1	0	1	1	0	0	2	1	2	1	1
Gm01_54932021_T_	1	2	1	1	1	2	1	1	1	0	0	2	1	0	1	0	2	1	2	2	1	2	0	1	1	2	1	1	1	1	1	1	0	1	1	0	1	1	1	0	1	1	0	0	2	1	2	1	1
Gm01_54962372_G_	1	2	1	1	1	2	1	1	1	0	0	2	1	0	1	0	2	1	2	2	1	2	0	1	1	2	1	1	1	1	1	1	0	1	1	0	1	1	1	0	1	1	0	0	2	1	2	1	1
Gm01_55060537_G_	1	2	1	0	1	2	1	1	1	0	0	2	1	0	1	0	2	1	2	2	1	2	0	1	1	2	1	1	1	1	1	1	0	1	1	0	1	1	1	0	1	1	0	0	2	1	2	1	1
Gm01_55124547_G_	1	2	1	0	1	2	1	1	1	0	0	2	1	0	1	0	2	1	2	2	1	2	0	1	1	2	1	1	1	1	1	1	0	1	1	0	1	1	1	0	1	1	0	0	2	1	2	1	1
Gm01_55226574_A_	1	2	1	0	1	2	1	1	1	0	0	2	1	0	1	0	2	1	2	2	1	2	0	1	1	2	1	1	1	1	1	1	0	1	1	0	1	1	1	0	1	1	0	0	2	1	2	1	1
Gm01_55666300_G_	1	2	1	0	1	2	1	1	1	0	0	2	1	0	1	0	2	1	1	2	1	2	0	1	1	2	1	1	1	1	1	1	0	1	1	0	1	1	1	0	2	1	0	0	1	1	2	1	1
Gm01_55751910_A_	1	2	1	0	1	2	1	1	1	0	0	2	1	0	1	0	2	1	1	2	1	2	0	1	1	2	1	1	1	1	1	1	0	1	1	0	1	1	1	0	2	1	0	0	1	1	2	1	1
Gm01_55827001_C_	1	2	1	0	1	2	1	1	1	0	0	2	1	0	1	0	2	1	1	2	1	2	0	1	1	2	1	1	1	1	1	1	0	1	1	0	1	1	1	0	2	1	0	0	1	1	2	1	1
Gm01_55854836_T_	1	2	1	0	1	2	1	1	1	0	0	2	1	0	1	0	2	1	1	2	1	2	0	1	1	2	1	1	1	1	1	1	0	1	1	0	1	1	1	0	2	1	0	0	1	1	2	1	1
Gm02_207506_A_G	1	0	2	0	2	1	2	1	0	0	1	1	1	1	2	1	1	2	0	1	1	0	2	1	1	0	1	0	1	2	0	1	1	0	1	1	0	0	2	1	1	0	1	1	0	0	0	1	0
Gm02_398525_C_A	1	0	2	0	2	1	2	1	0	0	1	1	1	1	2	1	1	2	0	1	1	0	2	1	1	0	1	0	1	2	0	1	1	0	1	1	0	0	2	1	1	0	1	1	0	0	0	1	0
Gm02_504059_C_A	0	0	2	0	2	0	2	0	0	0	0	0	0	0	2	0	0	2	0	0	-1	0	2	0	-1	0	0	0	0	2	0	0	0	0	0	0	0	0	2	0	0	0	0	0	0	0	0	-1	0
Gm02_769809_G_A	1	0	2	0	2	1	2	1	0	0	1	1	1	1	2	1	1	2	0	1	1	0	2	1	1	0	1	0	1	2	0	1	1	0	1	1	0	0	2	1	1	0	1	1	0	0	0	0	0
Gm02_971923_C_A	2	0	2	0	2	1	2	1	0	0	1	1	1	1	2	1	1	2	0	1	1	0	2	1	1	0	1	0	1	2	0	1	1	0	1	1	0	0	2	1	1	0	1	1	0	0	0	0	0
Gm02_1574622_A_C	2	0	2	0	2	1	2	1	0	0	1	1	1	1	2	1	1	2	0	1	1	0	2	2	1	0	1	0	1	2	0	1	1	0	1	1	0	0	2	1	1	0	1	1	0	0	0	0	0
Gm02_1830094_T_C	2	0	2	0	2	1	2	1	0	0	1	1	1	1	2	1	1	2	0	1	1	0	2	2	1	0	1	0	1	2	0	1	1	0	1	1	0	0	2	1	1	0	1	1	0	1	0	0	0
Gm02_1878469_A_G	2	0	2	0	2	1	2	1	0	0	1	1	1	1	2	1	1	2	0	1	1	0	2	2	1	0	1	0	1	2	0	1	1	0	1	1	0	0	2	1	1	0	1	1	0	1	0	0	0
Gm02_2061467_T_C	2	0	2	0	2	1	2	1	0	0	1	1	1	1	2	1	1	2	0	1	1	0	2	2	1	0	1	0	1	2	0	1	1	0	1	1	0	0	2	1	1	0	1	1	0	1	0	0	1
Gm02_2158660_G_A	2	0	2	0	2	1	2	1	0	0	1	1	1	1	2	1	1	2	0	1	1	0	2	2	1	0	1	0	1	2	0	1	1	0	1	1	0	0	2	1	1	0	1	1	0	1	0	0	1
Gm02_2391001_T_C	2	0	2	0	1	1	2	1	0	0	1	1	1	1	2	1	1	2	0	1	1	0	2	2	1	0	1	0	1	2	0	1	1	0	1	1	0	0	2	1	1	0	1	1	0	1	0	0	1
Gm02_2467152_C_T	2	0	2	0	1	1	2	1	0	0	1	1	1	1	2	1	1	2	0	1	1	0	2	2	1	0	1	0	1	2	0	1	1	0	1	1	0	0	2	1	1	0	1	1	0	1	0	0	1
Gm02_2736727_C_A	2	0	2	0	1	1	2	1	0	0	1	1	1	1	2	1	1	2	0	1	1	0	2	2	1	0	1	0	1	2	0	1	1	0	1	1	0	0	2	1	1	0	1	1	0	1	0	0	1
Gm02_2834472_T_C	2	0	2	0	1	1	2	1	0	0	1	1	1	1	2	1	1	2	0	1	1	0	2	2	1	0	1	0	1	2	0	2	1	0	1	1	0	0	2	1	1	0	1	1	0	1	0	0	1
Gm02_2885598_C_A	2	0	2	0	1	1	2	1	0	0	1	1	1	1	2	1	1	2	0	1	1	0	2	2	1	0	1	0	1	2	0	2	1	0	1	1	0	0	2	1	1	0	1	1	0	1	0	0	1
Gm02_2920341_C_T	2	0	2	0	1	1	2	1	0	0	1	1	1	1	2	1	1	2	0	1	1	0	2	2	1	0	1	0	1	2	0	2	1	0	1	1	0	0	2	1	1	0	1	1	0	1	0	0	1
Gm02_3316379_A_C	2	0	2	0	1	1	2	1	0	0	1	1	1	1	2	1	1	2	1	1	1	0	2	2	1	0	1	0	1	2	0	2	1	0	1	1	0	0	2	1	1	0	1	1	0	1	0	0	1
Gm02_3623135_G_A	2	0	2	0	1	1	2	1	0	0	1	1	1	1	2	1	1	2	1	1	1	0	2	1	1	0	1	0	1	2	0	2	1	0	1	1	0	0	2	1	1	0	1	1	0	1	0	0	1
Gm02_3667510_C_T	2	0	2	0	1	1	2	1	0	0	1	1	1	1	2	1	1	2	1	1	1	0	2	1	1	0	1	0	1	2	0	2	1	0	1	1	0	0	2	1	1	0	1	1	0	1	0	0	1
Gm02_3860736_G_A	2	0	2	0	1	1	2	1	0	0	1	1	1	1	2	1	1	2	1	1	1	0	2	1	1	0	1	0	1	2	0	2	1	1	1	1	0	0	2	1	1	0	1	1	0	1	0	0	1
Gm02_3906107_A_G	2	0	2	0	1	1	2	1	0	0	1	1	1	1	2	1	1	2	1	1	1	0	2	1	1	0	1	0	1	2	0	2	1	1	1	1	0	0	2	1	1	0	1	1	0	1	0	0	1
Gm02_3954305_C_T	2	0	2	0	1	1	2	1	0	0	1	1	1	1	2	1	1	2	1	1	1	0	2	1	1	0	1	0	1	2	0	2	1	1	1	1	0	0	2	1	1	0	1	1	0	1	0	0	1
Gm02_4319761_C_T	2	0	2	0	1	1	2	1	0	0	1	0	1	1	2	0	1	2	1	1	1	0	2	1	2	0	1	0	1	2	0	2	2	1	1	1	1	0	2	1	1	0	1	1	0	1	0	0	1
Gm02_5456974_A_G	2	1	2	0	1	1	2	1	1	0	1	0	1	1	2	0	1	2	1	1	1	0	1	1	2	2	1	0	1	2	0	2	2	1	0	1	1	1	1	1	2	0	1	1	0	1	0	1	1
Gm02_5640246_C_A	2	1	2	0	1	1	2	1	1	0	1	0	-1	1	2	0	1	2	1	1	2	0	1	1	2	2	1	0	1	2	0	2	2	1	0	1	1	1	1	1	2	0	1	1	0	1	0	1	1
Gm02_5929459_C_T	2	1	2	0	1	1	2	1	1	0	1	0	1	1	2	0	1	2	2	1	2	0	1	1	2	2	1	0	1	2	0	2	2	1	0	1	1	1	1	1	2	0	1	1	0	1	0	1	1
Gm02_6340233_C_A	2	1	2	0	1	1	2	1	1	0	0	0	1	1	2	0	1	2	2	1	2	0	1	1	2	2	1	0	1	2	0	2	2	1	0	1	1	1	1	1	2	1	1	1	0	1	0	1	1
Gm02_6418567_A_G	2	1	1	0	1	1	2	1	1	0	1	0	1	1	2	0	1	2	2	1	2	0	1	1	2	2	1	0	1	2	0	2	2	1	0	1	1	1	1	1	2	1	1	1	0	1	0	1	1
Gm02_6821311_A_C	1	1	1	0	1	1	2	1	1	0	1	0	1	0	2	0	1	2	2	0	1	0	1	1	2	2	1	0	1	2	0	2	2	1	0	2	1	1	0	1	2	1	1	1	0	1	0	1	1
Gm02_7219124_A_G	1	1	1	0	1	1	2	1	0	0	1	0	1	0	2	0	1	2	2	0	1	0	1	1	2	2	1	0	1	1	0	2	2	2	0	2	1	1	0	1	2	1	1	1	0	1	0	1	1
Gm02_7435044_T_C	1	1	1	0	1	0	2	1	0	0	1	0	1	0	2	0	1	2	2	0	1	0	1	1	2	2	1	0	1	1	0	2	2	2	0	2	1	1	0	1	2	1	1	1	0	1	0	1	1
Gm02_7721197_G_A	1	1	1	1	1	0	2	1	0	0	1	0	1	0	2	0	1	2	2	0	1	0	1	1	2	2	1	0	1	1	0	2	2	2	0	2	1	1	0	1	2	1	1	1	0	1	0	1	1
Gm02_7790424_A_G	1	1	1	1	1	0	2	1	0	0	1	0	1	0	2	0	1	2	2	0	1	0	1	1	2	2	1	0	1	1	0	2	2	2	0	2	1	1	0	1	2	1	1	1	0	1	0	1	1
Gm02_9795247_C_T	1	1	1	1	1	0	2	1	0	1	1	0	1	0	2	0	1	2	2	0	1	0	1	1	1	2	2	0	2	1	0	2	2	2	0	2	1	1	0	1	2	1	1	1	0	1	0	1	1
Gm02_9873369_T_C	1	1	1	1	1	0	2	1	0	1	1	0	1	0	2	0	1	2	2	0	1	0	1	1	1	2	2	0	2	1	0	2	2	2	0	2	1	1	0	1	2	1	1	1	0	1	0	1	1
Gm02_9990067_T_C	1	1	1	1	1	0	2	1	0	1	1	0	1	0	2	0	1	2	2	0	1	0	1	1	1	2	2	0	2	1	0	2	2	2	0	2	1	1	0	1	2	1	1	1	0	1	0	1	1
Gm02_10074856_T_	1	1	1	1	1	0	2	1	0	1	1	0	1	0	2	0	1	2	2	0	1	0	1	1	1	2	2	0	2	1	1	2	2	2	0	2	1	1	0	1	2	1	1	1	0	1	0	1	1
Gm02_10140292_A_	1	1	1	1	1	0	2	1	0	1	1	0	1	0	2	0	1	2	2	0	1	0	1	1	1	2	2	0	2	1	1	2	2	2	0	2	1	1	0	1	2	1	1	1	0	1	0	1	1
Gm02_10200610_C_	1	1	1	1	1	0	2	1	0	1	1	0	1	0	2	0	1	2	2	0	1	0	1	1	1	2	2	0	2	1	1	2	2	2	0	2	1	2	0	1	2	1	1	1	0	1	0	1	1
Gm02_10302121_G_	1	1	1	1	1	0	2	1	0	1	1	0	1	0	2	0	1	2	2	0	1	0	1	1	1	2	2	0	2	0	1	2	2	2	0	2	1	2	0	1	2	1	1	1	0	1	0	1	1
Gm02_13117615_T_	1	1	0	1	0	0	2	0	1	1	1	0	0	0	1	0	1	2	1	0	1	0	1	2	1	2	0	1	2	0	2	2	2	2	0	1	1	2	0	0	2	0	1	1	0	0	0	1	1
Gm02_13963693_C_	1	1	0	1	0	0	2	0	1	1	1	0	0	0	1	0	1	2	1	0	1	0	1	2	1	1	0	1	2	0	2	2	2	2	0	1	1	2	0	0	2	0	1	1	0	1	0	1	1
Gm02_14022512_C_	1	1	0	1	0	0	2	0	1	1	1	0	0	0	1	0	1	2	1	0	1	0	1	2	1	1	0	1	2	0	2	2	2	2	0	1	1	2	0	0	2	0	1	1	0	1	0	1	1
Gm02_14266842_G_	1	1	0	1	0	0	2	0	1	1	1	0	0	0	1	0	1	2	1	0	1	0	1	2	1	1	0	1	2	0	2	2	2	2	0	1	1	2	0	0	2	0	1	1	0	1	0	0	1
Gm02_14715495_T_	1	1	0	1	0	0	2	0	1	1	1	0	0	0	1	0	1	2	1	0	1	0	2	2	1	1	0	2	2	0	2	2	2	2	0	1	1	2	0	0	2	0	1	1	0	1	0	0	1
Gm02_14817982_A_	1	1	0	1	0	0	2	0	1	1	1	0	0	0	1	0	1	2	1	0	1	0	2	2	1	1	0	2	2	0	2	2	2	2	0	1	1	2	0	0	2	0	1	1	0	1	0	0	1
Gm02_14894202_A_	1	1	0	1	0	0	2	0	1	1	1	0	0	0	1	0	1	2	1	0	1	0	2	2	1	1	0	2	2	0	2	2	2	2	0	1	1	2	0	0	2	0	1	1	0	1	0	0	1
Gm02_15213831_T_	1	1	0	1	0	0	2	0	1	1	1	0	0	0	1	0	1	2	1	0	1	0	2	2	1	1	0	2	1	0	2	2	2	2	0	1	1	2	0	0	2	0	1	1	0	1	0	0	1
Gm02_15290331_G_	1	1	0	1	0	0	2	0	1	1	1	0	0	0	1	0	1	2	1	0	1	0	2	2	1	1	0	2	1	0	2	2	2	2	0	1	1	2	0	0	2	0	1	1	0	1	0	0	1
Gm02_16287798_T_	1	1	0	1	0	0	2	0	1	1	1	0	0	0	1	0	0	2	1	0	1	0	2	2	1	0	0	2	1	0	2	2	2	2	0	1	1	2	0	0	2	0	1	1	0	1	0	0	1
Gm02_25466460_A_	1	1	0	1	0	0	2	0	1	1	1	0	0	0	1	0	0	2	1	0	1	0	2	2	1	0	0	2	1	0	2	2	2	2	0	1	1	2	0	0	2	0	1	1	0	1	0	0	1
Gm02_28331531_C_	1	1	0	1	0	0	2	0	1	1	1	0	0	0	1	0	0	2	1	0	1	0	2	2	1	0	0	2	1	0	2	2	2	2	0	1	1	2	0	0	2	0	1	1	0	1	0	0	1
Gm02_30787675_T_	1	1	0	1	0	0	2	0	1	1	1	0	0	0	1	0	0	2	1	0	1	0	2	2	1	1	0	2	1	0	2	2	2	2	0	1	1	2	0	0	2	0	1	1	0	1	0	0	1
Gm02_32346915_G_	1	1	0	1	0	0	2	0	1	1	1	0	0	0	1	0	0	2	1	0	1	0	2	2	1	1	0	2	1	0	2	2	2	2	0	1	1	2	0	0	2	0	1	1	0	1	0	0	1
Gm02_33608259_T_	1	1	0	1	0	0	2	0	1	1	1	0	0	0	1	0	0	2	1	0	1	0	2	2	1	1	0	2	1	0	2	2	2	2	0	1	1	2	0	0	2	0	1	1	0	1	0	0	1
Gm02_34765594_A_	1	1	0	1	0	0	2	0	1	1	1	0	0	0	1	0	0	2	1	0	1	0	2	2	1	1	0	2	1	0	2	2	2	2	0	1	1	2	0	0	2	0	1	1	0	1	0	0	1
Gm02_35348897_T_	1	1	0	1	0	0	2	0	1	1	1	0	0	0	1	0	0	2	1	0	1	0	2	2	1	1	0	2	1	0	2	2	2	2	0	1	1	2	0	0	2	0	1	1	0	1	0	0	1
Gm02_35471507_A_	1	1	0	1	0	0	2	0	1	1	1	0	0	0	1	0	0	2	1	0	1	0	2	2	1	1	0	2	1	0	2	2	2	2	0	1	1	2	0	0	2	0	1	1	0	1	0	0	1
Gm02_36666688_T_	1	1	0	1	0	0	2	0	1	1	1	0	0	0	1	0	0	2	1	0	1	0	2	2	1	1	0	2	1	0	2	2	2	2	0	1	1	2	0	0	2	0	1	1	0	1	0	0	1
Gm02_36300454_T_	1	1	0	1	0	0	2	0	1	1	1	0	0	0	1	0	0	2	1	0	1	0	2	2	1	1	0	2	1	0	2	2	2	2	0	1	1	2	0	0	2	0	1	1	0	1	0	0	1
Gm02_37441958_T_	1	1	0	1	0	0	2	0	1	1	1	0	0	0	1	0	0	2	1	0	1	0	2	2	1	1	0	2	1	0	2	2	2	2	0	1	1	2	0	0	2	0	1	1	0	1	0	0	1
Gm02_38261529_G_	1	1	0	1	0	0	2	0	1	1	1	0	0	0	1	0	0	2	1	0	1	0	2	2	1	1	0	2	1	0	2	2	2	2	0	1	1	2	0	0	2	0	1	1	0	1	0	0	1
Gm02_38843686_T_	1	1	0	1	0	0	2	0	1	1	1	0	0	0	1	0	0	2	1	0	1	0	2	2	1	1	0	2	1	0	2	2	2	2	0	1	1	2	0	0	2	0	1	1	0	1	0	0	1
Gm02_39299266_A_	1	1	0	1	0	0	2	0	1	1	1	0	0	0	1	0	0	2	1	0	1	0	2	2	1	1	0	2	1	0	2	2	2	2	0	1	1	2	0	0	2	0	1	1	0	1	0	0	1
Gm02_39548191_C_	1	1	0	1	0	0	2	0	1	1	1	0	0	0	1	0	0	2	1	0	1	0	2	2	1	1	0	2	1	0	2	2	2	2	0	1	1	2	0	0	2	0	1	1	0	1	0	0	1
Gm02_40730869_T_	1	1	0	1	0	0	2	0	1	1	1	0	0	0	1	0	0	2	1	0	1	0	2	2	1	1	0	2	1	0	2	2	2	2	0	1	1	2	0	0	2	0	1	1	0	1	0	0	1
Gm02_41505846_A_	1	1	0	1	0	0	2	0	1	1	1	0	0	0	1	0	0	2	1	0	1	0	2	2	1	1	0	2	1	0	2	2	2	2	0	1	1	2	0	0	2	0	1	1	0	1	0	0	1
Gm02_41583970_C_	1	1	0	1	0	0	2	0	1	1	1	0	0	0	1	0	0	2	1	0	1	0	2	2	1	1	0	2	1	0	2	2	2	2	0	1	1	2	0	0	2	0	1	1	0	1	0	0	1
Gm02_41788343_T_	1	1	0	1	0	0	2	0	1	1	1	0	0	0	1	0	0	2	1	0	1	0	2	2	1	1	0	2	1	0	2	2	2	2	0	1	1	2	0	0	2	0	1	1	0	1	0	0	1
Gm02_41860500_T_	1	1	0	1	0	0	2	0	1	1	1	0	0	0	1	0	0	2	1	0	1	0	2	2	1	1	0	2	1	0	2	2	2	2	0	1	1	2	0	0	2	0	1	1	0	1	0	0	1
Gm02_41931129_T_	1	1	0	1	0	0	2	0	1	1	1	0	0	0	1	0	0	2	1	0	1	0	2	2	1	1	0	2	1	0	2	2	2	2	0	1	1	2	0	0	2	0	1	1	0	1	0	0	1
Gm02_41979401_T_	1	1	0	1	0	0	2	0	1	1	1	0	0	0	1	0	0	2	1	0	1	0	2	2	1	1	0	2	1	0	2	2	2	2	0	1	1	2	0	0	2	0	1	1	0	1	0	0	1
Gm02_42073855_G_	1	1	0	1	0	0	2	0	1	1	1	0	0	0	1	0	0	2	1	0	1	0	2	2	1	1	0	2	1	0	1	2	2	2	0	1	2	2	0	0	2	0	1	1	0	1	0	0	1
Gm02_42204732_T_	1	1	0	1	0	0	2	0	1	1	1	0	0	0	1	0	0	2	1	0	2	0	2	2	1	1	0	2	1	0	1	2	2	2	0	1	2	2	0	0	2	0	1	1	1	1	0	0	1
Gm02_42928916_T_	1	0	0	1	0	0	2	0	1	1	1	0	0	0	1	0	0	2	1	0	2	0	2	2	1	1	0	2	1	0	1	2	2	2	0	1	2	2	0	0	2	1	1	1	1	1	0	0	1
Gm02_43641969_C_	1	0	0	1	0	0	2	0	1	1	1	0	0	0	1	0	0	2	1	0	2	0	2	2	1	1	0	2	1	0	1	2	2	2	0	1	2	2	0	0	2	1	1	1	1	1	0	0	1
Gm02_43725963_A_	1	0	0	1	0	0	2	0	1	1	1	0	0	0	1	0	0	2	2	0	2	0	2	2	1	1	0	2	1	0	1	2	2	2	0	1	2	2	0	0	2	1	1	1	1	1	0	0	1
Gm02_44033150_T_	1	0	0	1	0	0	2	0	1	1	1	0	0	0	1	0	0	2	2	0	2	0	2	2	1	1	0	2	0	0	1	2	2	2	0	1	2	2	0	0	2	1	1	1	1	1	0	0	1
Gm02_44156636_G_	1	0	0	1	0	0	2	0	1	1	1	0	0	0	1	0	0	2	2	0	2	0	2	2	1	1	0	2	0	0	1	2	2	2	0	1	2	2	0	0	2	1	1	1	1	1	0	0	1
Gm02_44190678_C_	1	0	0	1	0	0	2	0	1	1	1	0	0	0	1	0	0	2	2	0	2	0	2	2	1	1	0	2	0	0	1	2	2	2	0	1	2	2	0	0	2	1	1	1	1	1	0	0	1
Gm02_44510528_T_	1	0	0	1	0	0	2	0	1	1	1	0	0	0	1	0	0	2	2	0	2	0	2	2	1	1	0	2	0	0	1	2	2	2	0	1	2	2	0	0	2	1	1	1	1	1	0	0	1
Gm02_44574256_A_	1	0	0	1	0	0	2	0	1	1	1	0	0	0	1	0	0	2	2	0	2	0	2	2	1	1	0	2	0	0	1	2	2	2	0	1	2	2	0	0	2	1	1	1	1	1	0	0	1
Gm02_44620331_A_	1	0	0	1	0	0	2	0	1	1	1	0	0	0	1	0	0	2	2	0	2	0	2	2	1	1	0	2	0	0	1	2	2	2	0	1	2	2	0	0	2	1	1	1	1	1	0	0	1
Gm02_44863895_G_	1	0	0	1	0	0	2	0	1	1	1	0	0	0	1	0	0	2	2	0	2	0	2	2	1	1	0	2	0	0	1	2	2	2	0	1	2	2	0	0	2	1	1	1	1	1	0	0	1
Gm02_45051600_A_	1	0	0	1	0	0	2	0	1	1	1	0	0	0	1	0	0	2	2	0	2	0	2	2	1	1	0	2	0	0	1	2	2	2	0	1	2	2	0	0	2	1	1	1	1	1	0	0	1
Gm02_45088385_T_	1	0	0	1	0	0	2	0	1	1	1	0	0	0	1	0	0	2	2	0	2	0	2	2	1	1	0	2	0	0	1	2	2	2	0	1	2	2	0	0	2	1	1	1	1	1	0	0	1
Gm02_45162941_A_	1	0	0	1	0	0	2	0	1	1	1	0	0	0	1	0	0	2	2	0	2	0	2	2	1	1	0	2	0	0	1	2	2	2	0	1	2	2	0	0	2	1	1	1	1	1	0	0	1
Gm02_45183828_C_	1	0	0	1	0	0	2	0	1	1	1	0	0	0	1	0	0	2	2	0	2	0	2	2	1	1	0	2	0	0	1	2	2	2	0	1	2	2	0	0	2	1	1	1	1	1	0	0	1
Gm02_45366539_A_	1	0	0	1	0	0	2	0	1	1	1	0	0	0	1	0	0	2	2	0	2	0	2	2	1	1	0	2	0	0	1	2	2	2	0	1	2	2	0	0	2	1	1	1	1	1	0	0	1
Gm02_45445720_T_	1	0	0	1	0	0	2	0	1	1	1	0	0	0	1	0	0	2	2	0	2	0	2	2	1	1	0	2	0	0	1	2	2	2	0	1	2	2	0	0	2	1	1	1	1	1	0	0	1
Gm02_45533271_C_	1	0	0	1	0	0	2	0	1	1	1	0	0	0	1	0	0	2	2	0	2	0	2	2	1	2	0	2	0	0	1	2	2	2	0	1	2	2	0	0	2	1	0	1	1	1	0	0	1
Gm02_45602331_C_	1	0	0	1	0	0	2	0	1	1	1	0	0	0	1	0	0	2	2	0	2	0	2	2	1	2	0	2	0	0	1	2	2	2	0	1	2	2	0	0	2	1	0	1	1	1	0	0	1
Gm02_45940601_T_	1	0	0	1	0	0	2	0	1	1	1	0	0	0	1	0	0	2	2	0	2	0	2	1	1	2	0	2	0	0	1	2	2	2	0	1	2	2	0	0	2	1	0	1	1	1	0	0	1
Gm02_47790307_C_	0	0	0	1	1	1	1	0	1	1	1	0	1	1	0	0	0	2	2	1	2	1	2	1	0	2	0	1	0	1	1	1	2	1	0	1	2	2	0	1	2	1	0	2	1	1	1	1	2
Gm02_47853972_T_	0	0	0	1	1	1	1	0	1	1	1	0	1	1	0	0	0	2	2	1	2	1	2	1	0	2	0	1	0	1	1	1	2	1	0	1	2	2	0	1	2	1	0	2	1	1	1	1	2
Gm02_48382122_G_	0	1	1	1	1	1	1	1	1	1	1	1	1	1	0	0	0	2	2	1	2	1	1	1	0	2	0	1	0	1	1	1	2	1	0	1	2	2	0	1	2	1	0	2	1	1	1	1	2
Gm02_48583877_A_	0	1	1	0	1	1	1	1	1	1	1	1	1	1	0	0	0	2	2	1	2	1	1	1	0	2	0	0	0	1	1	1	2	1	0	1	2	2	0	1	2	1	0	2	1	1	1	1	2
Gm02_48594877_C_	0	1	1	0	1	1	1	1	1	1	1	1	1	1	0	0	0	2	2	1	2	1	1	1	0	2	0	0	0	1	1	1	2	1	0	1	2	2	0	1	2	1	0	2	1	1	1	1	2
Gm02_48821067_T_	0	1	1	0	1	1	1	1	1	1	1	1	1	1	0	0	0	2	2	1	2	1	1	1	0	2	0	0	0	2	1	1	2	1	0	1	2	2	0	1	2	1	0	2	1	1	1	1	2
Gm02_48874048_G_	0	1	1	0	1	1	1	1	1	1	1	1	1	1	0	0	0	2	2	1	2	1	1	1	0	2	0	0	0	2	1	1	2	1	0	1	2	2	0	1	2	1	0	2	1	1	1	1	2
Gm02_49069634_C_	0	1	1	0	1	1	1	1	1	1	1	1	1	2	0	0	0	2	2	2	2	2	1	1	0	2	0	0	0	2	1	1	2	1	0	1	2	2	0	1	2	1	0	2	1	1	1	1	2
Gm02_49126947_T_	0	1	1	0	1	1	1	1	1	1	1	1	1	2	0	0	0	2	2	2	2	2	1	1	1	2	0	0	0	2	1	1	2	1	0	1	2	2	0	1	2	1	0	2	1	1	1	1	2
Gm02_49616128_C_	0	1	1	0	1	1	1	1	1	1	1	1	1	2	0	0	0	2	2	2	2	2	1	1	1	2	0	0	0	2	1	1	2	1	0	1	2	2	1	1	2	1	0	2	1	1	1	1	2
Gm03_2373742_T_C	2	0	2	0	1	2	1	2	1	0	1	0	2	1	0	0	1	0	1	1	1	0	1	1	1	1	1	0	1	0	1	1	0	0	1	1	0	2	1	2	2	1	0	1	2	0	0	0	2
Gm03_2818076_T_C	2	0	2	0	1	2	1	2	1	0	1	0	2	1	0	0	1	0	1	1	1	0	1	1	1	1	1	0	1	0	1	1	0	0	1	1	0	2	1	1	2	1	0	1	2	0	0	0	2
Gm03_2892089_C_T	2	0	2	0	1	2	1	2	1	0	1	0	2	1	0	0	1	0	1	1	1	0	1	1	1	1	1	0	1	0	1	1	0	0	1	1	0	2	1	1	2	1	0	1	2	0	0	0	2
Gm03_3087237_A_G	2	0	2	0	1	2	1	2	1	0	1	0	2	1	0	0	1	0	1	1	1	0	1	1	1	1	1	0	1	0	1	1	0	0	1	1	0	2	1	1	2	1	0	1	2	0	0	0	2
Gm03_3164784_G_A	2	0	2	0	1	2	1	2	1	0	1	0	2	1	0	0	1	0	1	1	1	0	1	1	1	1	1	0	1	0	1	1	0	0	1	1	0	2	1	1	2	1	0	1	2	0	0	0	2
Gm03_3225968_G_A	2	0	2	0	1	2	1	2	1	0	1	0	2	1	0	0	1	0	1	1	1	0	1	1	1	1	1	0	1	0	1	1	0	0	1	1	0	2	1	1	2	1	0	1	2	0	0	0	2
Gm03_3334303_C_A	2	0	2	0	1	2	1	2	1	0	1	0	2	1	0	0	1	0	1	1	1	0	1	1	1	1	1	0	1	0	1	1	0	0	1	1	0	2	1	1	2	1	0	1	2	0	0	0	2
Gm03_3497393_A_C	2	0	2	0	1	2	1	2	1	0	1	0	2	1	0	0	1	0	1	1	1	0	1	1	1	1	1	0	1	0	1	1	0	0	1	1	0	2	1	1	2	1	0	1	2	0	0	0	2
Gm03_3907697_A_G	2	0	2	0	1	2	1	2	1	0	1	0	2	1	0	0	1	0	2	1	1	0	1	1	1	1	1	0	1	0	1	1	0	0	1	1	0	2	1	1	2	1	0	1	2	1	0	0	2
Gm03_4467350_A_C	2	0	2	0	1	2	1	2	1	0	1	0	2	1	0	0	1	0	2	0	1	0	1	1	1	1	1	0	1	0	1	1	0	0	1	1	0	2	1	1	2	1	0	1	2	1	0	0	2
Gm03_4468196_C_T	2	0	2	0	1	2	1	2	1	0	1	0	2	1	0	0	1	0	2	0	1	0	1	1	1	1	1	0	1	0	1	1	0	0	1	1	0	2	1	1	2	1	0	1	2	1	0	0	2
Gm03_4483232_A_G	2	0	2	0	1	2	1	2	1	0	1	0	2	1	0	0	1	0	2	0	1	0	1	1	1	1	1	0	1	0	1	1	0	0	1	1	0	2	1	1	2	1	0	1	2	1	0	0	2
Gm03_4487138_A_C	2	0	2	0	1	2	1	2	1	0	1	0	2	1	0	0	1	0	2	0	1	0	1	1	1	1	1	0	1	0	1	1	0	0	1	1	0	2	1	1	2	1	0	1	2	1	0	0	2
Gm03_4551118_T_C	2	0	2	0	1	2	1	2	1	0	1	0	2	1	0	0	1	0	2	0	1	0	1	1	1	1	1	0	1	0	1	1	0	0	1	1	0	2	1	1	2	1	0	1	2	1	0	0	2
Gm03_4587265_T_C	2	0	2	0	1	2	1	2	1	0	1	0	2	1	0	0	1	0	2	0	1	0	1	1	1	1	1	0	1	0	1	1	0	0	1	1	0	2	1	1	2	1	0	1	2	1	0	0	2
Gm03_4602754_G_A	2	0	2	0	1	2	1	2	1	0	1	0	2	1	0	0	1	0	2	0	1	0	1	1	1	1	1	0	1	0	1	1	0	0	1	1	0	2	1	1	2	1	0	1	2	1	0	0	2
Gm03_4629419_T_G	2	0	2	0	1	2	1	2	1	0	1	0	2	1	0	0	1	0	2	0	1	0	1	1	1	1	1	0	1	0	1	1	0	0	1	1	0	2	1	1	2	1	0	1	2	1	0	0	2
Gm03_4638313_A_G	2	0	2	0	1	2	1	2	1	0	1	0	2	1	0	0	1	0	2	0	1	0	1	1	1	1	1	0	1	0	1	1	0	0	1	1	0	2	1	1	2	1	0	1	2	1	0	0	2
Gm03_4665923_C_T	2	0	2	0	1	2	1	2	1	0	1	0	2	1	0	0	1	0	2	0	1	0	1	1	1	1	1	0	1	0	1	1	0	0	1	1	0	2	1	1	2	1	0	1	2	1	0	0	2
Gm03_4685924_T_C	2	0	2	0	1	2	1	2	1	0	1	0	2	1	0	0	1	0	2	0	1	0	1	1	1	1	1	0	1	0	1	1	0	0	1	1	0	2	1	1	2	1	0	1	2	1	0	0	2
Gm03_4695930_C_T	2	0	2	0	1	2	1	2	1	0	1	0	2	1	0	0	1	0	2	0	1	0	1	1	1	1	1	0	1	0	1	1	0	0	1	1	0	2	1	1	2	1	0	1	2	1	0	0	2
Gm03_4788894_C_T	2	0	2	0	1	2	1	2	1	0	1	0	2	1	0	0	1	0	2	0	1	0	1	1	1	1	1	0	1	0	1	1	0	0	1	1	0	2	1	1	2	1	0	1	2	1	0	0	2
Gm03_4821307_T_C	2	0	2	0	1	2	1	2	1	0	1	0	2	1	0	0	1	0	2	0	1	0	1	1	1	1	1	0	1	0	1	1	0	0	1	1	0	2	1	1	2	1	0	1	2	1	0	0	2
Gm03_4833386_A_G	2	0	2	0	1	2	1	2	1	0	1	0	2	1	0	0	1	0	2	0	1	0	1	1	1	1	1	0	1	0	1	1	0	0	1	1	0	2	1	1	2	1	0	1	2	1	0	0	2
Gm03_4838560_C_T	2	0	2	0	1	2	1	2	1	0	1	0	2	1	0	0	1	0	2	0	1	0	1	1	1	1	1	0	1	0	1	1	0	-1	1	1	0	2	1	1	2	1	0	1	2	1	0	0	2
Gm03_4888497_A_G	2	0	2	0	1	2	1	2	1	0	1	0	2	1	0	0	1	0	2	0	1	0	1	1	1	1	1	0	1	0	1	1	0	0	1	1	0	2	1	1	2	1	0	1	2	1	0	0	2
Gm03_4901669_A_G	2	0	2	0	1	2	1	2	1	0	1	0	2	1	0	0	1	0	2	0	1	0	1	1	1	1	1	0	1	0	1	1	0	0	1	1	0	2	1	1	2	1	0	1	2	1	0	0	2
Gm03_5020489_C_T	2	0	2	0	1	2	1	2	1	0	1	0	2	1	0	0	1	0	2	0	1	0	1	1	1	1	1	0	1	0	1	1	0	0	1	1	0	2	1	1	2	1	0	1	2	1	0	0	2
Gm03_5106459_T_G	2	0	2	0	1	2	1	2	1	0	1	0	2	1	0	0	1	0	2	0	1	0	1	1	1	1	1	0	1	0	1	1	0	0	1	1	0	2	1	1	2	1	0	1	2	1	0	0	2
Gm03_5217414_C_T	2	0	2	0	1	2	1	2	1	0	1	0	2	1	0	0	1	0	2	0	1	0	1	1	1	1	1	0	1	0	1	1	0	0	1	1	0	2	1	1	2	1	0	1	2	1	0	0	2
Gm03_5341695_A_G	2	0	2	0	1	2	1	2	1	0	1	0	2	1	0	0	1	0	2	0	1	0	1	1	1	1	1	0	1	0	1	1	0	0	1	1	0	2	1	1	2	1	0	1	2	1	0	0	2
Gm03_5451606_A_C	2	0	2	0	1	2	1	2	1	0	1	0	2	1	0	0	1	0	2	0	1	0	1	1	1	1	1	0	1	0	1	1	0	0	1	1	0	2	1	1	2	1	0	1	2	1	0	0	2
Gm03_5500590_A_G	2	0	2	0	1	2	1	2	1	0	1	0	2	1	0	0	1	0	2	0	1	0	1	1	1	1	1	0	1	0	1	1	0	0	1	1	0	2	1	1	2	1	0	1	2	1	0	0	2
Gm03_5502496_T_C	2	0	2	0	1	2	1	2	1	0	1	0	2	1	0	0	1	0	2	0	1	0	1	1	1	1	1	0	1	0	1	1	0	0	1	1	0	2	1	1	2	1	0	1	2	1	0	0	2
Gm03_5733321_A_G	2	0	2	0	1	2	1	2	1	0	1	0	2	1	0	0	1	0	2	0	1	0	1	1	1	1	1	0	1	0	1	1	0	0	1	1	0	2	1	1	2	1	0	1	2	1	0	0	2
Gm03_6459920_A_G	2	0	2	0	1	2	1	2	1	0	1	0	2	1	0	0	1	0	2	0	1	0	1	1	1	1	1	0	1	0	1	1	0	0	1	1	1	2	1	1	2	1	0	1	2	1	0	0	2
Gm03_6844115_A_C	2	0	2	0	1	2	1	2	0	0	1	0	2	1	0	0	1	0	2	0	1	0	1	1	1	1	1	0	1	0	1	1	0	0	1	1	1	2	1	1	1	1	0	1	2	1	0	0	2
Gm03_8003327_T_C	2	0	2	0	1	2	1	2	0	0	1	0	2	0	0	0	1	0	2	0	1	0	1	1	1	1	1	0	1	0	1	1	0	0	1	1	1	2	1	1	1	1	0	1	2	1	0	0	2
Gm03_9789580_G_T	2	0	2	0	1	2	1	2	0	0	1	0	2	0	0	0	1	0	2	0	1	0	1	1	1	1	1	0	1	0	1	1	0	0	1	1	1	2	1	1	1	1	0	1	2	1	0	0	2
Gm03_21347065_C_	2	0	2	0	1	2	1	2	0	0	1	0	2	0	0	0	1	0	2	0	1	0	1	1	1	1	1	0	1	0	1	1	0	0	1	1	1	2	1	1	1	1	0	1	2	1	0	0	2
Gm03_35122599_C_	1	0	2	0	1	2	1	2	0	0	1	0	2	0	0	0	0	0	2	1	1	0	1	1	0	2	1	0	1	0	1	1	0	1	1	1	1	2	1	1	1	1	0	1	2	0	0	0	2
Gm03_35201990_G_	1	0	2	0	1	2	1	2	0	0	1	0	2	0	0	0	0	0	2	1	1	0	1	1	0	2	1	0	1	0	1	1	0	1	1	1	1	2	1	1	1	1	0	1	2	0	0	0	2
Gm03_35516341_C_	1	0	2	0	1	2	1	2	0	0	1	0	2	0	0	0	0	0	2	1	1	0	1	1	0	2	1	0	1	0	1	1	0	1	1	1	1	2	1	1	1	1	0	1	2	0	0	0	2
Gm03_35556758_C_	1	0	2	0	1	2	1	2	0	0	1	0	2	0	0	0	0	0	2	1	1	0	1	1	0	2	1	0	1	0	1	1	0	1	1	1	1	2	1	1	1	1	0	1	2	0	0	0	2
Gm03_36386316_G_	1	0	2	0	1	2	1	2	0	0	1	0	2	0	0	0	0	0	2	1	1	0	1	1	0	2	0	0	1	0	1	1	0	2	1	1	1	2	1	1	1	1	0	1	2	0	0	1	2
Gm03_36396038_A_	1	0	2	0	1	2	1	2	0	0	1	0	2	0	0	0	0	0	2	1	1	0	1	1	0	2	0	0	1	0	1	1	0	2	1	1	1	2	1	1	1	1	0	1	2	0	0	1	2
Gm03_36438792_G_	1	0	2	0	1	2	1	2	0	0	1	0	2	0	0	0	0	0	2	1	1	0	1	1	0	2	0	0	1	0	1	1	0	2	1	1	1	2	1	1	1	1	0	1	2	0	0	1	2
Gm03_36489202_C_	1	0	2	0	1	2	1	2	0	0	1	0	2	0	0	0	0	0	2	1	1	0	1	1	0	2	0	0	1	0	1	1	0	2	1	1	1	2	1	1	1	1	0	1	2	0	0	1	2
Gm03_36714581_T_	1	0	2	0	1	2	1	2	0	0	1	0	2	0	1	0	0	0	2	1	1	0	1	1	0	2	0	0	1	0	1	1	0	2	1	1	1	2	1	1	1	1	1	2	2	0	0	1	2
Gm03_36816006_A_	1	0	2	0	1	2	1	2	0	0	1	0	2	0	1	0	0	0	2	1	1	0	1	1	0	2	0	0	1	0	1	1	0	2	1	1	1	2	1	1	1	1	1	2	2	0	0	1	2
Gm03_36863476_C_	1	0	2	0	1	2	1	2	0	0	1	0	2	0	1	0	0	0	2	1	1	0	1	1	0	2	0	0	1	0	1	1	0	2	1	1	1	2	1	1	1	1	1	2	2	0	0	1	2
Gm03_37024877_C_	1	0	2	0	1	2	1	2	0	0	1	0	2	0	1	0	0	0	2	1	1	0	1	1	0	2	0	0	1	0	1	1	0	2	1	1	1	2	1	1	1	1	1	2	2	0	0	1	2
Gm03_37963252_A_	1	0	2	0	2	2	1	1	0	0	1	0	2	0	1	0	0	0	1	1	1	0	1	2	0	2	0	1	1	0	1	1	0	2	1	1	1	2	1	1	2	0	1	2	0	0	1	1	2
Gm03_38173815_A_	1	0	2	0	2	2	1	1	0	0	1	0	2	0	2	0	0	0	1	1	1	0	1	2	0	2	0	1	1	0	1	1	0	2	1	1	1	2	1	1	2	0	1	2	0	0	1	1	2
Gm03_38263112_A_	1	0	2	0	2	2	1	1	0	0	1	0	2	0	2	0	0	0	1	1	1	0	1	2	0	2	0	1	1	0	1	1	0	2	1	1	1	2	1	1	2	0	1	2	0	0	1	1	2
Gm03_38862467_A_	1	0	2	0	2	2	1	1	0	0	1	0	2	0	2	0	0	0	1	1	1	0	1	2	0	2	0	1	0	0	1	1	0	1	1	1	1	2	1	1	2	0	1	2	0	0	1	1	2
Gm03_38931849_C_	1	0	2	0	2	2	1	1	0	0	1	0	2	0	2	0	0	0	1	1	1	0	1	2	0	2	0	1	0	0	1	1	0	1	1	1	1	2	1	1	2	0	1	2	0	0	1	1	2
Gm03_38976026_C_	1	0	2	0	2	2	1	1	0	0	1	0	2	0	2	0	0	0	1	1	1	0	1	2	0	2	0	1	0	0	1	0	0	1	1	0	1	2	1	1	2	0	1	2	0	0	1	1	2
Gm03_39351009_C_	1	0	2	0	2	2	1	1	0	0	1	0	2	0	2	1	0	0	1	1	1	0	1	2	0	1	0	1	0	1	1	0	0	1	1	0	1	2	1	0	2	0	1	2	0	0	1	1	1
Gm03_39574966_T_	1	0	2	0	2	2	1	1	0	0	1	0	2	0	2	1	0	0	1	1	1	0	1	2	0	1	0	1	0	1	1	0	0	1	1	0	1	2	1	0	2	0	1	2	0	0	1	1	1
Gm03_39796778_T_	1	0	2	0	2	2	1	1	0	0	1	0	2	0	2	1	0	0	1	1	1	0	1	2	0	1	0	1	0	1	1	0	0	1	1	0	1	2	1	0	2	0	1	2	0	0	1	1	1
Gm03_39843152_T_	1	0	2	0	2	2	1	1	0	0	1	0	2	0	2	1	0	0	1	1	1	0	1	2	0	1	0	1	0	1	1	0	0	1	1	0	1	2	1	0	2	0	1	2	0	0	1	1	1
Gm03_39945298_T_	1	0	2	0	2	2	1	1	0	0	1	0	2	0	2	1	0	0	1	1	1	0	1	2	0	0	0	1	0	1	1	0	0	1	1	0	1	2	1	0	2	0	1	2	0	0	1	1	1
Gm03_39998708_A_	1	0	2	0	2	2	1	1	0	0	1	0	2	0	2	1	0	0	1	1	1	0	1	2	0	0	0	1	0	1	1	0	0	1	1	0	1	2	1	0	2	0	1	2	0	0	1	1	1
Gm03_40052612_T_	1	0	2	0	2	2	1	1	0	0	1	0	2	0	2	1	0	0	1	1	1	0	1	2	0	0	0	1	0	1	1	0	0	1	1	0	1	2	1	0	2	0	1	2	0	0	1	1	1
Gm03_40115297_C_	1	0	2	0	2	2	1	1	0	0	1	0	2	0	2	1	0	0	1	1	1	0	1	2	0	0	0	1	0	1	1	0	0	1	1	0	1	2	1	0	2	0	1	2	0	0	1	1	1
Gm03_40197155_A_	1	0	2	0	2	2	1	1	0	1	1	0	2	0	2	1	0	0	1	1	1	0	1	2	0	0	0	1	0	1	1	0	0	1	1	0	1	2	0	0	2	0	1	2	0	0	1	1	1
Gm03_40270199_T_	1	0	2	0	2	2	1	1	0	1	1	0	2	0	2	1	0	0	1	1	1	0	1	2	0	0	0	1	0	1	1	0	0	1	1	0	1	2	0	0	2	0	1	2	0	0	1	1	1
Gm03_40600088_A_	1	0	2	0	2	2	1	1	0	1	1	0	1	0	2	1	0	0	1	1	1	0	1	2	0	0	0	1	0	1	1	0	0	1	1	0	1	2	0	0	2	0	1	2	0	0	1	1	1
Gm03_40727780_A_	1	0	2	0	2	2	1	1	0	1	1	0	1	0	2	1	0	0	1	0	1	0	1	2	0	0	0	1	0	1	1	0	0	1	1	0	1	2	0	0	2	0	1	2	0	0	1	1	1
Gm03_41739860_T_	1	0	2	0	2	2	1	1	0	1	1	0	0	0	2	1	0	0	1	0	2	0	1	2	1	0	0	1	0	1	1	0	0	1	1	0	1	2	0	1	2	0	1	1	0	1	1	1	1
Gm03_41984976_T_	1	0	2	0	2	2	1	1	0	1	1	0	0	0	2	1	0	0	1	0	2	0	1	2	1	0	0	1	0	1	1	0	0	1	1	0	1	2	0	1	2	0	1	1	0	1	1	1	1
Gm03_43175147_G_	1	0	2	0	2	2	1	1	0	1	1	0	0	1	1	1	0	0	1	0	2	0	1	2	1	0	0	1	0	1	1	0	0	1	1	0	1	1	0	1	1	0	1	1	0	1	1	1	1
Gm03_43355787_C_	1	0	2	0	2	2	1	1	0	1	1	0	0	1	1	1	0	0	1	0	2	0	1	2	1	0	0	1	0	1	1	0	0	1	1	0	1	1	0	1	1	0	1	1	0	1	1	0	1
Gm03_44326930_A_	1	0	2	0	2	2	1	1	1	1	1	0	0	1	1	1	0	0	1	0	2	0	1	2	1	1	0	1	0	1	1	0	0	1	1	0	1	1	1	1	1	0	1	1	0	1	1	0	1
Gm03_44381016_G_	1	0	2	0	2	2	1	1	1	1	1	0	0	1	1	1	0	0	1	0	2	0	1	2	1	1	0	1	0	1	1	0	0	1	1	0	1	1	1	1	1	0	1	1	0	1	1	0	1
Gm03_44920668_A_	1	0	2	0	2	2	0	1	1	1	1	1	0	1	1	1	0	0	1	1	2	0	0	2	1	1	0	1	0	1	1	0	0	1	1	0	1	1	1	1	1	0	1	1	0	1	1	0	1
Gm03_45217524_G_	1	0	2	0	2	2	0	1	1	1	1	1	0	1	1	1	0	0	1	1	2	0	0	2	1	1	0	2	0	1	1	0	0	1	1	0	1	1	1	1	1	0	1	1	0	1	1	0	1
Gm03_45488992_G_	1	0	2	0	2	2	0	1	1	1	1	1	0	1	1	1	0	0	1	1	2	0	0	2	1	1	0	2	0	1	1	0	0	1	1	0	1	1	1	1	1	0	0	1	0	1	1	0	1
Gm03_45994991_T_	1	0	2	0	2	2	1	1	1	1	1	1	0	1	1	1	0	0	1	1	2	0	0	2	1	1	0	2	0	1	1	0	0	1	0	0	1	1	1	1	1	0	0	1	0	1	1	0	1
Gm03_46055685_C_	1	0	2	0	2	2	1	1	1	1	1	1	0	1	1	1	0	0	1	1	2	0	0	2	1	1	0	2	0	1	1	0	0	1	0	0	1	1	1	1	1	0	0	1	0	1	1	0	1
Gm03_46058803_C_	1	0	2	0	2	2	1	1	1	1	1	1	0	1	1	1	0	0	1	1	2	0	0	2	1	1	0	2	0	1	1	0	0	1	0	0	1	1	1	1	1	0	0	1	0	1	1	0	1
Gm03_46060948_C_	1	0	2	0	2	2	1	1	1	1	1	1	0	1	1	1	0	0	1	1	2	0	0	2	1	1	0	2	0	1	1	0	0	1	0	0	1	1	1	1	1	0	0	1	0	1	1	0	1
Gm03_46131061_T_	1	0	2	0	2	2	1	1	1	1	1	1	0	1	1	1	0	0	1	1	2	0	0	2	1	1	0	2	0	1	1	0	0	1	0	-1	1	1	1	1	1	0	0	1	0	1	1	0	1
Gm03_46159463_A_	1	0	2	0	2	2	1	1	1	1	1	1	0	1	1	1	0	0	1	1	2	0	0	2	1	1	0	2	0	1	1	0	0	1	0	0	1	1	1	1	1	0	0	1	0	1	1	0	1
Gm03_46165054_A_	1	0	2	0	2	2	1	1	1	1	1	1	0	1	1	1	0	0	1	1	2	0	0	2	1	1	0	2	0	1	1	0	0	1	0	0	1	1	1	1	1	0	0	1	0	1	1	0	1
Gm03_46172044_C_	1	0	2	0	2	2	1	1	1	1	1	1	0	1	1	1	0	0	1	1	2	0	0	2	1	1	0	2	0	1	1	0	0	1	0	0	1	1	1	1	1	0	0	1	0	1	1	0	1
Gm03_46176864_T_	1	0	2	0	2	2	1	1	1	1	1	1	0	1	1	1	0	0	1	1	2	0	0	2	1	1	0	2	0	1	1	0	0	1	0	0	1	1	1	1	1	0	0	1	0	1	1	0	1
Gm03_46209325_G_	1	0	2	0	2	2	1	1	1	1	1	1	0	1	1	1	0	0	1	1	2	0	0	2	1	1	0	2	0	1	1	0	0	1	0	0	1	1	1	1	1	0	0	1	0	1	1	0	1
Gm03_46337339_T_	1	0	2	0	2	2	1	1	1	1	1	1	0	1	1	1	0	0	1	1	2	0	0	2	1	1	0	2	0	1	1	0	0	1	0	0	1	1	1	1	1	0	0	1	0	1	1	0	1
Gm03_46508111_A_	2	0	2	0	2	1	1	1	1	1	1	1	0	1	1	1	0	0	1	1	2	0	0	2	1	1	0	2	0	1	1	0	0	1	0	0	1	1	1	1	1	0	0	1	0	1	1	0	1
Gm03_46592189_A_	2	0	2	0	2	1	1	1	1	1	1	1	0	1	1	1	0	0	1	1	2	0	0	2	1	1	0	2	0	1	1	0	0	1	0	0	1	1	1	1	1	0	0	1	1	1	1	0	1
Gm03_46998040_A_	2	0	2	0	2	1	1	1	1	1	1	1	0	1	1	1	0	0	1	1	2	0	0	2	1	1	0	2	0	0	1	0	0	1	0	0	1	1	1	1	1	0	0	1	1	1	1	0	1
Gm03_47039930_T_	2	0	2	0	2	1	1	1	1	1	1	1	0	1	1	1	0	0	1	1	2	0	0	2	1	1	0	2	0	0	1	0	0	1	0	0	1	1	1	1	1	0	0	1	1	1	1	0	1
Gm03_47106922_G_	2	0	2	0	2	1	1	1	1	1	1	1	0	1	1	1	0	0	1	1	2	0	0	2	1	1	0	2	0	0	1	0	0	1	0	0	1	1	1	1	1	0	0	1	1	1	1	0	1
Gm03_47212539_T_	2	0	2	0	2	1	1	1	1	1	1	1	0	1	1	1	0	0	1	1	2	0	0	2	1	1	0	2	0	0	1	0	0	1	0	0	1	1	1	1	1	0	0	1	1	1	1	0	1
Gm04_1930897_T_C	0	1	1	1	1	2	0	0	1	1	1	1	2	1	0	0	0	0	1	2	1	1	1	1	1	1	1	2	1	1	1	2	1	1	1	1	1	2	2	2	1	2	0	0	2	0	1	1	1
Gm04_2045637_T_C	0	1	1	1	1	2	0	0	1	1	1	1	2	1	0	0	0	0	1	2	1	1	1	1	1	1	1	2	1	1	1	2	1	1	1	1	1	2	2	2	1	2	0	0	2	0	1	1	1
Gm04_2129696_T_C	0	1	1	1	1	2	0	0	1	1	1	1	2	1	0	0	0	0	1	2	1	1	1	1	1	1	1	2	1	1	1	2	1	1	1	1	1	2	2	2	1	2	0	0	2	0	1	1	1
Gm04_2632511_T_G	1	1	1	1	1	2	0	0	1	1	1	1	2	1	0	0	0	0	1	2	0	1	1	1	0	1	1	2	1	1	1	2	1	1	0	1	1	2	1	2	1	2	0	1	2	0	1	1	1
Gm04_2877511_T_C	1	1	2	1	1	2	0	0	1	1	1	1	2	1	0	0	0	0	1	2	0	1	1	1	0	1	1	2	1	1	1	2	1	1	0	1	1	2	1	2	1	2	0	1	2	0	1	1	1
Gm04_2923894_G_A	1	1	2	1	1	2	0	0	1	1	1	1	2	1	0	0	0	0	1	2	0	1	1	1	0	1	1	2	1	1	1	2	1	1	0	1	1	2	1	2	1	2	0	1	2	0	1	1	1
Gm04_4372365_G_T	1	1	2	1	1	2	0	0	1	2	1	1	2	1	1	1	0	0	2	2	0	1	1	1	0	1	1	2	1	0	1	2	1	1	0	1	1	2	1	2	1	1	1	1	2	0	1	1	1
Gm04_4497001_T_C	1	1	2	1	1	1	0	0	1	2	1	1	2	1	1	1	0	0	2	2	0	1	1	1	0	1	1	2	1	0	1	2	1	1	0	1	1	2	1	2	1	1	1	1	2	0	1	1	1
Gm04_4599981_G_T	1	1	2	1	1	1	0	0	1	2	1	1	2	1	1	1	0	0	2	2	0	1	1	1	0	1	1	2	1	0	1	2	1	1	0	1	1	2	1	2	1	1	1	1	2	0	1	1	1
Gm04_5034406_T_C	1	1	2	1	1	1	0	0	1	2	1	1	2	1	1	1	1	0	2	2	0	1	1	1	0	1	1	2	1	0	1	2	1	1	0	1	1	2	1	1	1	1	1	1	2	0	1	1	1
Gm04_6223324_T_C	1	0	-1	0	-1	-1	1	0	1	2	1	-1	2	1	1	1	1	0	2	1	0	-1	1	-1	0	1	-1	1	-1	0	1	-1	-1	1	0	-1	1	2	-1	1	1	-1	2	1	0	1	2	0	0
Gm04_6643461_A_G	1	0	1	0	1	1	1	1	1	2	1	1	2	1	1	1	1	0	2	1	0	1	1	1	0	1	1	1	1	0	1	1	1	1	0	1	1	2	1	1	1	1	2	1	0	1	2	0	0
Gm04_7115824_A_G	1	0	1	0	1	1	1	1	1	2	1	1	2	1	1	1	2	0	2	1	0	1	1	1	1	1	1	1	1	0	1	1	1	1	0	1	1	2	1	1	1	1	2	1	0	1	2	0	0
Gm04_7795928_A_G	1	0	1	0	1	1	1	1	1	2	1	1	2	0	1	1	2	0	2	1	0	1	1	1	1	1	1	1	1	0	1	1	1	1	0	1	1	2	1	1	1	1	2	2	0	1	2	0	0
Gm04_7957588_G_T	1	0	1	0	1	1	1	1	1	2	1	1	2	0	1	1	2	0	2	1	0	1	1	1	1	1	1	1	1	0	1	1	1	1	0	1	1	2	1	1	1	1	2	2	0	1	2	0	0
Gm04_8004029_C_A	1	0	1	0	1	1	1	1	1	2	1	1	2	0	1	1	2	0	2	1	0	1	1	1	1	1	1	1	1	0	1	1	1	1	0	1	1	2	1	1	1	1	2	2	0	1	2	0	0
Gm04_8065917_C_T	1	0	1	0	1	1	1	1	1	2	1	1	2	0	1	1	2	0	2	1	0	1	1	1	1	1	1	1	1	0	1	1	1	1	0	1	1	2	1	1	1	1	2	2	0	1	2	0	0
Gm04_8317828_G_A	1	0	1	0	1	1	1	1	1	2	1	1	2	0	1	1	2	0	2	1	0	1	1	1	1	1	1	1	1	0	1	1	1	1	0	1	1	2	1	1	1	1	2	2	0	1	2	0	0
Gm04_8457367_T_C	1	0	1	0	1	1	1	1	1	2	1	1	2	0	1	1	2	0	2	1	0	1	1	1	1	1	1	1	1	0	1	1	1	1	0	1	1	2	1	1	1	1	2	2	0	1	2	0	0
Gm04_8493767_T_C	1	0	1	0	1	1	1	1	1	2	1	1	2	0	1	1	2	0	2	1	0	1	1	1	1	1	1	1	1	0	2	1	1	1	0	1	1	2	1	1	1	1	2	2	0	1	2	0	0
Gm04_8701289_A_G	1	0	1	0	1	1	1	1	1	2	1	1	2	0	1	1	2	0	2	1	0	1	1	1	1	1	1	1	1	0	2	1	1	1	0	1	1	2	1	1	1	1	2	2	0	1	2	0	0
Gm04_8845668_G_T	1	0	1	0	1	1	1	1	1	2	1	1	2	0	1	1	2	0	2	1	0	1	1	1	1	1	1	1	1	0	2	1	1	1	0	1	1	2	1	1	1	1	2	2	0	1	2	0	0
Gm04_9002718_G_A	1	0	1	0	1	1	1	1	1	2	1	2	2	0	1	1	2	0	2	1	0	1	1	1	1	1	1	1	1	0	2	1	1	1	0	1	1	2	1	1	1	1	2	2	0	1	2	0	0
Gm04_9099671_A_G	1	0	1	0	1	1	1	1	1	2	1	2	2	0	1	1	2	0	2	1	0	1	1	1	1	1	1	1	1	0	2	1	1	1	0	1	1	2	1	1	1	1	2	2	0	1	2	0	0
Gm04_9442969_T_C	1	0	1	0	1	1	1	1	1	2	1	2	2	0	1	1	2	0	2	1	0	1	1	1	1	1	1	1	1	0	2	1	1	1	0	1	1	2	1	1	1	1	2	2	0	1	2	0	1
Gm04_9600878_C_A	1	0	1	0	1	1	2	1	1	2	1	2	2	0	1	1	2	0	2	1	0	1	1	1	1	1	1	1	1	0	2	1	1	1	0	1	1	2	1	1	1	1	2	2	0	1	2	0	1
Gm04_9713316_G_A	1	0	1	0	1	1	2	1	1	2	1	2	2	0	1	1	2	0	2	1	0	1	1	1	1	1	1	1	1	0	2	1	1	1	0	1	1	2	1	1	1	1	2	2	0	1	2	0	1
Gm04_9720640_G_A	1	0	1	0	1	1	2	1	1	2	1	2	2	0	1	1	2	0	2	1	0	1	1	1	1	1	1	1	1	0	2	1	1	1	0	1	1	2	1	1	1	1	2	2	0	1	2	0	1
Gm04_11433919_T_	1	0	1	0	1	1	2	1	1	2	1	2	2	0	1	1	2	0	2	1	0	1	1	1	1	1	1	1	1	0	2	1	1	1	0	1	1	2	1	1	1	1	2	2	0	1	2	0	1
Gm04_11936288_G_	1	0	1	0	1	1	2	1	1	2	1	2	2	0	1	1	2	0	2	1	0	1	1	1	1	1	1	1	1	0	2	1	1	1	0	1	1	2	1	1	1	1	2	2	0	1	2	0	1
Gm04_12216645_G_	1	0	1	0	1	1	2	1	1	2	1	2	2	0	1	1	2	0	2	1	0	1	1	1	1	1	1	1	1	0	2	1	1	1	0	1	1	2	1	1	1	1	2	2	0	1	2	0	1
Gm04_12283176_T_	1	0	1	0	1	1	2	1	1	2	1	2	2	0	1	1	2	0	2	1	0	1	1	1	1	1	1	1	1	0	2	1	1	1	0	1	1	2	1	1	1	1	2	2	0	1	2	0	1
Gm04_12410533_A_	1	0	1	0	1	1	2	1	1	2	1	2	2	0	1	1	2	0	2	1	0	1	1	1	1	1	1	1	1	0	2	1	1	1	0	1	1	2	1	1	1	1	2	2	0	1	2	0	1
Gm04_14549891_C_	1	0	1	0	1	1	2	1	1	2	1	2	2	0	1	1	2	0	2	1	0	1	1	1	1	1	1	1	1	0	2	1	1	1	0	1	1	2	1	1	1	1	2	2	0	1	2	0	1
Gm04_15048603_A_	1	0	1	0	1	1	2	1	1	2	1	2	2	0	1	1	2	0	2	1	0	1	1	1	1	1	1	1	1	0	2	1	1	1	0	1	1	2	1	1	1	1	2	2	0	1	2	0	1
Gm04_16244996_G_	1	0	1	0	1	1	2	1	1	2	0	2	2	0	2	1	2	0	2	1	0	1	1	1	1	1	1	1	1	0	2	1	1	1	0	1	1	2	1	1	1	1	2	2	0	1	2	0	1
Gm04_16999532_T_	1	0	1	0	1	1	2	1	1	2	0	2	2	0	2	1	2	0	2	1	0	1	1	1	1	1	1	1	1	0	2	1	1	1	0	1	1	2	1	1	1	1	2	2	0	1	2	0	1
Gm04_18000454_A_	1	0	1	0	1	1	2	1	1	2	0	2	2	0	2	1	2	0	2	1	0	1	1	1	1	1	1	1	1	0	2	1	1	1	0	1	1	2	1	1	1	1	2	2	0	0	2	0	1
Gm04_18924971_G_	1	0	1	0	1	1	2	1	1	2	0	2	2	0	2	1	2	0	2	1	0	1	1	1	1	1	1	1	1	0	2	1	1	1	0	1	1	2	1	1	1	1	2	2	0	0	2	0	1
Gm04_19107515_A_	1	0	1	0	1	1	2	1	1	2	0	2	2	0	2	1	2	0	2	1	0	1	1	1	1	1	1	1	1	0	2	1	1	1	1	1	1	2	1	1	1	1	2	2	0	0	2	0	1
Gm04_32800373_C_	1	0	1	0	1	1	2	1	1	2	0	2	2	0	2	1	2	0	2	1	0	1	1	1	1	1	1	1	1	0	2	1	1	1	1	1	1	2	1	1	1	1	2	2	0	0	2	0	1
Gm04_32209853_T_	1	0	1	0	1	1	2	1	1	2	0	2	2	0	2	1	2	0	2	1	0	1	1	1	1	1	1	1	1	0	2	1	1	1	1	1	1	2	1	1	1	1	2	2	0	0	2	0	1
Gm04_32162384_C_	1	0	1	0	1	1	2	1	1	2	0	2	2	0	2	1	2	0	2	1	0	1	1	1	1	1	1	1	1	0	2	1	1	1	1	1	1	2	1	1	1	1	2	2	0	0	2	0	1
Gm04_32065239_T_	1	0	1	0	1	1	2	1	1	2	0	2	2	0	2	1	2	0	2	1	0	1	1	1	1	1	1	1	1	0	2	1	1	1	1	1	1	2	1	1	1	1	2	2	0	0	2	0	1
Gm04_32012103_T_	1	0	1	0	1	1	2	1	1	2	0	2	2	0	2	1	2	0	2	1	0	1	1	1	1	1	1	1	1	0	2	1	1	1	1	1	1	2	1	1	1	1	2	2	0	0	2	0	1
Gm04_31931154_T_	1	0	1	0	1	1	2	1	1	2	0	2	2	0	2	1	2	0	2	1	0	1	1	1	1	1	1	1	1	0	2	1	1	1	1	1	1	2	1	1	1	1	2	2	0	0	2	0	1
Gm04_31684476_A_	1	0	1	0	1	1	2	1	1	2	0	2	2	0	2	1	2	0	2	1	0	1	1	1	1	1	1	1	1	0	2	1	1	1	1	1	1	2	1	1	1	1	2	2	0	0	2	0	1
Gm04_31563467_T_	1	0	1	0	1	1	2	1	1	2	0	2	2	0	2	1	2	0	2	1	0	1	1	1	1	1	1	1	1	0	2	1	1	1	1	1	1	2	1	1	1	1	2	2	0	0	2	0	1
Gm04_31436577_C_	1	0	1	0	1	1	2	1	1	2	0	2	2	0	2	1	2	0	2	1	0	1	1	1	1	1	1	1	1	0	2	1	1	1	1	1	1	2	1	1	1	1	2	2	0	0	2	0	1
Gm04_31267511_G_	1	0	1	0	1	1	2	1	1	2	0	2	2	0	2	1	2	0	2	1	0	1	1	1	1	1	1	1	1	0	2	1	1	1	1	1	1	2	1	1	1	1	2	2	0	0	2	0	1
Gm04_31211384_C_	1	0	1	0	1	1	2	1	1	2	0	2	2	0	2	1	2	0	2	1	0	1	1	1	1	1	1	1	1	0	2	1	1	1	1	1	1	2	1	1	1	1	2	2	0	0	2	0	1
Gm04_31181862_G_	1	0	1	0	1	1	2	1	1	2	0	2	2	0	2	1	2	0	2	1	0	1	1	1	1	1	1	1	1	0	2	1	1	1	1	1	1	2	1	1	1	1	2	2	0	0	2	0	1
Gm04_31038638_T_	1	0	1	0	1	1	2	1	1	2	0	2	2	0	2	1	2	0	2	1	0	1	1	1	1	1	1	1	1	0	2	1	1	1	1	1	1	2	1	1	1	1	2	2	0	0	2	0	1
Gm04_30800512_G_	1	0	1	0	1	1	2	1	1	2	0	2	2	0	2	1	2	0	2	1	0	1	1	1	1	1	1	1	1	0	2	1	1	1	1	1	1	2	1	1	1	1	2	2	0	0	2	0	1
Gm04_30739677_A_	1	0	1	0	1	1	2	1	1	2	0	2	2	0	2	1	2	0	2	1	0	1	1	1	1	1	1	1	1	0	2	1	1	1	1	1	1	2	1	1	1	1	2	2	0	0	2	0	1
Gm04_30618032_A_	1	0	1	0	1	1	2	1	1	2	0	2	2	0	2	1	2	0	2	1	0	1	1	1	1	1	1	1	1	0	2	1	1	1	1	1	1	2	1	1	1	1	2	2	0	0	2	0	1
Gm04_30457043_A_	1	0	1	0	1	1	2	1	1	2	0	2	2	0	2	1	2	0	2	1	0	1	1	1	1	1	1	1	1	0	2	1	1	1	1	1	1	2	1	1	1	1	2	2	0	0	2	0	1
Gm04_30420092_A_	1	0	1	0	1	1	2	1	1	2	0	2	2	0	2	1	2	0	2	1	0	1	1	1	1	1	1	1	1	0	2	1	1	1	1	1	1	2	1	1	1	1	2	2	0	0	2	0	1
Gm04_30159368_C_	1	0	1	0	1	1	2	1	1	2	0	2	2	0	2	1	2	0	2	1	0	1	1	1	1	1	1	1	1	0	2	1	1	1	1	1	1	2	1	1	1	1	2	2	0	0	2	0	1
Gm04_30098720_A_	1	0	1	0	1	1	2	1	1	2	0	2	2	0	2	1	2	0	2	1	0	1	1	1	1	1	1	1	1	0	2	1	1	1	1	1	1	2	1	1	1	1	2	2	0	0	2	0	1
Gm04_30058999_T_	1	0	1	0	1	1	2	1	1	2	0	2	2	0	2	1	2	0	2	1	0	1	1	1	1	1	1	1	1	0	2	1	1	1	1	1	1	2	1	1	1	1	2	2	0	0	2	0	1
Gm12_18062812_A_	1	0	1	0	1	1	2	1	1	2	0	2	2	0	2	1	2	0	2	1	0	1	1	1	1	1	1	1	1	0	2	1	1	1	1	1	1	2	1	1	1	1	2	2	0	0	2	0	1
Gm18_25169738_G_	1	0	1	0	1	1	2	1	1	2	0	2	2	0	2	1	2	0	2	1	0	1	1	1	1	1	1	1	1	0	2	1	1	1	1	1	1	2	1	1	1	1	2	2	0	0	2	0	1
Gm18_26396917_A_	1	0	1	0	1	1	2	1	1	2	0	2	2	0	2	1	2	0	2	1	0	1	1	1	1	1	1	1	1	0	2	1	1	1	1	1	1	2	1	1	1	1	2	2	0	0	2	0	1
Gm18_27207283_T_	1	0	1	0	1	1	2	1	1	2	0	2	2	0	2	1	2	0	2	1	0	1	1	1	1	1	1	1	1	0	2	1	1	1	1	1	1	2	1	1	1	1	2	2	0	0	2	0	1
Gm04_20921247_T_	1	0	1	0	1	1	2	1	1	2	0	2	2	0	2	1	2	0	2	1	0	1	1	1	1	1	1	1	1	0	2	1	1	1	1	1	1	2	1	1	1	1	2	2	0	0	2	0	1
Gm04_20796034_A_	1	0	1	0	1	1	2	1	1	2	0	2	2	0	2	1	2	0	2	1	0	1	1	1	1	1	1	1	1	0	2	1	1	1	1	1	1	2	1	1	1	1	2	2	0	0	2	0	1
Gm04_20729591_G_	1	0	1	0	1	1	2	1	1	2	0	2	2	0	2	1	2	0	2	1	0	1	1	1	1	1	1	1	1	0	2	1	1	1	1	1	1	2	1	1	1	1	2	2	0	0	2	0	1
Gm04_24086337_A_	1	0	1	0	1	1	2	1	1	2	0	2	2	0	2	1	2	0	2	1	0	1	1	1	1	1	1	1	1	0	2	1	1	1	1	1	1	2	1	1	1	1	2	2	0	0	2	0	1
Gm04_24276060_G_	1	0	1	0	1	1	2	1	1	2	0	2	2	0	2	1	2	0	2	1	0	1	1	1	1	1	1	1	1	0	2	1	1	1	1	1	1	2	1	1	1	1	2	2	0	0	2	0	1
Gm04_25230364_T_	1	0	1	0	1	1	2	1	1	2	0	2	2	0	2	1	2	0	2	1	0	1	1	1	1	1	1	1	1	0	2	1	1	1	1	1	1	2	1	1	1	1	2	2	0	0	2	0	1
Gm04_28018833_G_	1	0	1	0	1	1	2	1	1	2	0	2	2	0	2	1	2	0	2	1	0	1	1	1	1	1	1	1	1	0	2	1	1	1	1	1	1	2	1	1	1	1	2	2	0	0	2	0	1
Gm04_36357346_T_	1	0	1	0	1	1	2	1	1	2	0	2	2	0	2	1	2	0	2	1	0	1	1	1	1	1	1	1	1	0	2	1	1	1	1	1	1	2	1	1	1	1	2	2	0	0	2	0	1
Gm04_36604337_A_	1	0	1	0	1	1	2	1	1	2	0	2	2	0	2	1	2	0	2	1	0	1	1	1	1	1	1	1	1	0	2	1	1	1	1	1	1	2	1	1	1	1	2	2	0	0	2	0	1
Gm04_37126858_A_	1	0	1	0	1	1	2	1	1	2	0	2	2	0	2	1	2	0	2	1	0	1	2	1	1	1	1	1	1	0	2	1	1	1	1	1	1	2	1	1	1	1	2	2	0	0	2	0	1
Gm04_37474521_G_	1	0	1	0	1	1	2	1	1	2	0	2	2	0	2	1	2	0	2	1	0	1	2	1	1	1	1	1	1	0	2	1	1	1	1	1	1	2	1	1	1	1	2	2	0	0	2	0	1
Gm04_37799809_T_	1	0	1	0	1	1	2	1	1	2	0	2	2	0	2	1	2	0	2	1	0	1	2	1	1	1	1	1	1	0	2	1	1	1	1	1	1	2	1	1	1	1	2	2	0	0	2	0	1
Gm04_38135736_T_	1	0	1	0	1	1	2	1	1	2	0	2	2	0	2	1	2	0	2	1	0	1	2	1	1	1	1	1	1	0	2	1	1	1	1	1	1	2	1	1	1	1	2	2	0	0	2	0	1
Gm04_38840391_A_	1	0	1	0	1	1	2	1	1	2	0	2	2	0	2	1	2	0	2	1	0	1	2	1	1	1	1	1	1	0	2	1	1	1	1	1	1	2	1	1	1	1	2	2	0	0	2	0	1
Gm04_39087487_T_	1	0	1	0	1	1	2	1	1	2	0	2	2	0	2	1	2	0	2	1	0	1	2	1	1	1	1	1	1	0	2	1	1	1	1	1	1	2	1	1	1	1	2	2	0	0	2	0	1
Gm04_39373584_G_	1	0	1	0	1	1	2	1	1	2	0	2	2	0	2	1	2	0	2	1	0	1	2	1	1	1	1	1	1	0	2	1	1	1	1	1	1	2	1	1	1	1	2	2	0	0	2	0	1
Gm04_39753174_T_	1	0	1	0	1	1	2	1	1	2	0	2	2	0	2	1	2	0	2	1	0	1	2	1	1	1	1	1	1	0	2	1	1	1	1	1	1	2	1	1	1	1	2	2	0	0	2	0	1
Gm04_40545788_G_	1	0	1	0	1	1	2	1	1	2	0	2	2	0	2	1	2	0	2	1	0	1	2	1	1	1	1	1	1	0	2	1	1	1	1	1	1	2	1	1	1	1	2	2	0	0	2	0	1
Gm04_40668983_A_	1	0	1	0	1	1	2	1	1	2	0	2	2	0	2	1	2	0	2	1	0	1	2	1	1	1	1	1	1	0	2	1	1	1	1	1	1	2	1	1	1	1	2	2	0	0	2	0	1
Gm04_40811025_C_	1	0	1	0	1	1	2	1	1	2	0	2	2	0	2	1	2	0	2	1	0	1	2	1	1	1	1	1	1	0	2	1	1	1	1	1	1	2	1	1	1	1	2	2	0	0	2	0	1
Gm04_40995323_A_	1	0	1	0	1	1	2	1	1	2	0	2	2	0	2	1	2	0	2	1	0	1	2	1	1	1	1	1	1	0	2	1	1	1	1	1	1	2	1	1	1	1	2	2	0	0	2	0	1
Gm04_41071612_A_	1	0	1	0	1	1	2	1	1	2	0	2	2	0	2	1	2	0	2	1	0	1	2	1	1	1	1	1	1	0	2	1	1	1	1	1	1	2	1	1	1	1	2	2	0	0	2	0	1
Gm04_42290567_T_	1	0	1	0	1	1	2	1	1	2	0	2	2	0	2	1	2	0	2	1	0	1	2	1	1	1	1	1	1	0	2	1	1	1	1	1	1	2	1	1	1	2	2	2	0	0	2	0	1
Gm04_42459236_A_	1	0	1	0	1	1	2	2	1	2	0	2	2	0	2	1	2	0	2	1	0	1	2	1	1	1	1	1	1	0	2	1	1	1	1	1	1	2	1	1	1	2	2	2	0	0	2	0	1
Gm04_42638631_T_	1	0	2	0	1	1	2	2	1	2	0	2	2	0	2	1	2	0	1	1	0	1	2	1	1	1	1	1	1	0	2	1	1	1	1	1	1	2	1	1	1	2	2	2	0	0	2	0	1
Gm04_42754380_A_	1	0	2	0	1	1	2	2	1	2	0	2	2	0	2	1	2	0	1	1	0	1	2	1	1	1	1	1	1	0	2	1	1	1	1	1	1	2	1	1	1	2	2	2	0	0	2	0	1
Gm04_42832910_C_	1	0	2	0	1	1	2	2	1	2	0	2	2	0	2	1	2	0	1	1	0	1	2	1	1	1	1	1	1	0	2	1	1	0	1	1	1	2	1	1	1	2	2	2	0	0	2	0	1
Gm04_42951376_G_	1	0	2	0	1	1	2	2	1	2	0	2	2	1	2	1	2	0	1	1	0	1	2	1	1	1	1	1	1	0	2	1	1	0	1	1	1	2	1	1	1	2	2	2	0	0	2	0	1
Gm04_43157873_A_	1	0	2	0	1	1	2	2	1	2	0	2	2	1	2	1	2	0	1	1	0	1	2	1	1	1	1	1	1	0	2	1	1	0	1	1	1	2	1	1	1	2	2	2	0	0	2	0	1
Gm04_43390997_A_	1	0	2	0	1	1	2	2	1	2	0	2	2	1	2	1	2	0	1	1	0	1	2	1	1	1	1	1	1	0	2	1	1	0	1	1	1	2	1	1	1	2	2	2	0	0	2	0	1
Gm04_43645980_A_	1	1	2	0	1	1	2	2	1	2	0	2	2	1	1	1	2	0	1	1	0	0	2	1	1	1	1	1	1	0	2	1	1	0	1	1	1	2	1	1	1	1	2	2	0	0	2	0	1
Gm04_43738337_A_	1	1	2	0	1	1	2	2	1	2	0	2	2	1	1	1	2	0	1	1	0	0	2	1	1	1	1	1	1	0	2	1	1	0	1	1	1	2	1	1	1	1	2	2	0	0	2	0	1
Gm04_43800862_C_	1	1	1	0	1	1	2	2	1	2	0	2	2	1	1	1	2	0	1	1	0	0	2	1	1	1	1	1	1	0	2	1	1	0	1	1	1	2	1	1	1	1	2	2	0	0	2	0	1
Gm04_43966863_G_	1	1	1	0	1	1	2	2	1	2	0	2	2	1	1	1	2	0	1	1	0	0	2	1	1	1	1	2	1	0	2	1	1	0	1	1	1	2	1	1	1	1	2	2	0	1	2	0	1
Gm04_44170480_C_	1	1	1	0	1	1	2	2	1	2	0	1	2	1	1	1	2	0	1	1	0	0	2	1	1	1	1	2	1	0	2	1	1	0	1	1	1	2	1	1	1	1	2	2	0	1	2	0	1
Gm04_44220515_C_	1	1	1	0	1	1	2	2	1	2	0	1	2	1	1	1	2	0	1	1	0	0	2	1	1	1	1	2	1	0	2	1	1	0	1	1	1	2	1	1	1	1	2	1	0	1	2	0	1
Gm04_44290827_T_	1	1	1	0	1	1	2	2	1	2	0	1	2	1	1	1	2	0	1	1	0	0	2	1	1	1	1	2	1	0	2	1	1	0	1	1	1	2	1	1	1	1	2	1	0	1	2	0	1
Gm04_44518121_G_	1	1	1	0	1	1	2	2	1	2	0	1	2	1	1	1	2	0	1	1	0	0	2	1	1	1	1	2	1	0	2	1	1	0	1	1	1	2	1	1	1	1	2	1	0	1	2	0	1
Gm04_44746590_T_	1	1	1	0	1	1	2	2	1	2	0	1	2	1	1	1	2	0	1	1	0	0	2	1	1	1	1	2	1	0	2	1	1	0	1	1	1	2	1	1	1	1	2	1	0	1	2	0	1
Gm04_44873112_T_	1	1	1	0	1	1	2	2	1	2	0	1	2	1	1	1	2	0	1	1	0	0	2	1	1	1	1	2	1	0	2	1	1	0	1	1	1	2	1	1	1	1	2	1	0	1	2	0	1
Gm04_44924553_A_	1	1	1	0	1	1	2	2	1	2	0	1	2	1	1	1	2	0	1	1	0	0	2	1	1	1	1	2	1	0	2	1	1	0	1	1	1	2	1	1	1	1	2	1	0	1	2	0	1
Gm04_45004787_A_	1	1	1	0	1	1	1	2	1	2	0	1	2	1	1	1	2	0	1	1	0	0	2	1	1	1	1	2	1	0	2	1	1	0	1	1	1	2	1	1	1	1	2	1	0	1	2	0	1
Gm04_45146452_T_	1	1	1	0	1	1	1	2	1	2	0	1	2	1	1	1	2	0	1	2	0	0	2	1	1	1	1	2	1	0	2	1	1	0	1	1	1	2	1	1	1	1	2	1	0	1	2	0	1
Gm04_45440686_T_	1	1	1	0	1	1	1	2	1	2	0	1	2	1	1	1	2	0	1	2	0	0	2	1	1	1	1	2	1	0	2	1	1	0	1	1	1	2	1	1	1	1	2	1	0	1	2	0	1
Gm04_45857325_T_	1	1	1	0	1	1	1	2	1	2	0	1	2	2	1	1	2	2	1	2	0	0	2	1	1	1	2	2	1	0	2	1	2	0	1	1	1	2	1	1	1	1	2	1	0	1	1	0	1
Gm04_45999196_C_	1	1	1	0	1	1	1	2	1	2	0	1	2	2	1	1	2	2	1	2	0	0	2	1	1	1	2	2	1	0	2	1	2	0	1	1	1	2	1	1	1	1	2	1	0	1	1	0	1
Gm04_46086046_G_	1	1	1	0	1	1	1	2	1	2	0	1	2	2	1	1	2	2	1	2	0	0	2	1	1	1	2	2	1	0	2	1	2	0	0	2	1	2	1	1	1	1	2	1	0	1	1	0	1
Gm04_46280438_G_	1	1	1	0	1	1	1	2	1	2	0	1	2	2	1	1	2	2	1	2	0	0	2	1	1	1	2	2	1	0	2	1	2	0	0	2	1	2	1	1	1	1	2	1	0	1	1	0	1
Gm04_46469835_C_	1	1	1	0	1	1	1	2	1	2	0	1	2	2	1	1	2	2	1	2	0	0	2	1	1	1	2	2	2	0	2	1	2	0	0	2	1	2	1	1	1	1	2	1	0	1	1	1	1
Gm04_46873023_T_	1	1	1	0	1	1	0	2	1	2	0	1	2	2	1	1	2	2	1	2	0	0	2	1	1	1	2	2	2	1	2	1	2	0	0	2	1	2	2	1	1	1	2	1	0	1	1	1	1
Gm04_46966383_G_	1	1	1	0	1	1	0	2	1	2	0	1	2	2	1	1	2	2	1	2	0	0	2	1	1	1	2	2	2	1	2	1	2	0	0	2	1	2	2	1	1	1	2	1	0	1	1	1	1
Gm04_47414790_G_	1	1	0	0	1	1	0	2	1	2	0	1	2	2	1	1	1	2	1	2	0	0	2	1	1	2	2	2	2	1	2	1	2	0	0	2	1	2	2	1	1	1	2	1	0	1	1	1	1
Gm04_47540792_T_	1	1	0	0	1	1	0	2	1	2	0	1	2	2	1	1	1	2	1	2	0	0	2	1	1	2	2	2	2	1	2	1	2	0	0	2	1	2	2	1	1	1	2	1	0	1	1	1	1
Gm04_47815130_T_	1	1	0	0	1	1	0	2	1	1	0	1	2	2	1	0	1	2	1	2	1	0	2	1	0	2	2	2	2	1	1	1	2	0	0	2	1	2	2	1	1	1	2	1	0	1	1	-1	1
Gm04_47957714_A_	1	1	0	0	1	1	0	2	1	1	0	1	2	2	1	0	1	2	1	2	1	0	2	1	0	2	2	2	2	1	1	0	2	0	0	2	1	2	2	1	1	1	2	1	0	1	1	1	1
Gm04_48140577_G_	1	1	0	0	1	2	0	2	1	1	0	1	2	2	1	0	1	2	1	2	1	0	2	1	0	2	2	2	2	1	1	0	2	0	0	2	1	2	2	1	1	1	1	1	0	2	1	1	1
Gm04_48198636_G_	1	1	0	0	1	2	0	2	1	1	0	1	2	2	1	0	1	2	1	2	1	0	2	1	0	2	2	2	2	1	1	0	2	0	0	2	1	2	2	1	1	1	1	1	0	2	1	1	1
Gm04_48244118_G_	1	1	0	0	1	2	0	2	1	1	0	1	2	2	1	0	1	2	1	2	1	0	2	1	0	2	2	2	2	1	1	0	2	0	0	2	1	2	2	1	1	1	1	1	0	2	1	1	1
Gm04_48354680_T_	1	1	0	0	1	2	0	2	1	1	0	1	2	2	1	0	1	2	1	2	1	0	2	2	0	2	2	2	2	1	1	0	2	0	0	2	1	2	2	1	1	1	1	1	0	2	1	1	1
Gm04_48605014_T_	1	1	0	1	1	2	0	2	2	1	0	1	2	2	1	0	1	2	1	2	1	0	2	2	0	2	2	2	2	1	1	0	2	0	0	2	1	2	2	1	0	1	1	0	0	2	1	1	1
Gm04_48670188_A_	1	1	0	1	1	2	0	2	2	1	0	1	2	2	1	0	1	2	1	2	1	0	2	2	0	2	2	2	2	1	1	0	2	0	0	2	1	2	2	1	0	1	1	0	0	2	1	1	1
Gm04_48812166_A_	1	1	0	1	1	2	0	2	2	1	0	1	2	2	1	0	1	2	1	2	1	0	2	2	1	2	2	2	2	1	1	1	2	0	0	2	1	2	2	1	0	1	1	0	0	2	1	1	1
Gm04_48922546_A_	1	1	0	1	1	2	0	2	2	1	0	1	2	2	1	0	1	2	1	2	1	0	2	2	1	2	2	2	2	1	1	1	2	0	0	2	1	2	2	1	0	1	1	0	0	2	1	1	1
Gm04_48977363_C_	1	1	0	1	1	2	0	2	2	1	0	1	2	2	1	0	1	2	1	2	1	0	2	2	1	2	2	2	2	1	1	1	2	0	0	2	1	2	2	1	0	1	1	0	0	2	1	1	1
Gm04_49060197_T_	1	1	0	1	1	2	0	2	2	1	0	1	2	2	1	0	1	2	1	2	1	0	2	2	1	2	2	2	2	1	1	1	2	0	0	2	1	2	2	1	0	1	1	0	0	2	1	1	1
Gm05_8597246_C_T	2	0	1	2	2	1	0	1	0	1	1	1	1	1	2	1	0	0	0	1	1	1	1	1	0	1	1	2	0	1	0	1	1	1	1	2	1	2	1	2	0	0	1	1	0	2	0	2	1
Gm05_8562208_A_G	2	0	1	2	2	1	0	1	0	1	1	1	1	1	2	1	0	0	0	1	1	1	1	1	0	1	1	2	0	1	0	1	1	1	1	2	1	2	1	2	0	0	1	1	0	2	0	2	1
Gm05_8525159_C_T	2	0	1	2	2	1	0	1	0	1	1	1	1	1	2	1	0	0	0	1	1	1	1	1	0	1	1	2	0	1	0	1	1	1	1	2	1	2	1	2	0	0	1	1	0	2	0	2	1
Gm05_8492435_A_G	2	0	1	2	2	1	0	1	0	1	1	1	1	1	2	1	0	0	0	1	1	1	1	1	0	1	1	2	1	1	0	1	1	1	1	2	1	2	1	2	0	0	1	1	0	2	0	2	1
Gm05_8295170_T_C	2	0	1	2	2	1	0	1	0	1	1	1	1	1	2	1	0	0	1	1	1	1	1	1	0	1	1	2	1	1	0	1	1	1	1	2	1	2	1	2	0	0	1	1	0	2	0	2	1
Gm05_8074146_A_G	2	0	1	2	2	1	0	1	0	1	0	1	1	1	2	1	0	0	1	1	1	1	0	1	0	1	1	2	1	1	0	1	1	1	1	2	0	2	1	2	0	0	1	1	0	2	0	2	1
Gm05_8031928_A_C	2	0	1	2	2	1	0	1	0	1	0	1	1	1	2	1	0	0	1	1	1	1	0	1	0	1	1	2	1	1	0	1	1	1	1	2	0	2	1	2	0	0	1	1	0	2	0	2	1
Gm05_7766091_G_A	2	0	1	2	1	1	0	1	0	1	0	1	1	1	2	1	0	0	1	1	1	1	0	1	0	1	1	2	1	1	1	1	1	1	1	2	0	2	1	2	0	1	1	1	0	1	0	2	1
Gm05_7714399_A_C	2	0	1	2	1	1	1	1	0	1	0	1	1	1	2	1	1	0	1	1	1	1	0	1	0	1	1	2	1	1	1	1	1	1	1	2	0	2	1	2	0	1	1	1	0	1	0	2	1
Gm05_7681969_G_A	2	0	1	2	1	1	1	1	0	1	0	1	1	1	2	1	1	0	1	1	1	1	0	1	0	1	1	2	1	1	1	1	1	1	1	2	0	2	1	2	0	1	1	1	0	1	0	2	1
Gm05_7588610_C_T	2	0	1	2	1	1	1	0	0	1	0	1	1	1	2	1	1	0	1	1	1	1	0	1	0	1	1	2	1	1	1	1	1	1	1	2	0	2	1	2	0	1	1	1	0	1	0	2	1
Gm05_7542380_A_C	2	0	1	2	1	1	1	0	0	1	0	1	1	1	2	1	1	0	1	1	1	1	0	1	0	1	1	2	1	1	1	1	1	1	1	2	0	2	1	2	0	1	1	1	0	1	0	2	1
Gm05_285672_T_C	2	0	1	2	1	1	1	0	0	1	0	1	1	1	2	1	1	0	1	1	1	1	0	1	0	1	2	2	1	1	1	1	1	1	1	2	0	1	1	1	0	1	1	0	0	1	0	2	1
Gm05_492138_C_T	2	0	0	2	1	1	1	0	0	1	0	1	1	1	2	1	1	0	1	1	1	1	0	0	0	1	2	2	1	1	1	1	1	1	1	2	0	1	1	1	0	1	1	0	0	1	0	2	1
Gm05_538322_G_T	2	0	0	2	1	1	1	0	0	1	0	1	1	1	2	1	1	0	1	1	1	1	0	0	0	1	2	2	1	1	1	1	1	1	1	2	0	1	1	1	0	1	1	0	0	1	0	2	1
Gm05_682648_A_G	2	0	0	2	1	1	1	0	0	1	0	1	1	1	2	1	1	0	1	1	1	1	0	0	0	1	2	2	1	1	1	1	1	1	0	2	0	1	1	1	0	1	1	0	0	1	0	2	1
Gm05_888436_A_G	2	0	0	2	1	1	2	0	0	1	0	1	1	1	2	0	1	0	1	1	1	1	0	0	0	1	2	2	1	1	1	1	1	1	0	2	0	1	1	1	0	1	1	0	0	1	0	2	1
Gm05_1043092_G_T	2	0	0	2	1	1	2	0	0	1	0	1	1	1	2	0	1	0	1	2	1	1	0	0	0	1	2	2	1	1	1	1	1	1	0	2	0	1	1	1	0	1	1	0	0	1	0	2	1
Gm05_1106905_A_G	2	0	0	2	1	1	2	0	0	1	0	1	1	1	2	0	1	0	1	2	1	1	0	0	0	1	2	2	1	1	1	1	1	1	0	2	0	1	1	1	0	1	1	0	0	1	0	2	1
Gm05_1175804_G_A	2	0	0	2	1	1	2	0	0	1	0	1	1	1	1	0	1	0	1	2	1	1	0	0	0	1	2	2	1	1	1	1	1	1	0	2	0	1	1	1	0	1	1	0	0	1	0	2	1
Gm05_1236013_A_C	2	0	0	2	1	1	2	0	0	1	0	1	1	1	1	0	1	0	1	2	1	1	0	0	0	1	2	2	1	1	1	1	1	1	0	2	0	1	1	1	0	1	2	0	0	1	0	2	1
Gm05_1500111_G_A	2	0	0	2	1	1	2	0	0	1	0	1	1	1	1	0	1	0	1	2	1	1	0	0	0	1	2	2	1	1	1	1	1	1	0	2	0	1	2	1	0	1	2	0	0	1	0	1	1
Gm05_1547102_C_T	2	0	0	2	1	1	2	0	0	1	0	1	1	1	1	0	1	0	1	2	1	1	0	0	0	1	2	2	1	1	1	1	1	1	0	2	0	1	2	1	0	1	2	0	0	1	0	1	1
Gm05_1705841_A_G	2	0	0	2	1	1	2	0	0	1	0	1	1	1	1	0	1	0	1	2	1	1	0	0	0	1	2	2	1	1	1	1	1	1	0	-1	0	1	2	1	0	1	2	0	0	1	0	1	1
Gm05_1744708_G_A	2	0	0	2	1	1	2	0	0	1	0	1	1	1	1	0	1	0	1	2	1	1	0	0	0	1	2	2	1	1	1	1	1	1	0	2	0	1	2	1	0	1	2	0	0	1	0	1	1
Gm05_1979844_C_A	2	0	0	2	1	1	2	0	0	1	0	1	1	1	1	0	1	0	1	2	0	0	0	0	0	2	2	2	1	1	1	1	1	1	0	2	0	1	2	1	0	1	2	0	0	1	0	1	1
Gm05_2216235_A_G	2	1	0	2	1	1	2	0	0	2	0	1	1	1	1	0	1	0	1	2	0	0	0	1	1	2	2	2	1	1	1	1	1	1	0	2	0	1	2	1	0	1	2	0	0	1	0	1	1
Gm05_2352061_C_T	2	1	0	2	1	1	2	0	0	2	0	1	1	1	1	0	1	0	1	2	0	0	0	1	1	2	2	2	1	1	1	1	2	1	0	2	0	1	2	1	0	1	2	0	0	1	0	1	1
Gm05_2674662_T_G	2	1	0	2	1	1	2	0	0	2	0	1	1	1	1	0	1	0	1	2	0	0	0	1	1	2	2	2	1	1	1	1	2	1	0	2	0	1	2	1	0	1	2	0	0	1	0	1	1
Gm05_2708074_T_C	2	1	0	2	1	1	2	0	0	2	0	1	1	1	1	0	1	0	1	2	0	0	0	1	1	2	2	2	1	1	1	1	2	1	0	2	0	1	2	1	0	1	2	0	0	1	0	1	1
Gm05_2738064_T_C	2	1	0	2	1	1	2	0	0	2	0	1	1	1	1	0	1	0	1	2	0	0	0	1	1	2	2	2	1	1	1	1	2	1	0	2	0	1	2	1	0	1	2	0	0	1	0	1	1
Gm05_2889929_A_G	2	1	0	2	1	1	2	0	0	2	0	1	1	1	1	0	1	0	1	2	0	0	0	1	1	2	2	2	1	1	1	1	2	1	0	2	0	1	2	1	0	1	2	0	0	1	0	1	1
Gm05_3284858_A_G	2	1	0	2	1	1	2	0	0	2	0	1	1	1	1	0	1	0	1	2	0	0	1	1	1	2	2	2	1	1	1	1	1	1	0	2	0	1	2	0	0	1	2	0	0	1	0	1	1
Gm05_3505412_G_A	2	1	0	2	1	1	2	1	0	2	0	1	1	0	1	0	1	0	1	2	0	0	1	1	1	2	2	1	1	1	1	1	0	1	0	2	0	1	2	0	0	1	2	0	0	1	0	1	1
Gm05_3569588_T_C	2	1	0	2	1	1	2	1	0	2	0	1	1	0	1	0	1	0	1	2	0	0	1	1	1	2	2	1	1	1	1	1	0	1	0	2	0	1	2	0	0	1	2	0	0	1	0	1	1
Gm05_3664732_A_G	2	1	0	2	1	1	2	1	0	2	0	1	1	0	1	0	1	0	1	2	0	0	1	1	1	2	2	1	1	1	1	1	0	1	0	2	0	1	2	0	0	1	2	0	0	1	0	1	1
Gm05_3764264_C_T	2	1	0	2	1	1	2	1	0	2	0	1	1	0	1	0	1	0	1	2	0	0	1	1	1	2	2	0	1	1	1	1	0	1	0	2	0	1	2	0	0	1	2	0	0	1	0	1	1
Gm05_3859212_C_T	2	1	0	2	1	1	2	1	0	2	0	1	1	0	1	0	1	0	1	2	0	0	1	1	1	2	2	0	1	1	1	1	0	1	0	2	0	1	2	0	0	1	2	0	0	1	0	1	1
Gm05_3905135_T_C	2	1	0	2	1	1	2	1	1	2	0	1	1	0	1	0	1	0	1	2	0	0	1	1	1	2	2	0	1	1	1	1	0	1	0	2	0	1	2	0	0	1	2	0	0	1	0	1	1
Gm05_4037530_A_G	2	1	0	2	1	1	2	1	1	2	0	1	1	0	1	0	1	0	1	2	0	0	1	1	1	2	2	0	1	1	1	1	0	1	0	2	0	1	2	0	0	1	2	0	0	1	0	1	1
Gm05_4079565_C_T	2	1	0	2	1	1	2	1	1	2	0	1	1	0	1	0	1	0	1	2	0	0	1	1	1	2	2	0	1	1	1	1	0	1	0	2	0	1	2	0	0	1	2	0	0	1	0	1	1
Gm05_7107494_T_C	2	1	0	2	1	1	2	1	2	2	0	1	1	0	1	0	1	0	2	2	0	0	1	1	1	2	2	0	1	1	1	1	0	1	0	2	0	1	2	0	0	1	2	0	0	1	0	1	1
Gm05_16220329_T_	2	1	0	2	1	1	2	1	2	2	0	1	1	0	1	0	1	0	2	2	0	0	1	1	1	2	2	0	1	1	1	1	0	1	0	2	0	1	2	0	0	1	2	0	0	1	0	1	1
Gm05_23799613_A_	2	1	0	2	1	1	2	1	2	2	0	1	1	0	1	0	1	0	2	2	0	0	1	1	1	2	2	0	1	1	1	1	0	1	0	2	0	1	2	0	0	1	2	0	0	1	0	1	1
Gm05_26685967_G_	2	1	0	2	1	1	2	1	2	2	0	1	1	0	1	0	1	0	2	2	0	0	1	1	1	1	2	0	1	1	1	1	0	1	0	2	0	1	2	0	0	1	2	0	0	1	0	1	1
Gm05_26716419_G_	2	1	0	2	1	1	2	1	2	2	0	1	1	0	1	0	1	0	2	2	0	0	1	1	1	1	2	0	1	1	1	1	0	1	0	2	0	1	2	0	0	1	2	0	0	1	0	1	1
Gm05_26773791_T_	2	1	0	2	1	1	2	1	2	2	0	1	1	0	1	0	1	0	2	2	0	0	1	1	1	1	2	0	1	1	1	1	0	1	0	2	0	1	2	0	0	1	2	0	0	1	0	1	1
Gm05_27226936_A_	2	1	0	2	1	1	2	1	2	2	0	1	1	1	1	0	1	0	2	2	0	0	1	1	1	1	2	0	1	1	1	1	0	1	0	2	0	1	2	0	0	1	2	0	0	1	0	1	1
Gm05_27342672_T_	2	1	0	2	1	1	2	1	2	2	0	1	1	1	1	0	1	0	2	2	0	0	1	1	1	1	2	0	1	1	1	1	0	1	0	2	0	1	2	0	0	1	2	0	0	1	0	1	1
Gm05_27365188_A_	2	1	0	2	1	1	2	1	2	2	0	1	1	1	1	0	1	0	2	2	0	0	1	1	1	1	2	0	1	1	1	1	0	1	0	2	0	1	2	0	0	1	2	0	0	1	0	1	1
Gm05_28856521_T_	2	1	0	2	1	1	2	1	2	2	0	1	1	1	1	0	1	0	2	2	0	0	1	1	1	1	2	0	1	1	1	1	0	1	0	2	0	1	2	0	0	1	2	0	0	1	1	1	1
Gm05_29020658_G_	2	1	0	1	1	1	2	1	2	2	0	1	1	1	1	0	1	0	2	2	0	0	1	1	1	1	2	0	1	1	1	1	0	1	0	2	0	1	2	0	0	1	2	0	0	1	1	1	1
Gm05_29489577_A_	2	1	0	1	1	1	2	1	2	2	0	1	1	1	1	0	1	0	2	2	0	0	1	1	1	1	2	0	1	1	1	1	0	1	0	2	0	1	2	0	0	1	2	0	0	1	1	1	1
Gm05_29970914_A_	2	1	0	1	1	1	2	1	2	2	0	1	1	1	1	0	1	0	2	2	0	0	1	1	1	1	2	0	1	1	1	1	0	1	0	2	0	1	2	0	0	1	2	0	0	1	1	1	1
Gm05_30976228_G_	2	1	0	1	1	1	2	1	2	2	0	1	1	1	1	0	1	0	2	2	0	0	1	1	1	1	2	0	1	1	1	1	0	1	0	2	0	1	2	0	0	1	2	0	0	1	1	1	1
Gm05_31160955_A_	2	1	0	1	1	1	2	1	2	2	0	1	1	1	1	0	1	0	2	2	0	0	1	1	1	1	2	0	1	1	1	1	0	1	0	2	0	1	2	0	0	1	2	0	0	1	1	1	1
Gm05_31274857_A_	2	1	0	1	1	1	2	1	2	2	0	1	1	1	1	0	1	0	2	2	0	0	1	1	1	1	2	0	1	1	1	1	0	1	0	2	0	1	2	0	0	1	2	0	0	1	1	1	1
Gm05_31334797_C_	2	1	0	1	1	1	2	1	2	1	0	1	1	1	1	0	1	0	2	2	0	0	1	1	1	1	2	0	1	1	1	1	0	1	0	2	0	1	2	0	0	1	2	0	0	1	1	1	1
Gm05_31454134_T_	2	1	0	1	1	1	2	1	2	1	0	1	1	1	1	0	1	0	2	2	0	0	1	1	1	1	2	0	1	1	1	1	0	1	0	2	0	1	2	0	0	1	2	0	0	1	1	1	1
Gm05_31605772_A_	2	1	0	1	1	1	2	1	2	1	0	1	1	1	1	0	1	0	2	2	0	0	1	1	1	1	2	0	1	1	1	1	0	1	0	2	0	1	2	0	0	1	2	0	0	1	1	1	1
Gm05_31827868_T_	2	1	0	1	1	1	2	2	2	1	0	1	1	1	1	0	1	0	2	2	0	0	1	1	1	1	2	0	1	1	1	1	0	1	0	2	0	1	2	0	0	1	2	0	0	1	1	1	1
Gm05_33075880_T_	2	1	0	1	1	1	2	2	2	1	0	1	1	1	1	0	0	0	1	2	0	0	1	1	1	1	2	0	1	1	1	2	0	1	1	1	0	1	2	0	0	0	2	0	0	1	1	1	2
Gm05_33268964_T_	2	1	0	1	1	1	2	2	2	1	0	1	1	1	1	0	0	0	1	2	0	0	1	1	1	1	2	0	1	0	1	2	0	1	1	1	0	1	2	0	0	0	2	0	0	1	1	1	2
Gm05_33472263_A_	2	1	0	1	1	1	2	2	2	1	0	1	1	1	1	0	0	0	1	2	0	0	1	1	1	1	2	0	1	0	1	2	0	1	1	1	0	1	2	0	0	0	2	0	0	1	1	1	2
Gm05_33785297_T_	2	1	0	1	1	1	2	2	2	1	0	1	1	1	1	0	0	0	1	2	0	0	1	1	1	1	2	0	1	0	1	2	0	1	1	1	0	1	2	0	0	0	2	0	0	1	1	1	2
Gm05_33929183_C_	2	1	0	1	1	1	2	2	2	1	0	1	1	1	1	0	0	0	1	2	0	0	1	1	1	1	2	0	1	0	1	2	0	1	1	1	0	1	2	0	0	0	2	0	0	1	1	1	2
Gm05_34115366_T_	2	1	1	1	1	1	2	2	2	1	0	1	1	1	1	1	1	1	1	2	0	1	1	1	1	1	2	1	1	1	1	2	1	1	1	1	0	1	2	1	0	-1	2	1	1	1	1	1	2
Gm05_34190449_C_	2	1	0	1	1	1	2	2	2	1	0	1	1	1	0	1	0	0	1	2	0	1	1	1	1	1	2	0	1	0	1	2	0	0	1	1	0	1	2	0	0	0	2	0	0	1	1	1	2
Gm05_34234207_G_	2	1	0	1	1	1	2	2	2	1	0	1	1	1	0	1	0	0	1	2	0	1	1	1	1	1	2	0	1	0	1	2	0	0	1	1	0	1	2	0	0	0	2	0	0	1	1	1	2
Gm05_34294649_G_	2	1	0	1	1	1	2	2	2	1	0	1	1	1	0	1	0	0	1	2	0	1	1	1	1	1	2	0	1	0	1	2	0	0	1	1	0	1	2	0	0	0	2	0	0	1	1	1	2
Gm05_34620992_C_	2	1	0	1	1	1	2	2	2	1	0	1	1	1	0	1	0	0	1	2	0	1	1	1	1	1	2	0	1	0	1	2	0	0	1	1	0	1	2	0	0	0	2	0	0	1	1	1	2
Gm05_34765648_A_	2	1	0	1	1	1	2	2	1	1	0	1	1	1	0	1	0	0	1	2	0	1	1	1	1	1	2	1	1	0	1	2	0	0	1	1	0	1	2	0	0	0	2	0	0	1	1	1	2
Gm05_34830575_G_	2	1	0	1	1	1	2	2	1	1	0	1	1	1	0	1	0	0	1	2	0	1	1	1	1	1	2	1	1	0	1	2	0	0	1	1	0	1	2	0	0	0	2	0	0	1	1	1	2
Gm05_34887900_A_	2	1	0	1	1	1	2	2	1	1	0	1	1	1	0	1	0	0	0	2	0	1	1	1	1	1	2	1	1	0	1	2	0	0	1	1	0	1	2	0	0	0	2	0	0	1	1	1	2
Gm05_35039076_C_	2	1	0	1	1	1	2	2	1	1	0	1	1	1	0	1	0	0	0	1	0	1	1	1	1	1	2	1	1	0	1	2	0	0	1	1	0	1	2	1	0	0	2	0	0	1	1	1	2
Gm05_35152904_T_	2	1	0	1	1	1	2	2	1	1	0	1	1	1	0	1	0	0	0	1	0	1	1	1	1	1	2	1	1	0	1	2	0	0	1	1	0	1	2	1	0	0	2	0	0	1	1	1	2
Gm05_35196492_G_	2	1	0	1	1	1	2	2	1	1	0	1	1	1	0	1	0	0	0	1	0	1	1	1	1	1	2	1	1	0	1	2	0	0	1	1	0	1	2	1	0	0	2	0	0	1	1	1	2
Gm05_35368098_A_	2	1	0	1	1	1	2	2	1	1	0	1	1	1	0	1	0	0	0	1	0	1	1	1	1	1	2	1	1	0	1	2	0	0	1	1	0	1	2	1	0	0	2	0	0	1	1	1	2
Gm05_35450915_T_	2	1	0	1	1	1	2	2	1	1	0	1	1	1	0	2	0	0	0	1	0	1	1	1	1	1	2	2	1	0	1	2	0	0	1	1	0	1	2	1	0	0	2	0	0	1	1	1	2
Gm05_35754878_C_	2	1	0	1	1	1	2	2	1	1	0	1	1	1	0	2	0	0	0	1	0	1	1	1	1	1	2	2	1	0	1	2	0	0	1	1	0	1	2	1	0	0	2	0	0	1	1	1	2
Gm05_35860939_C_	2	1	0	1	1	1	2	2	1	1	0	1	1	1	0	2	0	0	0	1	0	1	1	1	1	1	2	2	1	0	1	2	0	0	1	1	0	1	2	1	0	0	2	0	0	1	1	1	2
Gm05_36028909_A_	2	1	0	1	1	1	2	2	1	1	0	1	1	1	0	2	0	0	0	1	0	1	1	1	2	1	2	2	1	0	1	2	0	0	1	1	0	1	2	1	0	0	1	1	0	1	1	1	2
Gm05_36115730_C_	2	1	0	1	1	1	2	2	1	1	0	1	1	1	0	2	0	0	0	1	0	1	1	1	2	1	2	2	1	0	1	2	0	0	1	1	0	1	2	1	0	0	1	1	0	1	1	1	2
Gm05_36190383_A_	2	1	0	1	1	1	2	2	1	1	0	1	1	1	0	2	0	0	0	1	0	1	1	1	2	1	2	2	1	0	1	2	0	0	1	1	0	1	2	1	0	0	1	1	0	1	1	1	2
Gm05_36429393_C_	2	1	0	1	1	1	2	2	1	1	0	1	1	1	0	2	0	0	0	1	0	1	1	1	2	1	2	2	1	0	1	2	0	0	1	1	0	1	2	1	0	0	1	1	0	1	1	1	2
Gm05_36465301_T_	2	1	0	1	1	1	2	2	1	1	0	1	1	1	0	2	0	0	0	1	0	1	1	1	2	1	2	2	1	0	2	2	0	0	1	1	0	1	2	1	0	0	1	1	0	1	1	1	2
Gm05_36558442_C_	2	1	0	1	1	1	2	2	1	1	0	1	1	1	0	2	0	0	0	1	0	1	1	1	2	1	2	2	1	0	2	2	0	0	1	1	0	1	2	1	0	0	1	1	0	1	1	1	2
Gm05_36626022_A_	2	1	0	1	1	1	2	2	1	1	0	1	1	1	0	2	0	0	0	1	0	1	1	1	2	1	2	2	1	0	1	2	0	0	1	1	0	1	2	1	0	0	1	1	0	1	1	1	2
Gm05_36749252_T_	2	0	0	1	1	1	2	2	1	1	0	1	1	1	0	2	0	0	0	1	0	1	1	1	2	1	2	2	1	0	2	2	0	0	1	1	0	1	2	1	0	0	1	1	0	1	1	1	2
Gm05_36769351_T_	2	0	0	1	1	1	2	2	1	1	0	1	1	1	0	2	0	0	0	1	0	1	1	1	2	1	2	2	1	0	2	2	0	0	1	1	0	1	2	1	0	0	1	1	0	1	1	1	2
Gm05_36849833_T_	2	0	0	1	1	1	2	2	1	1	0	1	1	1	0	2	0	0	0	1	0	1	1	1	2	1	2	2	1	0	1	2	0	0	1	1	0	1	2	1	0	0	1	1	0	1	1	1	2
Gm05_37027716_G_	2	0	0	1	1	2	2	2	1	1	0	1	1	1	0	2	0	0	0	1	0	1	1	1	2	1	2	2	1	0	1	2	0	0	1	0	0	1	2	1	0	0	1	1	0	1	1	1	2
Gm05_37071607_G_	2	0	0	1	1	2	2	2	1	1	0	1	1	1	0	2	0	0	0	1	0	1	1	1	2	1	2	2	1	0	1	2	0	0	1	0	0	1	2	1	0	0	1	1	0	1	1	1	2
Gm05_37115396_A_	2	0	0	1	1	2	2	2	1	1	0	1	1	1	0	2	0	0	0	1	0	1	1	1	2	1	2	2	1	0	1	2	0	0	1	0	0	1	2	1	0	0	1	1	0	1	1	1	2
Gm05_37260149_A_	2	0	0	1	1	2	2	2	1	1	0	1	1	1	0	2	0	0	0	1	0	1	1	1	2	1	2	2	1	0	1	2	0	0	1	0	0	1	2	1	0	0	1	1	0	1	1	1	2
Gm05_37480785_T_	2	0	0	1	1	2	2	2	1	1	0	1	1	1	0	2	0	0	0	1	0	1	1	1	2	1	2	2	1	0	1	2	0	0	1	0	0	1	2	1	0	0	1	1	0	1	1	1	2
Gm05_37592640_T_	2	0	0	1	1	2	2	2	1	1	0	1	1	1	0	2	0	0	0	1	0	1	1	1	2	1	2	2	1	0	1	2	0	0	1	0	0	1	2	1	0	0	1	1	0	1	1	1	2
Gm05_37650940_T_	2	0	0	1	1	2	2	2	1	1	0	1	1	1	0	2	0	0	0	1	0	1	1	1	2	1	2	2	1	0	1	2	0	0	1	0	0	1	2	1	0	0	1	1	0	1	1	1	2
Gm05_37848366_C_	2	0	0	1	1	2	2	2	1	1	0	1	1	1	0	2	0	0	0	1	0	2	1	1	2	1	2	2	1	0	1	2	0	0	1	0	0	1	2	1	0	1	1	1	0	1	1	1	2
Gm05_37990846_C_	2	0	0	1	1	2	2	2	1	1	0	1	1	1	0	2	0	0	0	1	0	2	1	1	2	1	2	2	1	0	1	2	0	0	1	0	0	1	2	1	0	1	1	1	0	1	1	1	2
Gm05_41740936_C_	2	0	0	1	1	2	2	1	1	1	0	1	1	1	0	2	0	0	0	1	1	2	1	1	2	1	2	2	1	0	1	2	1	0	1	0	0	1	2	1	0	1	1	1	0	1	1	1	2
Gm05_41658399_C_	2	0	0	1	1	2	2	1	1	1	0	1	1	1	0	2	0	0	0	1	1	2	1	1	2	1	2	2	1	0	1	2	1	0	1	-1	0	1	1	1	0	1	1	1	0	1	1	1	2
Gm05_41638179_T_	2	0	0	1	1	2	2	1	1	1	0	1	1	1	0	2	0	0	0	1	1	2	1	1	2	1	2	2	1	0	1	2	1	0	1	0	0	1	1	1	0	1	1	1	0	1	1	1	2
Gm05_41446899_T_	2	0	1	2	1	2	2	1	1	1	0	1	1	1	1	2	0	0	0	1	1	2	1	1	2	1	2	2	1	0	1	2	1	0	1	0	0	1	1	1	0	1	1	1	0	1	1	1	2
Gm05_41151290_T_	2	0	1	2	1	2	2	1	0	1	0	1	1	1	1	2	0	0	0	2	1	2	1	1	2	1	2	2	1	0	1	2	1	0	1	0	0	1	0	1	0	1	1	1	0	1	1	1	2
Gm05_41066968_A_	2	0	1	2	1	2	2	1	0	1	0	1	1	1	1	2	0	0	0	2	1	2	1	1	2	1	2	2	1	0	1	2	1	0	1	0	0	1	0	1	0	1	1	1	0	1	1	1	2
Gm05_40942868_G_	2	0	1	2	1	2	2	1	0	1	0	1	1	1	1	2	0	0	0	2	1	2	1	1	2	1	2	2	1	0	1	2	1	0	1	0	0	1	0	1	0	1	1	1	0	1	1	1	2
Gm05_40824886_T_	2	0	1	2	1	2	2	1	0	1	0	1	1	1	1	2	0	0	0	2	1	2	1	1	2	1	2	2	1	0	1	2	1	0	1	0	0	1	0	1	0	1	1	1	0	1	1	1	2
Gm05_40642754_C_	2	0	1	1	2	2	2	1	0	0	0	1	0	1	1	2	0	0	0	2	1	2	1	1	2	1	2	2	1	0	0	2	1	0	1	0	1	1	0	1	0	1	1	1	0	1	1	1	2
Gm05_40517408_T_	2	0	1	1	2	2	2	1	0	0	0	1	0	1	1	2	0	0	0	2	1	2	1	1	2	1	2	2	1	0	0	2	1	0	1	0	1	1	0	1	0	1	1	1	0	1	1	1	2
Gm05_40452052_G_	2	0	1	1	2	2	2	1	0	0	0	1	0	1	1	2	0	0	0	2	1	2	1	1	2	1	2	2	1	0	0	2	1	0	1	0	1	1	0	1	0	1	1	1	0	1	1	1	2
Gm05_40349605_T_	2	0	1	1	2	2	2	1	0	0	0	1	0	1	1	2	0	0	0	2	1	2	1	0	2	1	2	2	1	0	0	2	1	0	1	0	1	1	0	1	0	1	1	1	0	1	1	1	2
Gm05_39924642_C_	2	0	1	1	2	2	2	1	0	0	0	1	0	1	1	2	0	0	0	2	1	2	1	0	2	1	2	2	1	0	0	2	1	0	1	0	1	1	0	1	0	1	1	1	0	1	2	1	1
Gm05_39858447_T_	2	0	1	1	2	2	2	1	0	0	0	1	0	1	1	2	0	0	0	2	1	2	1	0	2	1	2	2	1	0	0	2	1	0	1	0	1	1	0	1	0	1	1	1	0	1	2	1	1
Gm05_39054172_A_	2	0	1	1	2	2	2	-1	0	0	0	1	0	1	1	2	0	0	0	2	1	2	1	1	2	1	2	2	1	0	0	2	1	0	1	0	1	2	0	1	0	1	1	1	0	1	1	1	1
Gm05_38674350_C_	2	0	0	1	2	2	2	1	0	0	0	1	0	1	1	2	0	0	1	2	1	2	1	1	2	1	2	2	1	0	0	2	1	0	1	0	1	2	0	2	0	1	1	1	0	1	1	1	1
Gm05_38636402_G_	2	0	0	1	2	2	2	1	0	0	0	1	0	1	1	2	0	0	1	2	1	2	1	1	2	1	2	2	1	0	0	2	1	0	1	0	1	2	0	2	0	1	1	1	0	1	1	1	1
Gm05_38596037_C_	2	0	0	1	2	2	2	1	0	0	0	1	0	1	1	2	0	0	1	2	1	2	1	1	2	1	2	2	1	1	0	2	1	0	1	0	1	2	0	2	0	1	1	1	0	1	1	1	1
Gm05_38259743_A_	2	0	0	1	2	2	2	1	0	0	0	1	0	1	1	2	0	0	1	2	1	2	1	1	2	1	1	2	1	1	0	2	1	0	1	0	1	2	0	2	0	1	1	1	0	1	1	1	1
Gm05_38231403_G_	2	0	0	1	2	2	2	1	0	0	0	1	0	1	1	2	0	0	1	2	1	2	1	1	2	1	1	2	1	1	0	2	1	0	1	0	1	2	0	2	0	1	1	1	0	1	1	1	1
Gm06_657590_T_G	1	0	0	1	1	1	2	2	2	0	1	2	1	0	1	2	1	2	2	2	1	2	1	0	1	0	2	1	1	0	2	2	0	1	1	0	0	1	2	0	0	1	0	0	0	0	1	1	0
Gm06_1609551_C_T	1	0	0	1	1	1	2	2	2	0	1	2	1	0	1	2	1	2	1	2	1	2	2	0	1	0	2	0	1	0	1	2	1	1	0	0	0	1	2	0	0	1	0	0	0	0	0	1	0
Gm06_1737718_C_T	1	0	0	1	1	1	2	2	2	0	1	2	1	0	1	2	1	2	1	2	1	2	2	0	1	0	2	0	1	0	1	2	1	1	0	0	0	1	2	0	0	1	0	0	0	0	0	1	0
Gm06_2086304_T_C	1	0	0	2	1	1	1	-1	2	0	1	2	1	0	1	2	1	2	1	2	1	2	2	0	1	0	2	0	1	0	1	2	1	1	0	1	0	1	2	0	0	1	0	0	0	0	0	1	0
Gm06_2325487_G_T	1	0	0	2	1	1	1	2	2	0	1	2	1	0	1	2	2	2	1	2	1	1	2	0	1	0	2	0	1	0	1	2	1	1	0	1	0	1	2	0	0	1	0	0	0	1	0	1	0
Gm06_2393421_A_G	1	0	0	2	1	1	1	2	2	0	1	2	1	0	1	2	2	2	1	2	1	1	2	0	1	0	2	0	1	0	1	2	1	1	0	1	0	1	2	0	0	1	0	0	0	1	0	1	0
Gm06_2481084_A_G	1	0	0	2	1	1	1	2	2	0	1	2	1	0	1	2	2	2	1	2	1	1	2	0	1	0	2	0	1	0	1	2	1	1	0	1	0	1	2	0	0	1	0	0	0	1	0	1	0
Gm06_2596995_A_G	1	0	0	2	1	1	1	2	2	0	1	2	1	0	1	2	2	2	1	2	1	1	2	0	1	0	2	0	1	0	1	2	1	1	0	1	0	1	2	0	0	1	0	0	0	1	0	1	0
Gm06_2649771_A_G	1	0	0	2	1	2	1	2	2	0	1	2	1	0	1	2	2	2	1	2	1	1	2	0	1	0	2	0	1	0	1	2	1	1	0	1	0	1	2	0	0	1	0	0	0	1	0	1	0
Gm06_2722611_C_T	1	0	0	2	1	2	1	2	2	0	1	2	1	0	1	2	2	2	1	2	1	1	2	0	1	0	2	0	1	0	1	2	1	1	0	1	0	1	2	0	0	1	0	0	0	1	0	1	0
Gm06_2990241_A_G	1	0	0	2	1	2	1	2	2	0	1	2	1	0	1	1	2	2	1	2	1	1	2	0	1	0	2	0	1	0	1	2	1	1	0	1	0	1	2	0	0	1	0	0	0	1	0	1	0
Gm06_3077486_G_A	1	0	0	2	1	2	1	2	2	0	1	2	1	0	1	1	2	2	1	2	1	1	2	0	1	0	2	0	1	0	1	2	1	1	0	1	0	1	2	0	0	1	0	0	0	1	0	1	0
Gm06_3252579_T_C	1	0	0	2	1	2	1	2	2	0	1	2	1	0	1	1	2	2	1	2	1	1	2	0	1	0	2	0	1	0	1	2	1	1	0	1	0	1	2	0	0	1	0	0	0	1	0	1	0
Gm06_3335673_A_G	1	0	0	2	1	2	1	2	2	0	1	2	1	0	1	1	2	2	1	2	1	1	2	0	1	0	2	0	1	0	1	2	1	1	0	1	0	1	2	0	0	1	0	0	0	1	0	1	0
Gm06_3370143_T_C	1	0	0	2	1	2	1	2	2	0	1	2	1	0	1	1	2	2	1	2	1	1	2	0	1	0	2	0	1	0	1	2	1	1	0	1	0	1	2	0	0	1	0	0	0	1	0	1	0
Gm06_3608127_T_C	1	0	0	2	1	2	1	2	2	0	1	2	1	0	1	1	2	2	1	2	1	1	2	0	1	0	2	0	1	0	1	2	1	1	0	1	0	1	2	0	0	1	0	0	0	1	0	1	0
Gm06_4302100_C_T	1	0	0	2	1	2	1	2	2	0	1	2	1	0	1	1	2	2	1	2	0	1	2	0	1	0	2	0	1	0	1	2	1	1	0	1	0	1	2	0	0	1	0	0	0	1	0	1	0
Gm06_4422517_A_G	1	0	0	2	1	2	1	2	2	0	1	2	1	0	1	1	2	2	1	2	0	1	2	0	1	0	2	0	1	0	1	2	1	1	0	1	0	1	2	0	0	1	0	0	0	1	0	1	0
Gm06_4578291_T_G	1	0	0	2	1	2	1	2	2	0	1	2	1	0	1	1	2	2	1	2	0	1	2	0	1	0	2	0	1	0	1	2	1	1	0	1	0	1	2	0	0	1	0	0	0	1	0	1	0
Gm06_4995087_A_G	1	0	0	2	1	2	1	2	2	0	1	2	1	0	1	1	2	2	1	2	0	1	2	0	1	1	2	0	1	0	1	2	1	1	0	1	0	1	2	0	0	1	0	0	0	1	0	1	0
Gm06_5058345_A_G	1	0	0	2	1	2	1	2	2	0	1	2	1	0	1	1	2	2	1	2	0	1	2	0	1	1	2	0	1	0	1	2	1	1	0	1	0	1	2	0	0	1	0	0	0	1	0	1	0
Gm06_5135025_A_G	1	0	0	2	1	2	1	2	2	0	1	2	1	0	1	1	2	2	1	2	0	1	2	0	1	1	2	0	1	0	1	2	1	1	0	1	0	2	2	0	0	1	0	0	0	1	0	1	0
Gm06_9081030_C_A	1	1	1	2	1	1	1	1	1	1	1	2	2	1	1	1	2	2	1	2	1	1	2	0	1	1	2	0	2	1	2	1	1	0	1	2	0	2	2	0	1	0	0	0	0	1	0	1	1
Gm06_9216536_A_C	1	1	1	2	1	1	1	1	1	1	1	2	2	1	1	1	2	2	1	2	1	1	2	0	1	1	2	0	2	1	2	1	1	0	1	2	0	2	2	0	1	0	0	0	0	1	0	1	1
Gm06_9442481_T_C	1	1	1	2	1	1	1	1	1	1	1	2	2	1	1	1	2	2	1	2	1	1	2	0	1	1	2	0	2	1	2	1	1	0	1	2	1	2	2	0	1	0	0	0	0	1	0	0	2
Gm06_11844498_A_	1	1	1	2	1	2	1	1	2	1	1	2	2	1	0	1	2	1	1	1	1	2	2	1	1	1	2	0	1	1	1	1	2	1	1	2	1	1	1	0	1	1	0	0	2	2	0	0	2
Gm06_11948808_G_	1	1	1	2	1	2	1	1	2	1	1	2	2	1	0	1	2	1	1	1	1	2	2	1	1	1	2	0	1	1	1	1	2	1	1	2	1	1	1	0	1	1	0	0	2	2	0	0	2
Gm06_12129311_G_	1	1	1	1	1	2	1	1	2	1	1	2	2	1	0	1	2	1	1	1	1	2	2	1	1	1	2	0	1	1	1	1	2	1	1	2	1	1	1	0	1	1	0	0	2	1	0	0	2
Gm06_12346248_C_	2	1	1	1	1	2	1	1	2	1	1	1	2	1	0	1	2	1	1	1	1	2	2	1	0	1	2	0	1	1	1	1	2	1	1	2	1	1	1	0	1	1	0	0	2	1	0	0	2
Gm06_12914255_A_	2	1	1	1	1	2	1	1	2	1	1	1	2	1	0	1	2	1	1	1	1	2	2	1	1	1	2	0	1	1	1	1	2	1	1	2	1	1	1	0	1	1	0	0	2	1	0	0	2
Gm06_13237698_A_	2	1	1	1	1	2	1	1	2	1	1	1	2	1	0	1	2	1	1	1	1	2	2	1	1	1	2	0	2	1	1	1	2	1	1	2	1	1	1	0	1	1	0	0	2	1	0	0	2
Gm06_13318948_A_	2	1	1	1	1	2	1	1	2	1	1	1	2	1	0	1	2	1	1	1	1	2	2	1	1	1	2	0	2	1	1	1	2	1	1	2	1	1	1	0	1	1	0	0	2	1	0	0	2
Gm06_13621986_A_	2	1	1	1	1	2	2	1	2	1	1	1	2	1	0	1	2	1	1	1	1	2	2	1	1	1	2	0	2	1	1	1	2	1	1	2	1	1	1	0	1	1	0	0	2	1	0	0	2
Gm06_13881657_A_	2	1	1	1	1	2	2	1	2	1	1	1	2	1	0	1	2	1	1	1	1	2	2	1	1	1	2	0	2	1	1	1	2	1	1	2	1	1	1	0	1	1	0	0	2	1	0	0	2
Gm06_14058543_A_	2	1	1	1	1	2	2	1	2	1	1	1	2	1	0	1	2	1	1	1	1	2	2	1	1	1	2	0	2	1	1	1	2	1	0	2	1	1	1	0	1	1	0	0	2	1	0	0	2
Gm06_14138713_C_	2	1	1	1	1	2	2	1	2	1	1	1	2	1	0	1	2	1	1	1	1	2	2	1	1	1	2	0	2	1	1	1	2	1	0	2	1	1	1	0	1	1	0	0	2	1	0	0	2
Gm06_14737902_A_	2	1	1	1	1	2	2	1	1	1	1	1	2	1	0	1	2	1	1	1	1	2	2	1	1	1	2	0	2	1	1	1	2	1	0	2	1	1	1	0	1	1	0	0	2	1	0	0	2
Gm06_14924961_T_	2	1	1	1	1	2	2	1	1	2	1	1	2	1	0	1	2	1	1	1	1	2	2	1	1	1	2	0	2	1	1	1	2	1	0	2	1	1	1	0	1	1	0	0	2	1	0	0	2
Gm06_15032691_A_	2	1	1	1	1	2	2	1	1	2	1	1	2	1	0	1	2	1	1	1	1	2	2	1	1	1	2	0	2	1	1	1	2	1	0	2	1	1	1	1	1	1	0	0	2	1	0	0	2
Gm06_15115808_C_	2	1	1	1	1	2	2	1	1	2	1	1	2	1	0	1	2	1	1	1	1	2	2	1	1	1	2	0	2	1	1	1	2	1	0	2	1	1	1	1	1	1	0	0	2	1	0	0	2
Gm06_15453344_A_	2	1	1	1	1	2	2	1	1	2	1	1	2	1	0	1	2	1	1	1	1	2	2	1	1	1	2	0	2	1	1	1	2	1	0	2	1	1	1	1	1	1	0	0	2	1	0	0	2
Gm06_15702934_A_	2	1	1	1	1	2	2	1	1	2	1	1	2	1	0	1	1	1	1	1	1	2	2	1	1	1	2	0	2	1	1	1	2	1	0	2	1	1	1	1	1	1	0	0	2	1	0	0	2
Gm06_15793203_T_	2	1	1	1	1	2	2	1	1	2	1	1	-1	1	0	1	1	1	1	1	1	2	2	1	1	1	2	0	2	1	1	1	2	1	0	2	1	1	1	1	1	-1	0	0	2	1	0	0	2
Gm06_15847484_A_	2	1	1	1	1	2	2	1	1	2	1	1	2	1	0	1	1	1	1	1	1	2	2	1	1	1	2	0	2	1	1	1	2	1	0	2	1	1	1	1	1	1	0	0	2	1	0	0	2
Gm06_16084283_C_	2	1	1	1	1	2	2	1	1	2	1	1	2	1	0	1	1	1	1	1	1	2	2	1	1	1	2	0	2	1	1	1	2	1	0	2	1	1	1	1	1	1	0	0	2	1	0	0	2
Gm06_16133328_G_	2	1	1	1	1	2	2	1	1	2	1	1	2	1	0	1	1	1	1	1	1	2	2	1	1	1	1	0	2	1	1	1	2	0	0	1	1	1	1	1	1	1	0	0	2	1	0	0	2
Gm06_16207402_T_	2	1	1	1	1	2	2	1	1	2	1	1	2	1	0	1	1	1	1	1	1	2	2	1	1	1	1	0	2	1	1	1	2	0	0	1	1	1	1	1	1	1	0	0	2	1	0	0	2
Gm06_16669594_G_	2	1	1	1	2	2	2	2	1	2	1	0	2	1	0	0	1	0	1	1	1	2	2	1	1	1	1	0	2	1	1	1	2	0	0	1	1	1	1	1	1	1	0	0	2	1	0	0	2
Gm06_16792113_T_	2	1	1	1	2	2	2	2	1	2	1	0	2	1	0	0	1	0	1	1	1	2	2	1	1	1	1	0	2	1	1	1	2	0	0	1	1	1	1	1	1	1	0	0	2	1	0	0	2
Gm06_16853739_A_	2	1	1	1	2	2	2	2	1	2	1	0	2	1	0	0	1	0	1	1	1	2	2	1	1	1	1	0	2	1	1	1	2	0	0	1	1	1	1	1	1	1	0	0	2	1	0	0	2
Gm06_16923935_T_	2	1	1	1	2	2	2	2	1	2	1	0	2	1	0	0	1	0	1	1	1	2	2	1	1	1	1	0	2	1	1	1	2	0	0	1	1	1	1	1	1	1	0	0	2	1	0	0	2
Gm06_18583273_A_	2	1	1	1	2	2	2	2	1	2	1	0	2	1	0	0	1	0	1	1	1	2	2	2	1	1	1	0	2	1	1	1	2	0	0	0	2	1	1	1	1	2	0	0	2	1	0	0	2
Gm06_18766611_C_	2	1	1	1	2	2	2	2	1	2	1	0	2	1	0	0	1	0	1	1	1	2	2	2	1	1	1	0	2	1	1	1	2	0	0	0	2	1	1	1	1	2	0	0	2	1	0	0	2
Gm06_19282687_A_	2	1	1	1	2	2	2	2	1	2	1	0	2	1	0	0	1	0	1	1	1	2	1	2	1	1	1	0	2	1	1	1	2	0	0	0	2	1	1	1	1	2	0	0	2	1	0	0	2
Gm06_19540686_C_	2	1	1	1	2	2	2	2	1	2	1	0	2	1	0	0	1	0	1	1	1	2	1	2	1	1	1	0	2	1	1	1	2	0	0	0	2	1	1	1	1	2	0	0	2	1	0	0	2
Gm06_20370075_T_	2	1	1	1	2	2	2	2	1	2	1	0	2	1	0	0	1	0	1	1	1	2	1	2	1	1	1	0	2	1	1	1	2	0	0	0	2	1	1	1	1	2	0	0	2	1	0	0	2
Gm06_21363243_A_	2	1	1	1	2	2	2	2	1	2	1	0	2	1	0	0	1	0	1	1	1	2	1	2	1	1	1	0	2	1	1	1	2	0	0	0	2	1	1	1	1	2	0	0	2	1	0	0	2
Gm06_22271239_C_	2	1	1	1	2	2	2	2	1	2	1	0	2	1	0	0	1	0	1	1	1	2	1	2	1	1	1	0	2	1	1	1	2	0	0	0	2	1	1	1	1	2	0	0	2	1	0	0	2
Gm06_23462870_C_	2	1	1	1	2	2	2	2	1	2	1	0	2	1	0	0	1	0	1	1	1	2	1	2	1	1	1	0	2	1	1	1	2	0	0	0	2	1	1	1	1	2	0	0	2	1	0	0	2
Gm06_25704938_T_	2	1	1	1	2	2	2	2	1	2	1	0	2	1	0	0	1	0	1	1	1	2	1	2	1	1	1	0	2	1	1	1	2	0	0	0	2	1	1	1	1	2	0	0	2	1	0	0	2
Gm06_24160775_C_	2	1	1	1	2	2	2	2	1	2	1	0	2	1	0	0	1	0	1	1	1	2	1	2	1	1	1	0	2	1	1	1	2	0	0	0	2	1	1	1	1	2	0	0	2	1	0	0	2
Gm06_28315232_G_	2	1	1	1	2	2	2	2	1	2	1	0	2	1	0	0	1	0	1	1	1	2	1	2	1	1	1	0	2	1	1	1	2	0	0	0	2	1	1	1	1	2	0	0	2	1	0	0	2
Gm06_28816949_A_	2	1	1	1	2	2	2	2	1	2	1	0	2	1	0	0	1	0	1	1	1	2	1	2	1	1	1	0	2	1	1	1	2	0	0	0	2	1	1	1	1	2	0	0	2	1	0	0	2
Gm06_30260912_A_	2	1	1	1	2	2	2	2	1	2	1	0	2	1	0	0	1	0	1	1	1	2	1	2	1	1	1	0	2	1	1	1	2	0	0	0	2	1	1	1	1	2	0	0	2	1	0	0	2
Gm06_31863080_C_	2	1	1	1	2	2	2	2	1	2	1	0	2	1	0	0	1	0	1	1	1	2	1	2	1	1	1	0	2	1	1	1	2	0	0	0	2	1	1	1	1	2	0	0	2	1	0	0	2
Gm06_32525220_G_	2	1	1	1	2	2	2	2	1	2	1	0	2	1	0	0	1	0	1	1	1	2	1	2	1	1	1	0	2	1	1	1	2	0	0	0	2	1	1	1	1	2	0	0	2	1	0	0	2
Gm06_33615663_G_	2	1	1	1	2	2	2	2	1	1	1	0	2	1	0	0	1	0	1	1	1	2	1	2	1	1	1	0	2	1	1	1	2	0	0	0	2	1	1	1	1	2	0	0	2	1	0	0	2
Gm06_34966793_A_	2	1	1	1	2	2	2	2	1	1	1	0	2	1	0	0	1	0	1	1	1	2	1	2	1	1	1	0	2	1	1	1	2	0	0	0	2	1	1	1	1	2	0	0	2	1	0	0	2
Gm06_36058154_C_	2	1	1	1	2	2	2	2	1	1	1	0	2	1	0	0	1	0	1	1	1	2	1	2	1	1	1	0	2	1	1	1	2	0	0	0	2	1	1	1	1	2	0	0	2	1	0	0	2
Gm06_36128279_T_	2	1	1	1	2	2	2	2	1	1	1	0	2	1	0	0	1	0	1	1	1	2	1	2	1	1	1	0	2	1	1	1	2	0	0	0	2	1	1	1	1	2	0	0	2	1	0	0	2
Gm06_37364558_A_	2	1	1	1	2	2	2	2	1	1	1	0	2	1	0	0	1	0	1	1	1	2	1	2	1	1	1	0	2	1	1	1	2	0	0	0	2	1	1	1	1	2	0	0	2	1	0	0	2
Gm06_37485859_A_	2	1	1	1	2	2	2	2	1	1	1	0	2	1	0	0	1	0	1	1	1	2	1	2	1	1	1	0	2	1	1	1	2	0	0	0	2	1	1	1	1	2	0	0	2	1	0	0	2
Gm06_37732009_A_	2	1	1	1	2	2	2	2	1	1	1	0	2	1	0	0	1	0	1	1	1	2	1	2	1	1	1	0	2	1	1	1	2	0	0	1	2	1	1	1	1	2	0	0	2	1	0	0	2
Gm06_37823440_T_	2	1	1	1	2	2	2	2	1	1	1	0	2	1	0	0	1	0	1	1	1	2	1	2	1	1	1	0	2	1	1	1	2	0	0	1	2	1	1	1	1	2	0	0	2	1	0	0	2
Gm06_38232188_C_	2	1	1	1	2	2	2	2	1	1	1	0	2	1	0	0	1	0	1	1	1	2	1	2	1	1	1	0	2	1	1	1	2	0	0	1	2	1	1	1	1	2	0	0	2	1	0	0	2
Gm06_38499465_G_	2	1	1	1	2	2	2	2	1	1	1	0	2	1	0	0	1	0	1	1	1	2	1	2	1	1	1	0	2	1	1	1	2	0	0	1	2	1	1	1	1	2	0	0	2	1	0	0	2
Gm06_37017961_A_	2	1	1	1	2	2	2	2	1	1	1	0	2	1	0	0	1	0	1	1	1	2	1	2	1	1	1	0	2	1	1	1	2	0	0	1	2	1	1	1	1	2	0	0	2	1	0	0	2
Gm06_38703918_T_	2	1	1	1	2	2	2	2	1	1	1	0	2	1	0	0	1	0	1	1	1	2	1	2	1	1	1	0	2	1	1	1	2	0	0	1	2	1	1	1	1	2	0	0	2	1	0	0	2
Gm06_38999119_T_	2	1	1	1	2	2	2	2	1	1	1	0	2	1	0	0	1	0	1	1	1	2	1	2	1	1	1	0	2	1	1	1	2	0	0	1	2	1	1	1	1	2	0	0	2	1	0	0	2
Gm06_39421942_C_	2	1	1	1	2	2	2	2	1	1	1	0	2	1	0	0	1	0	1	1	1	2	1	2	1	1	1	0	2	1	1	1	2	0	0	1	2	1	1	1	1	2	0	0	2	1	0	0	2
Gm06_40454884_C_	2	1	1	1	2	2	2	2	1	1	1	0	2	1	0	0	1	0	1	1	1	2	1	2	1	1	1	0	2	1	1	1	2	0	0	1	2	1	1	1	1	2	0	0	2	1	0	0	2
Gm06_40671903_G_	2	1	1	1	2	2	2	2	1	1	1	0	2	1	0	0	1	0	1	1	1	2	1	2	1	1	1	0	2	1	1	1	2	0	0	1	2	1	1	1	1	2	0	0	2	1	0	0	2
Gm06_40878788_C_	2	1	1	1	2	2	2	2	1	1	1	0	2	1	0	0	1	0	1	1	1	2	1	2	1	1	1	0	2	1	1	1	2	0	0	1	2	1	1	1	1	2	0	0	2	1	0	0	2
Gm06_41268682_G_	2	1	1	1	2	2	2	2	1	1	1	0	2	1	0	0	1	0	1	1	1	2	1	2	1	1	1	0	2	1	1	1	2	0	0	1	2	1	1	1	1	2	0	0	2	1	0	0	2
Gm06_42308631_A_	2	1	1	1	2	2	2	2	1	1	1	0	2	1	0	0	1	0	1	1	1	2	1	2	1	1	1	0	2	1	1	1	2	0	0	1	2	1	1	1	1	2	0	0	2	1	0	0	2
Gm06_42515359_A_	2	1	1	1	2	2	2	2	1	1	1	0	2	1	0	0	1	0	1	1	1	2	1	2	1	1	1	0	2	1	1	1	2	0	0	1	2	1	1	1	1	2	0	0	2	1	0	0	2
Gm06_42707931_T_	2	1	1	1	2	2	2	2	1	1	1	0	2	1	0	0	1	0	1	1	1	2	1	2	1	1	1	0	2	1	1	1	2	0	0	1	2	1	1	1	1	2	0	0	2	1	0	0	2
Gm06_42883965_T_	2	1	1	1	2	2	2	2	1	1	1	0	2	1	0	0	1	0	1	1	1	2	1	2	1	1	1	0	2	1	1	1	2	0	0	1	2	1	1	1	1	2	0	0	2	1	0	0	2
Gm06_43235059_C_	2	1	1	1	2	2	2	2	1	1	1	0	2	2	0	0	1	0	1	1	1	2	1	2	1	1	1	0	2	1	1	1	2	0	0	1	2	1	1	1	1	2	0	0	2	1	0	1	2
Gm06_43980786_G_	2	1	1	1	2	2	2	2	1	1	1	0	2	2	0	0	1	0	1	1	1	2	1	2	1	1	1	0	2	1	0	1	2	0	0	1	2	1	1	1	1	2	0	0	2	1	0	1	2
Gm06_46321637_C_	2	1	1	2	2	2	2	2	1	1	1	0	2	2	0	0	1	0	1	1	1	2	1	2	1	1	1	0	2	1	0	1	2	0	0	1	2	1	1	1	1	2	0	0	2	1	0	1	2
Gm06_46564658_C_	2	1	1	2	2	2	2	2	0	1	1	0	2	2	0	0	1	0	1	1	1	2	1	2	1	1	1	0	2	1	0	1	2	0	0	1	2	1	1	1	1	2	0	0	2	1	0	1	2
Gm06_46677140_C_	2	1	1	2	2	2	2	2	0	1	1	0	2	2	0	0	1	0	1	1	1	2	1	2	1	1	1	0	2	1	0	1	2	0	0	1	2	1	1	1	1	2	0	0	2	1	0	1	2
Gm06_47191346_C_	2	1	1	2	2	2	2	2	1	1	1	0	2	2	0	0	1	0	1	1	1	1	1	2	1	1	1	0	2	1	0	1	2	0	0	1	2	1	1	0	1	2	0	0	2	1	0	1	2
Gm06_47238226_A_	2	1	1	2	2	2	2	2	1	1	1	0	2	2	0	0	1	0	1	1	1	1	1	2	1	1	1	0	2	1	0	1	2	0	0	1	2	1	1	0	1	2	0	0	2	1	0	1	2
Gm06_47550354_A_	2	1	1	2	2	2	2	1	1	1	1	0	2	2	0	0	0	0	1	1	2	1	1	2	1	1	1	1	1	1	0	1	2	0	0	1	2	1	2	0	1	2	0	0	1	1	0	1	2
Gm06_47723155_T_	2	1	1	2	2	2	2	1	1	1	1	0	2	2	0	0	0	0	1	1	2	1	1	2	1	1	1	1	1	1	0	1	2	0	0	1	2	1	2	0	1	2	0	0	1	1	0	1	2
Gm06_47764344_C_	2	1	1	2	2	2	2	1	1	1	1	0	2	2	0	0	0	0	1	1	2	1	1	2	1	1	1	1	1	1	0	1	1	0	0	1	2	1	2	0	1	2	0	0	1	1	0	1	2
Gm06_47918999_G_	2	1	1	2	2	2	1	1	1	1	1	0	2	2	0	0	0	0	1	1	2	1	1	2	1	1	1	1	1	1	0	1	1	0	0	1	2	1	2	0	1	2	1	0	1	1	0	1	2
Gm06_48037370_T_	2	1	1	2	2	2	1	1	1	1	1	0	2	2	0	0	0	0	1	1	2	1	1	2	1	1	1	1	1	1	0	1	1	0	0	1	2	1	2	0	1	2	1	0	1	1	1	1	2
Gm06_48098064_A_	2	1	1	2	2	2	1	1	1	1	1	0	2	2	0	0	0	0	1	1	2	1	1	2	1	1	1	1	1	1	0	1	1	0	0	1	2	1	2	0	1	2	1	0	1	1	1	1	2
Gm06_48144110_G_	2	1	1	2	2	2	1	1	1	1	1	0	2	2	0	0	0	0	1	1	2	1	1	2	1	1	1	1	1	1	0	1	1	0	0	1	2	1	2	0	1	2	1	0	1	1	1	1	2
Gm06_48699388_T_	2	1	1	2	2	2	1	1	1	1	1	0	2	2	0	0	0	0	1	1	2	1	1	2	1	0	1	1	1	1	0	2	1	1	0	1	2	1	2	0	1	2	1	0	1	1	1	1	2
Gm06_49209907_C_	2	1	1	2	2	2	1	1	1	1	0	0	2	2	0	0	0	0	1	1	2	1	1	2	1	0	1	1	0	2	0	2	1	1	0	1	1	1	2	0	1	2	2	0	1	2	1	2	2
Gm06_49343224_G_	2	2	1	2	2	2	1	1	1	1	0	0	2	2	0	0	0	0	1	1	2	1	1	2	1	0	1	1	0	1	0	2	1	1	0	1	1	1	2	0	1	2	2	0	1	2	1	2	2
Gm06_49570784_G_	2	2	1	2	2	2	1	1	1	1	0	0	2	2	0	0	0	0	2	1	2	1	1	2	1	0	1	1	0	1	0	2	1	1	0	1	1	1	2	0	1	2	2	0	1	2	1	2	2
Gm06_49643463_G_	2	2	1	2	2	2	1	1	1	1	0	0	2	2	0	0	0	0	2	1	2	1	1	2	1	0	1	1	0	1	0	2	1	1	0	1	1	1	2	0	1	2	2	0	1	2	1	2	2
Gm06_49722118_A_	2	2	1	2	2	2	1	1	1	1	0	0	2	2	0	0	0	0	2	1	2	1	1	2	1	0	1	1	0	1	0	2	1	1	0	1	1	1	2	0	1	2	2	0	1	2	1	2	2
Gm06_49792083_T_	2	2	1	2	2	2	1	1	1	1	0	0	2	2	0	0	0	0	2	1	2	1	1	2	1	0	1	1	0	1	0	2	1	1	0	1	1	1	2	0	1	2	2	0	1	2	1	2	2
Gm06_49915592_A_	2	2	1	2	2	2	1	1	1	1	0	0	2	2	0	0	0	0	2	1	2	1	1	2	1	0	1	1	0	1	0	2	1	1	0	1	1	1	2	0	1	2	2	0	1	2	1	2	2
Gm06_50038514_T_	2	2	1	2	2	2	1	1	1	1	0	0	1	2	0	0	0	0	2	1	2	1	1	2	1	0	1	1	0	1	0	2	1	1	0	1	1	1	2	0	1	2	2	0	1	2	1	2	2
Gm10_6020959_G_T	2	2	1	2	2	2	1	1	1	1	0	0	1	2	0	0	0	0	2	1	2	1	1	2	1	0	1	1	0	1	0	2	1	1	0	1	1	1	2	0	1	2	2	0	1	1	1	2	2
Gm06_50143995_A_	2	2	1	2	2	2	1	1	1	1	0	0	1	2	0	0	0	0	2	1	2	1	1	2	1	0	1	1	0	1	0	2	1	1	0	1	1	1	2	0	1	2	2	0	1	1	1	2	2
Gm06_50217611_T_	2	2	1	2	2	2	1	1	1	1	0	0	1	2	0	0	0	0	2	2	2	1	1	2	1	0	1	1	0	1	0	2	1	1	0	1	1	1	2	0	1	2	2	0	1	1	1	2	2
Gm06_50453859_A_	2	2	1	2	2	1	1	1	1	1	0	0	1	2	0	0	0	0	2	2	2	1	1	2	1	0	1	1	0	1	0	2	1	1	0	1	1	1	2	0	1	1	2	0	1	1	1	2	2
Gm06_50494802_A_	2	2	1	2	2	1	1	1	1	1	0	0	1	2	0	0	0	0	2	2	2	1	1	2	1	0	1	1	0	1	0	2	1	1	0	1	1	1	1	0	1	1	2	0	1	1	1	2	2
Gm07_185603_C_T	1	1	1	1	1	1	1	1	1	1	2	1	1	0	1	1	2	0	0	0	1	2	2	2	0	2	1	1	1	1	1	2	1	1	2	1	2	0	2	1	0	0	2	1	2	1	0	0	1
Gm07_675190_G_A	1	1	1	1	1	1	1	1	1	2	2	1	1	0	1	1	2	1	0	0	1	2	2	2	0	2	1	1	1	1	0	2	1	1	2	1	2	0	2	1	1	0	2	1	2	2	0	0	1
Gm07_856859_T_C	1	1	1	1	1	1	1	1	1	2	2	1	1	0	1	1	2	1	0	0	1	2	2	2	0	2	1	1	1	1	0	2	1	1	2	2	2	0	2	1	1	0	2	1	2	2	0	0	1
Gm07_954565_G_A	1	1	1	1	1	1	1	1	1	2	2	1	1	0	1	0	2	1	0	0	1	2	2	2	0	2	1	1	1	1	0	2	1	1	2	2	2	0	2	1	1	0	2	1	2	2	0	0	1
Gm07_1034903_T_C	1	1	1	1	1	1	1	1	1	2	2	1	1	0	1	0	2	1	0	0	1	2	2	2	0	2	1	1	1	1	0	2	1	1	2	2	2	0	2	1	1	0	2	1	2	2	0	0	1
Gm07_1119462_A_G	1	1	1	1	0	1	1	1	1	2	2	1	1	0	1	0	2	1	0	0	1	2	2	2	0	2	1	1	1	1	0	2	1	1	2	2	2	0	2	1	1	0	2	1	2	2	0	0	1
Gm07_1336323_A_G	1	1	1	1	0	1	1	1	1	2	2	1	1	0	1	0	2	1	0	0	1	2	2	2	0	2	1	1	1	1	0	2	1	2	2	2	2	0	2	1	1	0	2	1	2	2	0	0	1
Gm07_1421810_A_G	1	1	1	1	0	1	1	1	1	2	2	1	1	0	1	0	2	1	0	0	1	2	2	2	0	2	1	1	1	1	0	2	1	2	2	2	2	0	2	1	1	0	2	1	2	2	0	0	1
Gm07_1534291_G_A	1	1	1	1	0	1	1	1	1	2	2	1	1	0	1	0	2	1	0	0	1	2	2	2	0	2	2	1	1	1	0	2	1	2	2	2	2	0	2	1	1	0	2	1	2	2	0	0	1
Gm07_1667919_C_T	1	1	1	1	0	1	1	1	1	2	2	1	1	0	1	0	2	1	0	0	1	2	2	1	0	2	2	1	1	1	0	2	1	2	2	2	2	0	2	1	1	0	2	1	2	2	0	0	1
Gm07_1703458_G_T	1	1	1	1	0	1	1	1	1	2	2	1	1	0	1	0	2	1	0	0	1	2	2	1	0	2	2	1	1	1	0	2	1	2	2	2	2	0	2	1	1	0	2	1	2	2	0	0	1
Gm07_1749529_T_C	1	1	1	1	0	1	1	1	1	2	2	1	1	0	1	0	2	1	0	0	1	2	2	1	0	2	2	1	1	1	0	2	1	2	2	2	2	0	2	1	1	0	2	1	2	2	0	0	1
Gm07_1808039_G_A	1	1	1	1	0	1	1	1	1	2	2	1	1	0	1	0	2	1	0	0	1	2	2	1	0	2	2	1	1	1	0	2	1	2	2	2	2	0	2	1	1	0	2	1	2	2	0	0	1
Gm07_4837493_A_G	2	1	0	1	0	1	1	1	1	2	2	0	2	0	1	0	1	2	1	0	1	0	0	1	1	2	2	1	0	1	0	0	2	1	2	2	2	1	2	1	1	1	2	2	2	1	1	1	1
Gm07_4892332_T_C	2	1	0	1	0	1	1	1	1	2	2	0	2	0	1	0	1	2	1	0	1	0	0	1	1	2	2	1	0	1	0	0	1	1	2	2	2	1	2	1	1	1	2	2	2	1	1	1	1
Gm07_4921108_G_A	2	1	0	1	0	1	0	1	1	2	2	0	2	0	1	0	1	2	1	0	1	0	0	1	1	2	2	1	0	1	0	0	1	1	2	2	2	1	2	1	1	1	2	2	2	1	1	1	1
Gm07_5016115_G_A	2	1	0	1	0	1	0	1	1	2	2	0	2	0	1	0	1	2	1	0	1	0	0	1	1	2	2	1	0	1	0	0	1	1	2	2	2	1	2	0	1	1	2	2	2	1	1	1	1
Gm07_5067166_C_T	2	1	0	1	0	1	0	0	1	2	2	0	2	0	1	0	1	2	1	0	1	0	0	1	1	2	2	1	0	1	0	0	1	1	2	2	2	1	2	0	1	1	2	2	2	1	1	1	1
Gm07_5075542_T_C	2	1	0	1	0	1	0	0	1	2	2	0	2	0	1	0	1	2	1	0	1	0	0	1	1	2	2	1	0	1	0	0	1	1	2	2	2	1	2	0	1	1	2	2	2	1	1	1	1
Gm07_5143130_A_G	2	1	0	1	0	1	0	0	1	2	2	0	2	0	1	0	1	2	1	0	1	0	0	1	1	2	2	1	0	1	0	0	1	1	2	2	2	1	2	0	1	1	2	2	2	1	1	1	1
Gm07_5143696_C_A	2	1	0	1	0	1	0	0	1	2	2	0	2	0	1	0	1	2	1	0	1	0	0	1	1	2	2	1	0	1	0	0	1	1	2	2	2	1	2	0	1	1	2	2	2	1	1	1	1
Gm07_5152231_A_G	2	1	0	1	0	1	0	0	1	2	2	0	2	0	1	0	1	2	1	0	1	0	0	1	1	2	2	1	0	1	0	0	1	1	2	2	2	1	2	0	1	1	2	2	2	1	1	1	1
Gm07_5175668_C_A	2	1	0	1	0	1	0	0	1	2	2	0	2	0	1	0	1	2	1	0	1	0	0	1	1	2	2	1	0	1	0	0	1	1	2	2	2	1	2	0	1	1	2	2	2	1	1	1	1
Gm07_5213223_G_A	2	1	0	1	0	1	0	0	1	2	2	0	2	0	1	0	1	2	1	0	1	0	0	1	1	2	2	1	0	1	0	0	1	1	2	2	2	1	2	0	1	1	2	2	2	1	1	1	1
Gm07_5222552_A_G	2	1	0	1	0	1	0	0	1	2	2	0	2	0	1	0	1	2	1	0	1	0	0	1	1	2	2	1	0	1	0	0	1	1	2	2	2	1	2	0	1	1	2	2	2	1	1	1	1
Gm07_5226366_C_T	2	1	0	1	0	1	0	0	1	2	2	0	2	0	1	0	1	2	1	0	1	0	0	1	1	2	2	1	0	1	0	0	1	1	2	2	2	1	2	0	1	1	2	2	2	1	1	1	1
Gm07_5330061_G_A	2	1	0	1	0	1	0	0	1	2	2	0	2	0	1	0	1	2	1	0	1	0	0	1	1	2	2	1	0	1	0	0	1	1	2	2	2	1	2	0	1	1	2	2	2	1	1	1	1
Gm07_5352313_T_C	2	1	0	1	0	1	0	0	1	2	2	0	2	0	1	0	1	2	1	0	1	0	0	1	1	2	2	1	0	1	0	0	1	1	2	2	2	1	2	0	1	1	2	2	2	1	1	1	1
Gm07_5383355_C_T	2	1	0	1	0	1	0	0	1	2	2	0	2	0	1	0	1	2	1	0	1	0	0	1	1	2	2	1	0	1	0	0	1	1	2	2	2	1	2	0	1	1	2	2	2	1	1	1	1
Gm07_5413082_A_G	2	1	0	1	0	1	0	0	1	2	2	0	2	0	1	0	1	2	1	0	1	0	0	1	1	2	2	1	0	1	0	0	1	1	2	2	2	1	2	0	1	1	2	2	2	1	1	1	1
Gm07_5417760_T_C	2	1	0	1	0	1	0	0	1	2	2	0	2	0	1	0	1	2	1	0	1	0	0	1	1	2	2	1	0	1	0	0	1	1	2	2	2	1	2	0	1	1	2	2	2	1	1	1	1
Gm07_5457696_C_T	2	1	0	1	0	1	0	0	1	2	2	0	2	0	1	0	1	2	1	0	1	0	0	1	1	2	2	1	0	1	0	0	1	1	2	2	2	1	2	0	1	1	2	2	2	1	1	1	1
Gm07_5495895_G_A	2	1	0	1	0	1	0	0	1	2	2	0	2	0	1	0	1	2	1	0	1	0	0	1	1	2	2	1	0	1	0	0	1	1	2	2	2	1	2	0	1	1	2	2	2	1	1	1	1
Gm07_5504994_G_T	2	1	0	1	0	1	0	0	1	2	2	0	2	0	1	0	1	2	1	0	1	0	0	1	1	2	2	1	0	1	0	0	1	1	2	2	2	1	2	0	1	1	2	2	2	1	1	1	1
Gm07_5835517_C_T	2	1	0	1	0	1	0	0	1	2	2	0	2	0	1	0	1	2	1	0	1	0	0	1	1	2	2	1	0	1	0	0	1	1	2	2	2	1	2	0	1	1	2	2	2	1	1	1	1
Gm07_5601844_G_A	2	1	0	1	0	1	0	0	1	2	2	0	2	0	1	0	1	2	1	0	1	0	0	1	1	2	2	1	0	1	0	0	1	1	2	2	2	1	2	0	1	1	2	2	2	1	1	1	1
Gm07_5603810_T_C	2	1	0	1	0	1	0	0	1	2	2	0	2	0	1	0	1	2	1	0	1	0	0	1	1	2	2	1	0	1	0	0	1	1	2	2	2	1	2	0	1	1	2	2	2	1	1	1	1
Gm07_5636973_T_C	2	1	0	1	0	1	0	0	1	2	2	0	2	0	1	0	1	2	1	0	1	0	0	1	1	2	2	1	0	1	0	0	1	1	2	2	2	1	2	0	1	1	2	2	2	1	1	1	1
Gm07_5650536_C_T	2	1	0	1	0	1	0	0	1	2	2	0	2	0	1	0	1	2	1	0	1	0	0	1	1	2	2	1	0	1	0	0	1	1	2	2	2	1	2	0	1	1	2	2	2	1	1	1	1
Gm07_5863012_C_A	2	1	0	1	0	1	0	0	1	2	2	0	2	0	1	0	1	2	1	0	1	0	0	1	1	2	2	1	0	1	0	0	1	1	2	2	2	1	2	0	1	1	2	2	2	1	1	1	1
Gm07_5900018_A_G	2	1	0	1	0	1	0	0	1	2	2	0	2	0	1	0	1	2	1	0	1	0	0	1	1	2	2	1	0	1	0	0	1	1	2	2	2	1	2	0	1	1	2	2	2	1	1	1	1
Gm07_5922572_T_C	2	1	0	1	0	1	0	0	1	2	2	0	2	0	1	0	1	2	1	0	1	0	0	1	1	2	2	1	0	1	0	0	1	1	2	2	2	1	2	0	1	1	2	2	2	1	1	1	1
Gm07_5944283_A_G	2	1	0	1	0	1	0	0	1	2	2	0	2	0	1	0	1	2	1	0	1	0	0	1	1	2	2	1	0	1	0	0	1	1	2	2	2	1	2	0	1	1	2	2	2	1	1	1	1
Gm07_5951000_G_A	2	1	0	1	0	1	0	0	1	2	2	0	2	0	1	0	1	2	1	0	1	0	0	1	1	2	2	1	0	1	0	0	1	1	2	2	2	1	2	0	1	1	2	2	2	1	1	1	1
Gm07_5957056_G_A	2	1	0	1	0	1	0	0	1	2	2	0	2	0	1	0	1	2	1	0	1	0	0	1	1	2	2	1	0	1	0	0	1	1	2	2	2	1	2	0	1	1	2	2	2	1	1	1	1
Gm07_5961174_C_T	2	1	0	1	0	1	0	0	1	2	2	0	2	0	1	0	1	2	1	0	1	0	0	1	1	2	2	1	0	1	0	0	1	1	2	2	2	1	2	0	1	1	2	2	2	1	1	1	1
Gm07_5974721_A_G	2	1	0	1	0	1	0	0	1	2	2	0	2	0	1	0	1	2	1	0	1	0	0	1	1	2	2	1	0	1	0	0	1	1	2	2	2	1	2	0	1	1	2	2	2	1	1	1	1
Gm07_5989451_C_T	2	1	0	1	0	1	0	0	1	2	2	0	2	0	1	0	1	2	1	0	1	0	0	1	1	2	2	1	0	1	0	0	1	1	2	2	2	1	2	0	1	1	2	2	2	1	1	1	1
Gm07_6016358_A_G	2	1	0	1	0	1	0	0	1	2	2	0	2	0	1	0	1	2	1	0	1	0	0	1	1	2	2	1	0	1	0	0	1	1	2	2	2	1	2	0	1	1	2	2	2	1	1	1	1
Gm07_6148649_T_C	2	1	0	1	0	1	0	0	1	2	2	0	2	0	1	0	1	2	1	0	1	0	0	1	1	2	2	1	0	1	0	0	1	1	2	2	2	1	2	0	1	1	2	2	2	1	1	1	1
Gm07_6154255_C_T	2	1	0	1	0	1	0	0	1	2	2	0	2	0	1	0	1	2	1	0	1	0	0	1	1	2	2	1	0	1	0	0	1	1	2	2	2	1	2	0	1	1	2	2	2	1	1	1	1
Gm07_6178851_A_G	2	1	0	1	0	1	0	0	1	2	2	0	2	0	1	0	1	2	1	0	1	0	0	1	1	2	2	1	0	1	0	0	1	1	2	2	2	1	2	0	1	1	2	2	2	1	1	1	1
Gm07_6375509_T_C	2	1	0	1	0	1	0	0	1	2	2	0	2	0	1	0	1	2	1	0	1	0	0	1	1	2	2	1	0	1	0	0	1	1	2	2	2	1	2	0	1	1	2	2	2	1	1	1	1
Gm07_6405598_A_G	2	1	0	1	0	1	0	0	1	2	2	0	2	0	1	0	1	2	1	0	1	0	0	1	1	2	2	1	0	1	0	0	1	1	2	2	2	1	2	0	1	1	2	2	2	1	1	1	1
Gm07_6452520_T_C	2	1	0	1	0	1	0	0	1	2	2	0	2	0	1	0	1	2	1	0	1	0	0	1	1	2	2	1	0	1	0	0	1	1	2	2	2	1	2	0	1	1	2	2	2	1	1	1	1
Gm07_6781309_T_C	2	1	0	1	0	1	0	0	1	2	2	0	2	0	1	0	1	2	1	0	1	0	0	1	1	2	2	0	0	1	0	0	1	1	2	2	2	1	2	0	1	1	2	2	2	1	1	1	1
Gm07_6947362_A_G	2	1	0	1	0	1	0	0	1	2	2	0	2	0	1	0	1	2	1	0	1	0	0	1	1	2	2	0	0	1	0	0	1	1	2	2	2	1	2	0	1	1	2	2	2	1	1	1	1
Gm07_6986674_G_A	2	1	0	1	0	1	0	0	1	2	2	0	2	0	1	0	1	2	1	0	1	0	0	1	1	2	2	0	0	1	0	0	1	1	2	2	2	1	2	0	1	1	2	2	2	1	1	1	1
Gm07_7032715_G_A	2	1	0	1	0	1	0	0	1	2	2	0	2	0	1	0	1	2	1	0	1	0	0	1	1	2	2	0	0	1	0	0	1	1	2	2	2	1	2	0	1	1	2	2	2	1	1	1	1
Gm07_7207534_C_T	2	1	0	1	0	1	0	0	1	2	2	0	2	0	1	0	1	2	1	0	1	0	0	1	1	2	2	0	0	1	0	0	1	1	2	2	2	1	2	0	1	1	2	2	2	1	1	1	1
Gm07_7284474_A_G	2	1	0	1	0	1	0	0	1	2	2	0	2	0	1	0	1	2	1	0	1	0	0	1	1	2	2	0	0	1	0	0	1	1	2	2	2	1	2	0	1	1	2	2	2	1	1	1	1
Gm07_7369745_C_T	2	1	0	1	0	1	0	0	1	2	2	0	2	0	1	0	1	2	1	0	1	0	0	1	1	2	2	0	0	1	0	0	1	1	2	2	2	1	2	0	1	1	2	2	2	1	1	1	1
Gm07_7579367_G_A	1	1	0	1	0	1	0	0	1	2	2	0	2	0	1	0	1	2	1	0	1	0	0	1	1	2	2	0	0	1	0	0	1	1	2	2	2	1	2	0	1	1	2	2	2	1	1	1	1
Gm07_7666127_T_C	1	1	0	1	0	1	0	0	1	2	2	0	2	0	1	0	1	2	1	0	1	0	0	1	1	2	2	0	0	1	0	0	1	1	2	2	2	1	2	0	1	1	2	2	2	1	1	1	1
Gm07_8112122_C_T	1	1	0	1	0	1	0	0	2	2	2	0	2	0	1	0	1	2	1	0	1	0	0	1	1	2	2	0	0	1	0	0	1	1	2	2	1	1	1	0	1	1	2	2	2	1	1	1	2
Gm07_8166605_T_C	1	1	0	1	0	1	0	0	2	2	2	0	2	0	1	0	1	2	1	0	1	0	0	1	1	2	2	0	0	1	0	0	1	1	2	2	1	1	1	0	1	1	2	2	2	1	1	1	2
Gm07_8385653_T_C	1	1	0	1	0	1	0	0	2	2	2	0	2	0	1	0	1	2	1	0	1	0	0	1	1	2	2	0	0	1	0	0	1	1	2	2	1	1	1	0	1	1	2	2	2	1	1	1	2
Gm07_8748742_C_T	1	1	0	1	0	2	0	0	2	2	2	0	2	0	1	0	1	2	1	0	1	0	0	1	1	2	2	0	0	1	0	0	1	1	2	2	1	1	1	0	1	1	2	2	2	0	1	1	1
Gm07_9102516_A_G	1	1	0	1	0	2	0	0	2	2	2	0	2	0	1	0	1	2	1	0	1	0	0	1	1	2	2	0	0	1	0	0	1	1	2	2	1	1	1	0	1	1	2	2	2	0	1	1	1
Gm07_9402863_A_G	1	1	0	1	0	2	0	0	2	2	2	0	2	0	1	0	1	2	1	0	1	0	0	1	1	2	2	0	0	1	0	0	1	1	2	2	1	1	1	0	1	1	2	2	2	0	1	1	1
Gm07_9535678_A_G	1	1	0	1	0	2	0	0	2	2	2	0	2	0	1	0	1	2	1	0	1	0	0	1	1	2	2	0	0	1	0	0	1	1	2	2	1	1	1	0	1	1	2	2	2	0	1	1	1
Gm07_9774687_G_A	1	1	0	1	0	2	0	0	2	2	2	0	2	0	1	0	1	2	1	0	1	0	0	1	1	2	2	0	0	1	0	0	1	1	2	2	1	1	1	0	1	1	2	2	2	0	1	1	1
Gm07_9800952_A_G	1	1	0	1	0	2	0	1	2	2	2	0	2	0	1	0	1	2	1	0	1	0	0	1	1	2	2	0	0	1	0	0	1	1	2	2	1	1	0	0	1	1	2	2	2	0	1	1	1
Gm07_10193199_G_	1	1	0	1	0	2	0	1	2	2	2	0	2	0	1	0	1	2	1	0	1	0	0	1	1	1	2	0	0	1	0	0	1	1	2	2	1	1	0	0	1	1	2	2	2	0	1	1	1
Gm07_10403810_C_	1	1	0	1	0	2	0	1	2	2	2	0	2	0	1	0	1	2	1	0	1	0	0	1	1	1	2	0	0	2	0	0	1	1	2	2	1	1	0	0	1	1	2	2	2	0	1	1	1
Gm07_12858110_C_	1	1	0	1	0	2	0	1	2	2	2	0	2	0	2	0	1	2	1	0	1	0	0	1	1	1	1	0	0	2	0	0	1	1	2	2	1	1	0	0	1	1	2	2	2	0	1	1	1
Gm07_11956773_T_	1	1	0	1	0	2	0	1	2	2	2	0	2	0	2	0	1	2	1	0	1	0	0	1	1	1	1	0	0	2	0	0	1	1	2	2	1	1	0	0	1	1	2	2	2	0	1	1	1
Gm07_11762657_T_	1	1	0	1	0	2	0	1	2	2	2	0	2	0	2	0	1	2	1	0	1	0	0	1	1	1	1	0	0	2	0	0	1	1	2	2	1	1	0	0	1	1	2	2	2	0	1	1	1
Gm07_11707828_T_	1	1	0	1	0	2	0	1	2	2	2	0	2	0	2	0	1	2	1	0	1	0	0	1	1	1	1	0	0	2	0	0	1	1	2	2	1	1	0	0	1	1	2	2	2	0	1	1	1
Gm07_11153441_A_	1	1	0	1	0	2	0	1	2	2	2	0	2	0	2	0	1	2	1	0	1	0	0	1	1	1	1	0	0	2	0	0	1	1	2	2	1	1	0	0	1	1	2	2	2	0	1	1	1
Gm07_10967802_C_	1	1	0	1	0	2	0	1	2	2	2	0	2	0	2	0	1	2	1	0	1	0	0	1	1	1	1	0	0	2	0	0	1	1	2	2	1	1	0	0	1	1	2	2	2	0	1	1	1
Gm07_10926994_A_	1	1	0	1	0	2	0	0	2	2	2	0	2	0	2	0	1	2	1	0	1	0	0	1	1	1	1	0	0	2	0	0	1	1	2	2	1	1	0	0	1	1	2	2	2	0	1	1	1
Gm07_10806729_G_	1	1	0	1	0	2	0	0	2	2	2	0	2	0	2	0	1	2	1	0	1	0	0	1	1	1	1	0	0	2	0	0	1	1	2	2	1	1	0	0	1	1	2	2	2	0	1	1	1
Gm07_14979158_T_	1	1	0	1	0	2	0	0	2	2	2	0	2	0	2	0	1	2	1	0	1	0	0	1	1	1	1	0	0	2	0	0	1	1	2	1	1	1	0	0	1	0	2	2	1	0	1	1	1
Gm07_15085661_G_	1	1	0	1	0	2	0	0	2	2	2	0	2	0	2	0	1	2	1	0	1	0	0	1	1	1	1	0	0	2	0	0	1	1	2	1	1	1	0	0	1	0	2	2	1	0	1	1	1
Gm07_15590266_C_	1	1	0	1	0	2	0	0	2	2	2	0	2	0	2	0	1	2	1	0	1	0	0	1	1	1	1	1	0	2	0	0	1	1	2	1	1	1	0	0	1	1	2	2	1	0	1	1	1
Gm07_15800472_A_	1	1	0	1	0	2	0	0	2	2	2	0	2	0	2	0	1	2	1	0	1	0	0	1	1	1	1	1	0	2	0	0	1	1	2	1	1	1	0	0	1	1	2	2	1	0	1	1	1
Gm07_16020670_G_	1	1	0	1	0	2	0	0	2	2	2	0	2	0	2	0	1	2	1	0	1	0	0	1	1	1	1	1	0	2	0	1	1	1	2	1	1	1	0	0	1	1	2	2	1	0	1	1	1
Gm07_16393117_A_	1	1	0	1	0	2	0	0	2	2	2	0	2	0	2	0	1	2	1	0	1	0	0	1	1	1	1	1	0	2	0	1	1	1	2	1	1	1	0	0	1	1	2	2	1	0	1	1	1
Gm07_16438076_A_	1	1	0	1	0	2	0	0	2	2	2	0	2	0	2	0	1	2	1	0	1	0	0	1	1	1	1	1	0	2	0	1	1	1	2	1	1	1	0	0	1	1	2	2	1	0	1	1	1
Gm07_16702758_C_	1	1	0	1	0	2	0	0	2	2	2	0	2	0	2	0	1	2	1	0	1	0	0	1	1	1	1	1	0	2	0	1	1	1	2	1	1	1	0	0	1	1	2	2	1	0	1	1	1
Gm07_16809664_A_	1	1	0	1	0	2	0	0	2	2	2	0	2	0	2	0	1	2	1	0	1	0	0	1	1	1	1	1	0	2	0	1	1	1	2	1	1	1	0	0	1	1	2	2	1	0	1	1	1
Gm07_16937302_T_	1	1	0	1	0	2	0	0	2	2	2	0	2	0	2	0	1	2	1	0	1	0	0	1	1	1	1	1	0	2	0	1	1	1	2	1	1	1	0	0	1	1	2	2	1	0	1	1	1
Gm07_16979586_C_	1	1	0	1	0	2	0	0	2	2	2	0	2	0	2	0	1	2	1	0	1	0	0	1	1	1	1	1	0	2	0	1	1	1	2	1	1	1	0	0	1	1	2	2	1	0	1	1	1
Gm07_17362808_A_	1	1	0	1	0	2	0	0	2	2	2	0	2	0	2	0	1	2	1	0	1	0	0	1	1	1	1	1	0	2	0	1	1	1	2	1	1	1	0	0	1	1	2	2	1	0	1	1	1
Gm07_18293045_C_	2	1	0	1	0	2	0	0	2	2	2	0	2	0	2	0	1	2	1	0	1	0	0	1	1	1	1	1	0	2	0	1	1	1	2	1	1	1	0	0	1	1	2	2	1	0	1	1	1
Gm07_18633505_T_	2	1	0	1	0	2	0	0	2	2	2	0	2	0	2	0	1	2	1	0	1	0	0	1	1	1	1	1	0	2	0	1	1	1	2	1	1	1	0	0	1	1	2	2	1	0	1	1	1
Gm07_20527016_C_	2	1	0	1	0	2	0	0	2	2	2	0	2	0	2	0	1	2	1	0	1	0	0	1	1	1	1	1	0	2	0	1	1	1	2	1	1	1	0	0	1	1	2	2	1	0	1	1	1
Gm07_21193861_G_	2	1	0	1	0	2	0	0	2	2	2	0	2	0	2	0	1	2	1	0	1	0	0	1	1	1	1	1	0	2	0	1	1	1	2	1	1	1	0	0	1	1	2	2	1	0	1	1	1
Gm07_21217603_T_	2	1	0	1	0	2	0	0	2	2	2	0	2	0	2	0	1	2	1	0	1	0	0	1	1	1	1	1	0	2	0	1	1	1	2	1	1	1	0	0	1	1	2	2	1	0	1	1	1
Gm07_24197913_T_	2	1	0	1	0	2	0	0	2	2	2	0	2	0	2	0	1	2	1	0	1	0	0	1	1	1	1	1	0	2	0	1	1	1	2	1	1	1	0	0	1	1	2	2	1	0	1	1	1
Gm07_24960162_C_	2	1	0	1	0	2	0	0	2	2	2	0	2	0	2	0	1	2	1	0	1	0	0	1	1	1	1	1	0	2	0	1	1	1	2	1	1	1	0	0	1	1	2	2	1	0	1	1	1
Gm07_26960074_A_	2	1	0	1	0	2	0	0	2	2	2	0	2	0	2	0	1	2	1	0	1	0	0	1	1	1	1	1	0	2	0	1	1	1	2	1	1	1	0	0	1	1	2	2	1	0	1	1	1
Gm07_27445113_A_	2	1	0	1	0	2	0	0	2	2	2	0	2	0	2	0	1	2	1	0	1	0	0	1	1	1	1	1	0	2	0	1	1	1	2	1	1	1	0	0	1	1	2	2	1	0	1	1	1
Gm07_28865848_T_	2	1	0	1	0	2	0	0	2	2	2	0	2	0	2	0	1	2	1	0	1	0	0	1	1	1	1	1	0	2	0	1	1	1	2	1	1	1	0	0	1	1	2	2	1	0	1	1	1
Gm07_30018015_T_	2	1	0	1	0	2	0	0	2	2	2	0	2	0	2	0	1	2	1	0	1	0	0	1	1	1	1	1	0	2	0	1	1	1	2	1	1	1	0	0	1	1	2	2	1	0	1	1	1
Gm07_31363791_T_	2	1	0	1	0	2	0	0	2	2	2	0	2	0	2	0	1	2	1	0	1	0	0	1	1	1	1	1	0	2	0	1	1	1	2	1	1	1	0	0	1	1	2	2	1	0	1	1	1
Gm07_32588864_T_	2	1	0	1	0	2	0	0	2	2	2	0	2	0	2	0	1	2	1	0	1	0	0	1	1	1	1	1	0	2	0	1	1	1	2	1	1	1	0	0	1	1	2	2	1	0	1	1	1
Gm07_33333813_T_	2	1	0	1	0	2	0	0	2	2	2	0	2	0	2	0	1	2	1	0	1	0	0	1	1	1	1	1	0	2	0	1	1	1	2	1	1	1	0	0	1	1	2	2	1	0	1	1	1
Gm07_34580678_G_	2	1	0	1	0	2	0	0	2	2	2	0	2	0	2	0	1	2	1	0	1	0	0	1	1	1	1	1	0	2	0	1	1	1	2	1	1	1	0	0	1	1	2	2	1	0	1	1	1
Gm07_35547398_T_	1	1	0	0	0	2	0	0	2	2	2	0	2	0	2	0	1	1	1	0	1	0	0	1	1	1	1	1	0	2	0	1	1	0	2	1	1	1	0	1	1	1	2	2	1	0	1	1	1
Gm07_35809061_C_	1	1	0	0	0	2	0	0	2	2	2	0	2	0	2	0	1	1	1	0	1	0	0	1	1	1	1	1	0	2	0	1	1	0	2	1	1	1	0	1	1	1	2	2	1	0	1	1	1
Gm07_36285014_A_	1	1	0	0	0	2	0	0	2	2	2	0	2	0	2	0	1	1	1	0	1	0	0	1	1	2	1	1	0	2	0	1	1	0	2	1	1	1	0	1	1	2	2	2	1	0	1	1	1
Gm07_36357080_T_	1	1	0	0	0	2	0	0	2	2	2	0	2	0	2	0	1	1	1	0	1	0	0	1	1	2	1	1	0	2	0	1	1	0	2	1	1	1	0	1	1	2	2	2	1	0	1	1	1
Gm07_36483418_G_	1	1	0	0	0	2	0	0	2	2	2	0	1	0	2	0	1	1	1	0	1	0	0	1	1	2	1	1	0	2	0	1	1	0	2	1	1	1	0	1	1	2	2	2	1	0	1	1	1
Gm07_36488859_C_	1	1	0	0	0	2	0	0	2	2	2	0	1	0	2	0	1	1	1	0	1	0	0	1	1	2	1	1	0	2	0	1	1	0	2	1	1	1	0	1	1	2	2	2	1	0	1	1	1
Gm07_36498461_C_	1	1	0	0	0	2	0	0	2	2	2	0	1	0	2	0	1	1	1	0	1	0	0	1	1	2	1	1	0	2	0	1	1	0	2	1	1	1	0	1	1	2	2	2	1	0	1	1	1
Gm07_36511460_T_	1	1	0	0	0	2	0	0	2	2	2	0	1	0	2	0	1	1	1	0	1	0	0	1	1	2	1	1	0	2	0	1	1	0	2	1	1	1	0	1	1	2	2	2	1	0	1	1	1
Gm07_36534897_T_	1	1	0	0	0	2	0	0	2	2	2	0	1	0	2	0	1	1	1	0	1	0	0	1	1	2	1	1	0	2	0	1	1	0	2	1	1	1	0	1	1	2	2	2	1	0	1	1	1
Gm07_36539495_C_	1	1	0	0	0	2	0	0	2	2	2	0	1	0	2	0	1	1	1	0	1	0	0	1	1	2	1	1	0	2	0	1	1	0	2	1	1	1	0	1	1	2	2	2	1	0	1	1	1
Gm07_36540823_C_	1	1	0	0	0	2	0	0	2	2	2	0	1	0	2	0	1	1	1	0	1	0	0	1	1	2	1	1	0	2	0	1	1	0	2	1	1	1	0	1	1	2	2	2	1	0	1	1	1
Gm07_36560926_C_	1	1	0	0	0	2	0	0	2	2	2	0	1	0	2	0	1	1	1	0	1	0	0	1	1	2	1	1	0	2	0	1	1	0	2	1	1	1	0	1	1	2	2	2	1	0	1	1	1
Gm07_36582520_T_	1	1	0	0	0	2	0	0	2	2	2	0	1	0	2	0	1	1	1	0	1	0	0	1	1	2	1	1	0	2	0	1	1	0	2	1	1	1	0	1	1	2	2	2	1	0	1	1	1
Gm07_36634863_C_	1	1	0	0	0	2	0	0	2	2	2	0	1	0	2	0	1	1	1	0	1	0	0	1	1	2	1	1	0	2	0	1	1	0	2	1	1	1	0	1	1	2	2	2	1	0	1	1	1
Gm07_36689110_G_	2	2	1	1	1	2	1	-1	2	2	2	-1	2	2	2	-1	2	2	2	1	2	1	1	2	2	2	2	2	1	2	-1	2	2	1	2	2	2	2	1	2	2	2	2	2	2	-1	2	2	2
Gm07_36875730_T_	0	1	0	0	0	2	1	0	2	2	2	0	1	1	2	0	1	1	1	0	1	0	0	1	1	2	1	1	0	2	1	1	1	0	2	1	1	1	0	1	1	2	1	2	1	1	1	1	1
Gm07_36886320_G_	0	1	0	0	0	2	1	0	2	2	2	0	1	1	2	0	1	1	1	0	1	0	0	1	1	2	1	1	0	2	1	1	1	0	2	1	1	1	0	1	1	2	1	2	1	1	1	1	1
Gm07_36898121_G_	0	1	0	0	0	2	1	0	2	2	2	0	1	1	2	0	1	1	1	0	1	0	0	1	1	2	1	1	0	2	1	1	1	0	2	1	1	1	0	1	1	2	1	2	1	1	1	1	1
Gm07_36998381_T_	0	1	0	0	0	2	1	0	2	2	2	0	1	1	2	0	1	1	1	0	1	0	0	1	1	2	1	1	0	2	1	1	1	0	2	1	1	1	0	1	1	2	1	2	1	1	1	1	1
Gm07_37027659_C_	0	1	0	0	0	2	1	0	2	2	2	0	1	1	2	0	1	1	1	0	1	0	0	1	1	2	1	1	0	2	1	1	1	0	2	1	1	1	0	1	1	2	1	2	1	1	1	1	1
Gm07_37030249_G_	0	1	0	0	0	2	1	0	2	2	2	0	1	1	2	0	1	1	1	0	1	0	0	1	1	2	1	1	0	2	1	1	1	0	2	1	1	1	0	1	1	2	1	2	1	1	1	1	1
Gm07_37038775_T_	0	1	0	0	0	2	1	0	2	2	2	0	1	1	2	0	1	1	1	0	1	0	0	1	1	2	1	1	0	2	1	1	1	0	2	1	1	1	0	1	1	2	1	2	1	1	1	1	1
Gm07_37049119_T_	0	1	0	0	0	2	1	0	2	2	2	0	1	1	2	0	1	1	1	0	1	0	0	1	1	2	1	1	0	2	1	1	1	0	2	1	1	1	0	1	1	2	1	2	1	1	1	1	1
Gm07_37143613_T_	0	1	0	0	0	2	1	0	2	2	2	0	1	1	2	0	1	1	1	0	1	0	0	0	1	2	1	1	0	2	1	1	1	0	2	1	1	1	0	1	1	2	1	2	1	1	1	1	1
Gm07_37193303_C_	0	1	0	0	0	2	1	0	2	2	2	0	1	1	2	0	1	1	1	0	1	0	0	0	1	2	1	1	0	2	1	1	1	0	2	1	1	1	0	1	1	2	1	2	1	1	1	1	1
Gm07_37260926_G_	0	1	0	0	0	2	1	0	2	2	2	0	1	1	2	0	1	1	1	0	1	0	0	0	1	2	1	1	0	2	1	1	1	0	2	1	1	1	0	1	1	2	1	2	1	1	1	1	1
Gm07_37374894_A_	0	1	0	0	0	2	1	0	2	2	2	0	1	1	2	0	1	1	1	0	1	0	0	0	1	2	1	1	0	2	1	1	1	0	2	1	1	1	0	1	1	2	1	2	1	1	1	1	1
Gm07_37416258_G_	0	1	0	0	0	2	1	0	2	2	2	0	1	1	2	0	1	1	1	0	1	0	0	0	1	2	1	1	0	2	1	1	1	0	2	1	1	1	0	1	1	2	1	2	1	1	1	1	1
Gm07_37543006_A_	0	1	0	0	0	2	1	0	2	2	2	0	1	1	2	0	1	1	1	0	1	0	0	0	1	2	1	1	0	2	1	1	1	0	2	1	0	1	0	1	1	2	1	2	1	1	1	1	1
Gm07_37568123_T_	0	1	0	0	0	2	1	0	2	2	2	0	1	1	2	0	1	1	1	0	1	0	0	0	1	2	1	1	0	2	1	1	1	0	2	1	0	1	0	1	1	2	1	2	1	1	1	1	1
Gm07_37576645_T_	0	1	0	0	0	2	1	0	2	2	2	0	-1	1	2	0	1	1	1	0	1	0	0	0	1	2	1	1	0	2	1	1	1	0	2	1	0	1	0	1	1	2	1	2	1	1	1	1	1
Gm07_37597168_A_	0	1	0	0	0	2	1	0	2	1	2	0	1	1	2	0	1	1	1	0	1	0	0	0	1	2	1	1	0	2	1	1	1	0	2	1	0	1	0	1	1	2	1	2	1	1	1	1	1
Gm07_37610570_C_	0	1	0	0	0	2	1	0	2	1	2	0	1	1	2	0	1	1	1	0	1	0	0	0	1	2	1	1	0	2	1	1	1	0	2	1	0	1	0	1	1	2	1	2	1	1	1	1	1
Gm07_37616450_A_	0	1	0	0	0	2	1	0	2	1	2	0	1	1	2	0	1	1	1	0	1	0	0	0	1	2	1	1	0	2	1	1	1	0	2	1	0	1	0	1	1	2	1	2	1	1	1	1	1
Gm07_37642700_A_	0	1	0	0	0	2	1	0	2	1	2	0	1	1	2	0	1	1	1	0	1	0	0	0	1	2	1	1	0	2	1	1	1	0	2	1	0	1	0	1	1	2	1	2	1	1	1	1	1
Gm07_37663221_C_	0	1	0	0	0	2	1	0	2	1	2	0	1	1	2	0	1	1	1	0	1	0	0	0	1	2	1	1	0	2	1	1	1	0	2	1	0	1	0	1	1	2	1	2	1	1	1	1	1
Gm07_37666001_T_	0	1	0	0	0	2	1	0	2	1	2	0	1	1	2	0	1	1	1	0	1	0	0	0	1	2	1	1	0	2	1	1	1	0	2	1	0	1	0	1	1	2	1	2	1	1	1	1	1
Gm07_37674266_T_	0	1	0	0	0	2	1	0	2	1	2	0	1	1	2	0	1	1	1	0	1	0	0	0	1	2	1	1	0	2	1	1	1	0	2	1	0	1	0	1	1	2	1	2	1	1	1	1	1
Gm07_37679866_C_	0	1	0	0	0	2	1	0	2	1	2	0	1	1	2	0	1	1	1	0	1	0	0	0	1	2	1	1	0	2	1	1	1	0	2	1	0	1	0	1	1	2	1	2	1	1	1	1	1
Gm07_37692424_C_	0	1	0	0	0	2	1	0	2	1	2	0	1	1	2	0	1	1	1	0	1	0	0	0	1	2	1	1	0	2	1	1	1	0	2	1	0	1	0	1	1	2	1	2	1	1	1	1	1
Gm07_37710555_C_	0	1	0	0	0	2	1	0	2	1	2	0	1	1	2	0	1	1	1	0	1	0	0	0	1	2	1	1	0	2	1	1	1	0	2	1	0	1	0	1	1	2	1	2	1	1	1	1	1
Gm07_37723292_G_	0	1	0	0	0	2	1	0	2	1	2	0	1	1	2	0	1	1	1	0	1	0	0	0	1	2	1	1	0	2	1	1	1	0	2	1	0	1	0	1	1	2	1	2	1	1	1	1	1
Gm07_37724262_C_	0	1	0	0	0	2	1	0	2	1	2	0	1	1	2	0	1	1	1	0	1	0	0	0	1	2	1	1	0	2	1	1	1	0	2	1	0	1	0	1	1	2	1	2	1	1	1	1	1
Gm07_37725698_A_	0	1	0	0	0	2	1	0	2	1	2	0	1	1	2	0	1	1	1	0	1	0	0	0	1	2	1	1	0	2	1	1	1	0	2	1	0	1	0	1	1	2	1	2	1	1	1	1	1
Gm07_37731455_A_	0	1	0	0	0	2	1	0	2	1	2	0	1	1	2	0	1	1	1	0	1	0	0	0	1	2	1	1	0	2	1	1	1	0	2	1	0	1	0	1	1	2	1	2	1	1	1	1	1
Gm07_37751796_G_	0	1	0	0	0	2	1	0	2	1	2	0	1	1	2	0	1	1	1	0	1	0	0	0	1	2	1	1	0	2	1	1	1	0	2	1	0	1	0	1	1	2	1	2	1	1	0	1	1
Gm07_37813869_A_	0	1	0	0	0	2	1	0	2	1	2	0	1	1	2	0	1	1	1	0	1	0	0	0	1	2	1	1	0	2	1	1	1	0	2	1	0	1	0	1	1	2	1	2	1	1	0	1	1
Gm07_37876224_T_	0	1	0	0	0	2	1	0	2	1	2	0	1	1	2	0	1	1	1	0	1	0	0	0	1	2	1	1	0	2	1	1	1	0	2	1	0	1	0	1	1	2	1	2	1	1	0	1	1
Gm07_38861000_C_	0	1	0	0	0	2	1	0	2	0	2	0	1	1	2	0	1	1	1	0	1	0	0	0	0	2	1	1	0	1	1	1	0	0	2	1	0	1	0	1	1	2	1	2	1	1	0	1	1
Gm07_40784182_T_	0	1	0	0	1	2	2	0	2	0	2	1	1	1	1	1	1	1	1	0	1	0	0	0	0	2	1	1	0	1	1	1	0	1	2	1	0	1	1	1	1	2	1	2	0	1	0	0	1
Gm07_41295979_A_	0	1	0	0	1	2	2	0	2	0	2	1	1	1	1	1	1	1	1	0	1	0	0	0	0	2	1	1	0	1	1	1	0	1	2	1	0	1	1	1	1	2	1	2	0	1	0	0	1
Gm07_41746499_A_	0	1	0	0	1	2	2	0	2	0	2	1	1	1	1	1	1	1	1	0	1	0	0	0	0	2	1	1	0	1	1	1	0	1	2	1	0	1	1	1	1	2	1	2	0	1	0	0	1
Gm07_42377015_T_	0	1	0	0	1	2	2	0	2	0	2	1	1	2	1	1	1	1	1	0	1	0	0	0	0	1	1	1	0	1	1	0	0	1	2	1	0	1	1	1	1	2	1	2	0	1	0	0	1
Gm07_42643191_A_	0	1	0	0	1	2	2	0	2	0	2	1	1	2	1	1	1	1	1	0	1	0	0	0	0	1	1	1	0	1	1	0	0	1	2	1	0	1	1	1	1	2	1	2	0	1	0	0	1
Gm07_42851461_T_	0	2	1	0	1	2	2	0	2	0	2	1	1	2	1	1	1	1	1	0	1	0	0	0	0	1	1	1	0	1	1	0	0	1	2	1	0	1	1	1	1	2	1	2	0	1	0	0	1
Gm07_42923420_G_	0	2	1	0	1	2	2	0	2	0	2	1	1	2	1	1	1	1	1	0	1	0	0	0	0	1	1	1	0	1	1	0	0	1	2	1	0	1	1	1	1	2	1	2	0	1	0	0	1
Gm07_43311703_G_	0	2	1	0	1	2	2	0	2	0	2	1	1	2	1	1	1	1	1	0	1	0	0	0	0	0	2	2	0	1	1	0	0	1	1	1	0	1	1	1	1	2	1	2	0	1	0	0	1
Gm07_43653918_A_	0	2	1	0	2	2	2	0	2	0	2	1	1	2	1	1	1	1	1	0	1	0	0	0	0	0	2	2	0	1	1	0	0	1	1	1	0	1	1	1	1	2	1	2	0	1	0	0	1
Gm07_43803821_T_	0	2	1	0	2	2	2	0	2	0	2	1	1	2	1	1	1	1	1	0	1	1	0	0	0	0	2	2	0	1	1	0	0	1	1	1	0	1	1	1	1	2	1	2	0	1	0	0	1
Gm07_44360334_A_	0	1	1	0	2	2	2	0	2	0	2	1	1	2	1	1	1	1	1	0	1	1	0	0	0	0	1	2	0	1	2	0	1	1	0	1	0	1	1	1	1	2	1	2	0	1	0	0	1
Gm07_44621109_A_	0	1	1	0	2	2	2	0	2	0	2	1	1	2	1	1	1	1	1	0	1	1	0	0	0	0	1	2	0	1	2	1	1	1	0	1	0	1	1	1	1	2	1	2	0	1	0	0	1
Gm08_1187744_C_A	0	0	0	2	1	0	1	0	1	1	1	1	2	1	1	0	0	2	1	1	1	1	0	2	1	2	1	1	1	1	0	2	0	0	1	0	0	1	1	2	1	1	1	1	1	0	0	1	1
Gm08_1370837_G_A	0	0	0	2	1	0	1	0	1	1	1	1	2	1	1	0	0	2	1	1	1	1	0	2	1	2	1	1	1	1	0	2	0	0	1	0	0	1	1	2	1	1	1	1	1	0	0	1	1
Gm08_1923992_T_C	0	0	0	2	1	0	1	0	1	1	1	1	2	1	2	0	1	2	2	1	1	1	0	2	1	2	2	1	1	1	0	2	1	1	1	0	0	1	1	2	1	1	1	1	1	0	0	1	1
Gm08_2041076_C_T	0	0	0	2	1	0	1	0	1	1	1	1	2	1	2	0	1	2	2	1	1	1	0	2	1	2	2	1	1	1	0	2	1	1	1	0	0	1	1	2	1	1	1	1	1	0	0	1	1
Gm08_2119913_T_C	0	0	0	2	1	0	1	0	1	1	1	1	2	1	2	0	1	2	2	1	1	1	0	2	1	2	2	1	1	1	0	2	1	1	1	0	0	1	1	2	1	1	1	1	1	0	0	1	1
Gm08_2288307_A_G	0	0	0	2	1	0	1	0	1	1	1	1	2	1	2	0	1	2	2	1	1	1	0	2	1	2	2	1	1	1	0	2	1	1	1	0	0	1	1	2	1	1	1	1	1	0	0	1	1
Gm08_2467547_G_T	0	0	0	2	1	0	1	0	1	0	1	1	2	1	2	0	1	2	2	1	1	1	0	2	1	2	2	1	1	1	0	2	1	1	1	0	0	1	1	2	1	1	1	1	1	0	0	1	1
Gm08_2547323_A_G	0	0	0	2	1	0	1	0	1	0	1	1	2	1	2	0	1	2	2	1	1	1	0	2	1	2	2	1	1	1	0	2	1	1	1	0	0	1	1	2	1	1	1	1	1	0	0	1	1
Gm08_2622664_T_C	0	0	0	2	1	0	1	0	1	0	1	1	2	1	2	0	1	2	2	1	1	1	0	2	1	2	2	1	1	1	0	2	1	1	1	0	0	1	1	2	1	1	1	1	1	0	0	1	1
Gm08_2671408_T_C	0	0	0	2	1	0	1	0	1	0	1	1	2	1	2	0	1	2	2	1	1	1	0	2	1	2	2	1	1	1	0	2	1	1	1	0	0	1	1	2	1	1	1	1	1	0	0	1	1
Gm08_3519477_A_G	0	0	0	1	1	0	1	0	1	0	1	1	2	1	2	1	1	2	2	1	1	1	0	2	1	2	2	1	1	1	0	2	1	1	1	0	0	1	1	2	1	1	1	1	1	0	0	1	1
Gm08_4667338_C_T	0	0	0	1	2	1	1	0	1	0	1	1	2	1	2	1	1	2	2	2	0	1	0	2	1	2	2	1	1	1	0	2	2	1	1	0	0	1	1	1	1	1	1	1	1	0	0	1	1
Gm08_4747497_G_T	0	0	0	1	2	1	1	0	1	0	1	1	2	1	2	1	1	2	2	2	0	1	0	2	1	2	2	1	1	1	0	2	2	1	1	0	0	1	1	1	1	1	1	1	1	0	0	1	1
Gm08_4873149_C_T	0	0	0	1	2	1	1	0	1	0	1	1	2	1	2	1	1	2	2	2	0	1	0	2	1	2	2	1	1	1	0	2	2	1	1	0	0	1	1	1	1	1	1	1	1	0	0	1	1
Gm08_4882276_A_G	0	0	0	1	2	1	1	0	1	0	1	1	2	1	2	1	1	2	2	2	0	1	0	2	1	2	2	1	1	1	0	2	2	1	1	0	0	1	1	1	1	1	1	1	1	0	0	1	1
Gm08_4959623_T_C	0	0	0	1	2	1	1	0	1	0	1	1	2	1	2	1	1	2	2	2	0	1	0	2	1	2	2	1	1	1	0	2	2	1	1	0	0	1	1	1	1	1	1	1	1	0	0	1	1
Gm08_5003648_C_T	0	0	0	1	2	1	1	0	1	0	1	1	2	1	2	1	1	2	2	2	0	1	0	2	1	2	2	1	1	1	0	2	2	1	1	0	0	1	1	1	1	1	1	1	1	0	0	1	1
Gm08_5082382_G_T	0	0	0	1	2	1	1	0	1	0	1	1	2	1	2	1	1	2	2	2	0	1	0	2	1	2	2	1	1	1	0	2	2	1	1	0	0	1	1	1	1	1	1	1	1	0	0	1	1
Gm08_5278800_G_T	0	0	0	1	2	1	1	0	1	0	1	1	2	1	2	1	1	2	2	2	0	1	0	2	1	2	2	1	1	1	0	2	2	1	1	0	0	1	1	1	1	1	1	1	1	0	0	1	1
Gm08_6188267_T_G	0	0	0	1	2	1	1	0	1	0	1	1	2	1	2	1	1	2	2	2	0	1	2	2	1	2	2	1	1	2	0	2	2	2	1	1	0	1	1	1	1	1	1	1	1	0	0	0	1
Gm08_7103134_G_A	0	1	1	1	2	1	1	0	1	0	0	1	2	1	2	1	1	2	2	2	0	1	2	2	0	2	2	1	1	2	0	2	2	2	1	2	0	1	2	1	0	1	1	1	1	0	0	0	1
Gm08_7135505_G_A	0	1	1	1	2	1	1	0	1	0	0	1	2	1	2	1	1	2	2	2	0	1	2	2	0	2	2	1	1	2	0	2	2	2	1	2	0	1	2	1	0	1	1	1	1	0	0	0	1
Gm08_7180829_T_G	0	1	1	1	2	1	1	0	1	0	0	1	2	1	2	1	1	2	2	2	0	1	2	2	0	2	2	1	1	2	0	2	2	2	1	2	0	1	2	1	0	1	1	1	1	0	0	0	1
Gm08_7520581_C_T	0	1	1	1	2	1	2	0	1	0	0	1	2	1	2	1	2	2	2	2	0	1	2	2	0	2	2	1	2	2	0	2	2	2	1	2	0	1	2	1	0	1	1	2	1	0	0	0	1
Gm08_7567751_G_A	0	1	1	1	2	1	2	0	1	0	0	1	2	1	2	1	2	2	2	2	0	1	2	2	0	2	2	1	2	2	0	2	2	2	1	2	0	1	2	1	0	1	1	2	1	0	0	0	1
Gm08_7589824_T_C	0	1	1	1	2	1	2	0	1	0	0	1	2	1	2	1	2	2	2	2	0	1	2	2	0	2	2	1	2	2	0	2	2	2	1	2	0	1	2	1	0	1	1	2	1	0	0	0	1
Gm08_7598839_G_T	0	1	1	1	2	1	2	0	1	0	0	1	2	1	2	1	2	2	2	2	0	1	2	2	0	2	2	1	2	2	0	2	2	2	1	2	0	1	2	1	0	1	1	2	1	0	0	0	1
Gm08_7714968_T_C	0	1	1	1	2	1	2	0	1	0	0	1	2	1	2	1	2	2	2	2	0	1	2	2	0	2	2	1	2	2	0	2	2	2	1	2	0	1	2	1	0	1	1	2	1	0	0	0	1
Gm08_7780581_G_A	0	1	1	1	2	1	2	0	1	0	0	1	2	1	2	1	2	2	2	2	0	1	2	2	0	2	2	1	2	2	0	2	2	2	1	2	0	1	2	1	0	1	1	2	1	0	0	0	1
Gm08_7792839_C_T	0	1	1	1	2	1	2	0	1	0	0	1	2	1	2	1	2	2	2	2	0	1	2	2	0	2	2	1	2	2	0	2	2	2	1	2	0	1	2	1	0	1	1	2	1	0	0	0	1
Gm08_7808685_C_T	0	1	1	1	2	1	2	0	1	0	0	1	2	1	2	1	2	2	2	2	0	1	2	2	0	2	2	1	2	2	0	2	2	2	1	2	0	1	2	1	0	1	1	2	1	0	0	0	1
Gm08_7856393_T_C	0	1	1	1	2	1	2	0	1	0	0	1	2	1	2	1	2	2	2	2	0	1	2	2	0	2	2	1	2	2	0	2	2	2	1	2	0	1	2	1	0	1	1	2	1	0	0	0	1
Gm08_7876754_T_C	0	1	1	1	2	1	2	0	1	0	0	1	2	1	2	1	2	2	2	2	0	1	2	2	0	2	2	1	2	2	0	2	2	2	1	2	0	1	2	1	0	1	1	2	1	0	0	0	1
Gm08_7939929_T_G	0	1	1	1	2	1	2	0	1	0	0	1	2	1	2	1	2	2	2	2	0	1	2	1	0	2	2	1	2	2	0	2	2	2	1	2	0	1	2	1	0	1	1	2	1	0	0	0	1
Gm08_8013021_T_C	0	1	1	1	2	1	2	0	1	0	0	1	2	1	2	1	2	2	2	2	0	1	2	1	0	2	2	1	2	2	0	2	2	2	1	2	0	1	2	1	0	1	1	2	1	0	0	0	1
Gm08_8185799_T_C	0	1	1	1	2	1	2	0	1	0	0	1	2	1	2	1	2	2	2	2	0	1	2	1	0	2	2	1	2	2	0	2	2	2	1	2	0	1	2	1	0	1	1	2	1	0	0	0	1
Gm08_8227016_A_G	0	1	1	1	2	1	2	0	1	0	0	1	2	1	2	1	2	2	2	2	0	1	2	1	0	2	2	1	2	2	0	2	2	2	1	2	0	1	2	1	0	1	1	2	1	0	0	0	1
Gm08_8267123_T_C	0	1	1	1	2	1	2	0	1	0	0	1	2	1	2	1	2	2	2	2	0	1	2	1	0	2	2	1	2	2	0	2	2	2	1	2	0	1	2	1	0	1	1	2	1	0	0	0	1
Gm08_8268861_A_C	0	1	1	1	2	1	2	0	1	0	0	1	2	0	2	1	2	2	2	2	0	1	2	1	0	2	2	1	2	2	0	2	2	2	1	2	0	1	2	1	0	1	1	2	1	0	0	0	1
Gm08_8272057_A_G	0	1	1	1	2	1	2	0	1	0	0	1	2	0	2	1	2	2	2	2	0	1	2	1	0	2	2	1	2	2	0	2	2	2	1	2	0	1	2	1	0	1	1	2	1	0	0	0	1
Gm08_8281564_A_G	0	1	1	1	2	1	2	0	1	0	0	1	2	0	2	1	2	2	2	2	0	1	2	1	0	2	2	1	2	2	0	2	2	2	1	2	0	1	2	1	0	1	1	2	1	0	0	0	1
Gm08_8286721_A_G	0	1	1	1	2	1	2	0	1	0	0	1	2	0	2	1	2	2	2	2	0	1	2	1	0	2	2	1	2	2	0	2	2	2	1	2	0	1	2	1	0	1	1	2	1	0	0	0	1
Gm08_8471303_A_C	0	1	1	1	2	1	2	0	1	0	0	1	2	0	2	1	2	2	2	2	0	1	2	1	0	2	2	1	2	2	0	2	2	2	1	2	0	1	2	1	0	1	1	2	1	0	1	0	1
Gm08_8462762_T_G	0	1	1	1	2	1	2	0	1	0	0	1	2	0	2	1	2	2	2	2	0	1	2	1	0	2	2	1	2	2	0	2	2	2	1	2	0	1	2	1	0	1	1	2	1	0	1	0	1
Gm08_8410761_G_A	0	1	1	1	2	1	2	0	1	0	0	1	2	0	2	1	2	2	2	2	0	1	2	1	0	2	2	1	2	2	0	2	2	2	1	2	0	1	2	1	0	1	1	2	1	0	0	0	1
Gm08_8541523_G_T	0	1	1	1	2	1	2	0	1	0	0	1	2	0	2	1	2	2	2	2	0	1	2	1	0	2	2	1	2	2	0	2	2	2	1	2	0	1	2	1	0	1	1	2	1	0	1	0	1
Gm08_8592791_A_C	0	1	1	1	2	1	2	0	1	0	0	1	2	0	2	1	2	2	2	2	0	1	2	1	0	2	2	1	2	2	0	2	2	2	1	2	0	1	2	1	0	1	1	2	1	0	1	0	1
Gm08_8803704_A_C	0	1	1	1	2	1	2	0	1	0	0	1	2	0	2	1	2	2	2	2	0	1	2	1	0	2	2	1	2	2	0	2	2	2	1	2	0	1	2	1	0	1	1	2	1	0	1	0	1
Gm08_9111316_G_A	0	1	1	1	2	1	2	0	1	0	0	1	2	0	2	1	2	2	2	2	0	1	2	1	0	2	2	1	2	2	0	2	2	2	1	2	0	1	2	1	0	1	1	2	1	0	1	0	0
Gm08_9179927_T_C	0	1	1	1	2	1	2	0	1	0	0	1	2	0	2	1	2	2	2	2	0	1	2	1	0	2	2	1	2	2	0	2	2	2	1	2	0	1	2	1	0	1	1	2	1	0	1	0	0
Gm08_9484695_T_C	0	1	1	1	2	1	2	0	1	0	0	1	2	0	2	1	2	2	2	2	0	1	2	1	0	2	2	1	2	2	0	2	2	2	1	2	0	1	2	1	0	1	1	2	1	0	1	0	0
Gm08_9634993_A_C	0	1	1	1	2	1	2	0	1	0	0	1	2	0	2	1	2	2	2	2	0	1	2	1	0	1	2	1	2	2	0	2	2	2	1	2	0	1	2	1	0	1	1	2	1	0	1	0	0
Gm08_9700052_T_G	0	1	1	1	2	1	2	0	1	0	0	1	2	0	2	1	2	2	2	2	0	1	2	1	0	1	2	1	2	2	0	2	2	2	1	2	0	1	2	1	0	1	1	2	1	0	1	0	0
Gm08_9848168_T_C	1	1	1	1	2	1	2	0	1	0	0	1	2	0	2	1	2	2	2	2	0	1	2	1	0	1	2	1	2	2	0	2	2	2	1	2	0	1	2	1	0	1	1	2	1	0	1	0	0
Gm08_10570097_C_	1	1	1	1	2	1	2	0	1	0	0	1	2	1	2	1	1	2	2	2	0	1	2	1	0	1	2	1	2	2	0	2	2	2	1	2	0	1	2	1	0	1	1	2	1	0	1	0	0
Gm08_10670190_C_	1	1	1	1	2	1	2	0	1	0	0	1	2	1	2	1	1	2	2	2	0	0	2	1	0	1	2	1	2	2	0	2	2	2	1	2	0	1	2	1	0	1	1	2	1	0	1	0	0
Gm08_11215154_C_	1	1	1	1	2	1	2	0	1	0	0	1	2	1	2	1	1	2	2	2	0	0	2	1	0	1	2	1	2	2	0	1	2	2	1	2	0	1	2	1	0	1	1	2	1	0	1	0	0
Gm08_11359720_A_	1	1	1	1	2	1	2	0	1	0	0	1	2	1	1	1	1	2	2	2	0	0	2	1	0	1	2	0	2	2	0	1	2	2	1	2	0	1	2	1	0	2	1	2	1	0	1	0	0
Gm08_11730256_T_	1	1	1	1	2	1	2	0	1	0	0	2	2	1	1	1	0	2	1	2	0	0	2	1	0	1	2	0	1	2	0	1	2	2	1	2	0	1	2	1	0	2	1	2	1	0	1	0	0
Gm08_11759489_C_	1	1	1	1	2	1	2	0	1	0	0	2	2	1	1	1	0	2	1	2	0	0	2	1	0	1	2	0	1	2	0	1	2	2	1	2	0	1	2	1	0	2	1	2	1	0	1	0	0
Gm08_11864710_G_	1	1	1	1	2	1	2	0	1	0	0	2	2	1	1	1	0	2	1	2	0	0	2	1	0	1	2	0	1	2	0	1	2	2	1	2	0	1	2	1	0	2	1	2	1	0	1	0	0
Gm08_12055669_A_	1	1	1	1	2	1	2	0	1	0	0	2	2	1	1	1	0	2	1	2	0	0	2	1	0	1	2	0	1	2	0	1	2	2	1	2	0	1	2	1	0	2	1	2	1	0	1	0	0
Gm08_12189320_G_	1	1	1	1	2	1	2	0	1	0	0	2	2	1	1	1	0	2	1	2	0	0	2	1	0	1	2	0	1	2	0	1	2	2	1	2	0	1	2	1	0	2	1	2	1	0	1	0	0
Gm08_12309919_A_	1	1	1	1	2	1	2	0	1	0	0	2	2	1	1	1	0	2	1	2	0	0	2	1	0	1	2	0	1	2	0	1	2	2	1	2	0	1	2	1	0	2	1	2	1	0	1	0	0
Gm08_12392887_C_	1	1	1	1	2	1	2	0	1	0	0	2	2	1	1	1	0	2	1	2	0	0	2	1	0	1	2	0	1	2	0	1	2	2	1	2	0	1	2	1	0	2	1	2	1	0	1	0	0
Gm08_12475844_A_	1	1	1	1	1	1	2	0	1	0	0	2	2	1	1	1	0	2	1	2	0	0	2	1	0	1	2	0	1	2	0	1	2	2	1	2	0	1	2	1	0	2	1	2	1	0	1	0	0
Gm08_12513720_C_	1	1	1	1	1	1	2	0	1	0	0	2	2	1	1	1	0	2	1	2	0	0	2	1	0	1	2	0	1	2	0	1	2	2	1	2	0	1	2	1	0	2	1	2	1	0	1	0	0
Gm08_12971742_G_	1	1	1	2	1	1	2	0	1	0	0	2	2	1	1	1	0	2	1	2	0	0	2	1	0	1	2	0	1	2	0	1	2	2	1	2	0	1	2	1	0	2	1	2	1	0	1	0	0
Gm08_13040141_A_	1	1	1	2	1	1	2	0	1	0	0	2	2	1	1	1	0	2	1	2	0	0	2	1	0	1	2	0	1	2	0	1	2	2	1	2	0	1	2	1	0	2	1	2	1	0	1	0	0
Gm08_13109130_A_	1	1	1	2	1	1	2	0	1	0	0	2	2	1	1	1	0	2	1	2	0	0	2	1	0	1	2	0	1	2	0	1	2	2	1	2	0	1	2	1	0	2	1	2	1	0	1	0	0
Gm08_13236059_C_	1	1	1	2	1	1	2	0	1	0	0	2	2	1	1	1	0	2	1	2	0	0	2	1	0	1	2	0	1	2	0	1	2	2	1	2	0	1	2	1	0	2	1	2	1	0	1	0	0
Gm08_13311178_A_	1	1	1	2	1	1	2	0	1	0	0	2	2	1	1	1	0	2	1	2	0	0	2	1	0	1	2	0	1	2	0	1	2	2	1	2	0	1	2	1	0	2	1	2	1	0	1	0	0
Gm08_13459269_T_	1	1	1	2	1	1	2	0	1	0	0	2	2	1	1	1	0	2	1	2	0	0	2	1	0	1	2	0	1	2	0	1	2	2	1	2	0	1	2	1	0	2	1	2	1	0	1	0	0
Gm08_13782412_C_	1	1	1	2	1	1	2	0	1	0	0	2	2	1	1	1	0	2	1	2	0	0	2	1	0	1	2	0	1	2	0	1	2	2	1	2	0	1	2	1	0	2	1	2	1	0	1	0	0
Gm08_13914377_A_	1	1	1	2	1	1	2	0	1	0	0	2	2	1	1	1	0	2	1	2	0	0	2	1	0	1	2	0	1	2	0	1	2	2	1	2	0	1	2	1	0	2	1	2	1	0	1	0	0
Gm08_14198186_G_	1	1	1	2	1	1	2	0	1	0	0	2	2	1	1	1	0	2	1	2	0	0	2	1	0	1	2	0	1	2	0	1	2	2	1	2	0	1	2	1	0	2	1	2	1	0	1	0	0
Gm08_14233959_A_	1	1	1	2	1	1	2	0	1	0	0	2	2	1	1	1	0	2	1	2	0	0	2	1	0	1	2	0	1	2	0	1	2	2	1	2	0	1	2	1	0	2	1	2	1	0	1	0	0
Gm08_14460902_T_	1	1	1	2	1	1	2	0	1	0	0	2	2	1	1	1	0	1	1	2	0	0	2	1	0	1	2	0	1	2	0	1	2	1	1	2	0	1	2	1	0	2	1	2	1	0	1	0	0
Gm08_14497484_C_	1	1	1	2	1	1	2	0	1	0	0	2	2	1	1	1	0	1	1	2	0	0	2	1	0	1	2	0	1	2	0	1	2	1	1	2	0	1	2	1	0	2	1	2	1	0	1	0	0
Gm08_14646649_A_	1	1	1	2	1	1	2	0	1	0	0	2	2	1	1	1	0	1	1	2	1	0	2	1	0	1	2	0	1	2	0	1	2	1	1	2	0	1	2	1	0	2	1	2	1	0	1	0	0
Gm08_14781850_T_	1	1	1	2	1	1	2	0	1	0	0	2	2	1	1	1	0	1	1	2	1	0	2	1	0	1	2	0	1	2	0	1	2	1	1	2	0	1	2	1	0	2	1	2	1	0	1	0	0
Gm08_14876508_C_	1	1	1	2	1	1	-1	0	1	0	1	2	2	1	1	1	0	1	1	2	1	0	-1	1	0	1	2	0	1	2	0	1	2	1	1	-1	0	1	-1	1	0	-1	1	2	1	0	1	0	0
Gm08_15193841_T_	1	1	2	2	1	1	2	0	1	0	1	2	2	1	1	1	0	1	1	2	1	0	2	1	0	1	2	0	1	1	0	1	2	1	1	2	0	1	2	1	0	2	1	2	1	0	1	0	0
Gm08_15386438_A_	1	1	2	2	1	0	2	0	1	0	1	2	2	1	1	1	0	1	1	2	1	0	2	1	1	1	2	0	1	1	0	1	2	1	1	2	0	1	2	1	0	2	1	2	1	0	1	0	0
Gm08_15538275_A_	1	1	2	2	1	0	2	0	1	0	1	2	2	1	1	1	0	1	1	2	1	0	2	1	1	1	2	0	1	1	0	1	2	1	1	2	0	1	2	1	0	2	1	2	1	0	1	0	0
Gm08_15728680_T_	1	1	2	2	1	0	2	0	1	0	1	2	2	1	1	1	0	1	1	2	1	0	2	1	1	1	2	0	1	1	0	1	2	1	1	2	0	1	2	1	0	2	1	2	1	0	1	0	0
Gm08_15829093_T_	1	1	2	2	1	0	2	0	1	0	1	2	2	1	1	1	0	1	1	2	1	0	2	1	2	1	2	0	1	1	0	1	2	1	1	2	0	1	2	1	0	2	1	2	2	0	1	0	0
Gm08_15862930_A_	1	1	2	2	1	0	2	0	1	0	1	2	2	1	1	1	0	1	1	2	1	0	2	1	2	1	2	0	1	1	0	1	2	1	1	2	0	1	2	1	0	2	1	2	2	0	1	0	0
Gm08_15928921_A_	1	1	1	2	1	0	2	0	1	0	1	2	2	1	1	1	0	1	1	2	1	0	2	1	2	1	2	0	1	1	0	1	2	1	1	2	0	1	2	1	0	2	1	2	2	0	1	0	0
Gm08_16170136_C_	1	1	1	2	1	0	2	0	1	0	1	2	2	1	1	1	0	1	1	2	1	0	2	1	2	1	2	0	1	1	0	1	2	1	1	2	0	1	2	1	0	2	1	2	2	0	1	0	0
Gm08_16256510_A_	2	1	1	2	1	0	2	0	1	0	1	2	2	1	1	1	0	1	1	2	1	0	2	1	2	1	2	0	1	1	0	1	2	1	1	2	0	1	2	1	0	2	1	2	2	0	1	0	0
Gm08_17718826_A_	1	1	1	2	1	0	2	0	1	0	1	2	2	1	0	1	1	1	1	2	1	0	1	1	2	0	2	0	1	1	0	1	1	1	1	2	1	0	2	0	0	2	1	1	2	1	0	0	0
Gm08_17813383_C_	1	1	1	2	1	0	2	0	1	0	1	2	2	1	0	1	1	1	1	2	1	0	1	1	2	0	2	0	1	1	0	1	1	1	1	2	1	0	2	0	0	2	1	1	2	1	0	0	0
Gm08_17928709_C_	1	1	1	2	1	0	2	0	1	0	1	2	2	1	0	1	1	1	1	2	1	0	1	1	2	0	2	0	1	1	0	1	1	1	1	2	1	0	2	0	0	2	1	1	2	1	0	0	0
Gm08_18101486_A_	1	1	1	2	1	0	1	0	1	0	1	2	2	1	0	1	1	1	1	1	1	0	1	1	2	0	2	0	1	1	0	1	1	1	1	2	1	0	2	0	0	2	1	1	2	1	0	0	0
Gm08_18177939_C_	1	1	1	2	1	0	1	0	1	0	1	2	2	1	0	1	1	1	1	1	1	0	1	1	2	0	2	0	1	1	0	1	1	1	1	2	1	0	2	0	0	2	1	1	2	1	0	0	0
Gm08_19117033_T_	1	1	1	2	1	0	1	0	1	0	1	2	2	1	0	1	1	1	1	1	1	0	0	1	2	1	2	0	1	1	0	1	1	1	1	2	1	0	2	0	0	2	1	1	2	1	0	0	0
Gm08_19162244_T_	1	1	1	2	1	0	1	0	1	0	1	2	2	1	0	1	1	1	1	1	1	0	0	1	2	1	2	0	1	1	0	1	1	1	1	2	1	0	2	0	0	2	1	1	2	1	0	0	0
Gm08_19189540_G_	1	1	1	2	1	0	1	0	1	0	1	2	2	1	0	1	1	1	1	1	1	0	0	1	2	1	2	0	1	1	0	1	1	1	1	2	1	0	2	0	0	2	1	1	2	1	0	0	0
Gm08_19226069_A_	1	1	1	2	1	0	1	0	1	0	1	2	2	1	0	1	1	1	1	1	1	0	0	1	2	1	2	0	1	1	0	1	1	1	1	2	1	0	2	0	0	2	1	1	2	1	0	0	0
Gm08_19292385_T_	1	1	1	2	1	0	1	0	1	0	1	2	2	1	0	1	1	1	1	1	1	0	0	1	2	1	2	0	1	1	0	1	1	1	1	2	1	0	2	0	0	2	1	1	2	1	0	0	0
Gm08_19414487_A_	1	1	1	2	1	0	1	0	1	0	1	2	2	1	0	1	1	1	1	1	1	0	0	1	2	1	2	0	1	1	0	1	1	1	1	2	1	0	2	0	0	2	1	1	2	1	0	0	0
Gm08_19525771_A_	1	1	1	2	1	0	1	0	1	0	1	2	2	1	0	1	1	1	1	1	1	0	0	1	2	1	2	0	1	1	0	1	1	1	1	2	1	0	2	0	0	2	1	1	2	1	0	0	0
Gm08_19635121_T_	1	1	1	2	1	0	1	0	1	0	1	2	2	1	0	1	1	1	1	1	1	0	0	1	2	1	2	0	1	1	0	1	1	1	1	2	1	0	2	0	0	2	1	1	2	1	0	0	0
Gm08_19793746_C_	1	1	1	2	1	0	1	0	1	0	1	2	2	1	0	1	1	1	1	1	1	0	0	1	2	1	2	0	1	1	0	1	1	1	1	2	1	0	2	0	0	2	1	1	2	1	0	0	0
Gm08_19835719_T_	1	1	1	2	1	0	1	0	1	0	1	2	2	1	0	1	1	1	1	1	1	0	0	1	2	1	2	0	1	1	0	1	1	1	1	2	1	0	2	0	0	2	1	1	2	1	0	0	0
Gm08_19887196_G_	1	1	1	2	1	0	1	0	1	0	1	2	2	1	0	1	1	1	1	1	1	0	0	1	2	1	2	0	1	1	0	1	1	1	1	2	1	0	2	0	0	2	1	1	2	1	0	0	0
Gm08_20536534_C_	1	1	1	2	1	0	1	0	1	0	1	2	2	1	0	1	1	1	1	1	1	0	0	1	2	1	2	0	1	1	0	1	1	1	1	2	1	0	2	0	0	2	1	1	2	1	0	0	0
Gm08_20843054_C_	1	1	1	2	1	0	1	0	1	1	1	1	2	1	0	1	1	1	1	1	1	0	0	0	2	1	2	0	1	1	0	1	1	1	1	2	1	0	2	0	0	2	1	1	2	1	0	0	0
Gm08_21170988_C_	1	1	1	2	1	0	1	0	1	1	1	1	2	1	0	1	1	1	1	1	1	0	0	0	2	1	2	0	1	1	0	1	1	1	1	2	1	0	2	0	0	2	1	1	2	1	0	0	0
Gm08_21172458_T_	1	1	1	2	1	0	1	0	1	1	1	1	2	1	0	1	1	1	1	1	1	0	0	0	2	1	2	0	1	1	0	1	1	1	1	2	1	0	2	0	0	2	1	1	2	1	0	0	0
Gm08_21425355_G_	1	1	1	2	1	0	1	0	1	1	1	1	2	1	0	1	1	1	1	1	1	0	0	0	2	1	2	0	1	1	0	1	1	1	1	2	1	1	1	0	0	2	1	1	2	1	0	0	0
Gm08_21443387_G_	1	1	1	2	1	0	1	0	1	1	1	1	2	1	0	1	1	1	1	1	1	0	0	0	2	1	2	0	1	1	0	1	1	1	1	2	1	1	1	0	0	2	1	1	2	1	0	0	0
Gm08_38995907_A_	1	1	1	2	1	0	1	0	1	1	1	1	2	2	0	1	1	1	2	1	1	0	0	1	1	1	0	2	1	1	0	1	1	1	1	2	1	1	1	0	0	0	1	1	2	1	0	0	0
Gm08_39004896_A_	1	1	1	2	1	0	1	0	1	1	1	1	2	2	0	1	1	1	2	1	1	0	0	1	1	1	0	2	1	1	0	1	1	1	1	2	1	1	1	0	0	0	1	1	2	1	0	0	0
Gm08_39075224_T_	1	1	1	2	1	0	1	0	1	1	1	1	2	2	0	1	1	1	2	1	1	0	0	1	1	1	0	2	1	1	0	1	1	1	1	2	1	1	1	0	0	0	1	1	2	1	0	0	0
Gm08_39080707_A_	1	1	1	2	1	0	1	-1	1	1	1	1	2	2	0	1	1	1	2	1	1	0	0	1	1	1	0	2	1	1	0	1	1	1	1	2	1	1	1	0	0	0	1	1	2	1	0	0	0
Gm08_39153322_G_	1	1	1	2	1	0	1	0	1	1	1	1	2	2	0	1	1	1	2	1	1	0	0	1	1	1	0	2	1	1	0	1	1	1	1	2	1	1	1	0	0	0	1	1	2	1	0	0	0
Gm08_39177955_G_	1	1	1	2	1	0	1	0	1	1	1	1	2	2	0	1	1	1	2	1	1	0	0	1	1	1	0	2	1	1	0	1	1	1	1	2	1	1	1	0	0	0	1	1	2	1	0	0	0
Gm08_39242211_A_	1	1	1	2	1	0	1	0	1	1	1	1	2	2	0	1	1	1	2	1	1	0	0	1	1	1	0	2	1	1	0	1	1	1	1	2	1	1	1	0	0	0	1	1	2	1	0	0	0
Gm08_39249467_C_	1	1	1	2	1	0	1	0	1	1	1	1	2	2	0	1	1	1	2	1	1	0	0	1	1	1	0	2	1	1	0	1	1	1	1	2	1	1	1	0	0	0	1	1	2	1	0	0	0
Gm08_39270972_T_	1	1	1	2	1	1	1	1	1	1	1	1	2	2	1	1	1	1	2	1	1	1	1	1	1	1	1	2	1	1	1	1	1	1	1	2	1	1	1	1	0	1	1	1	2	1	1	1	1
Gm08_39284892_C_	1	1	1	2	1	0	1	0	1	1	1	1	2	2	0	1	1	1	2	1	1	0	0	1	1	1	0	2	1	1	0	1	1	1	1	2	1	1	1	0	0	0	1	1	2	1	0	0	0
Gm08_39362804_G_	1	1	1	2	1	0	1	0	1	1	1	1	2	2	0	1	1	1	2	1	1	0	0	1	1	1	0	2	1	1	0	1	1	1	1	2	1	1	1	0	0	0	1	1	2	1	0	0	0
Gm08_39378185_T_	1	1	1	2	1	0	1	0	1	1	1	1	2	2	0	1	1	1	2	1	1	0	0	1	1	1	0	2	1	1	0	1	1	1	1	2	1	1	1	0	0	0	1	1	2	1	0	0	0
Gm08_39379404_A_	1	1	1	2	1	0	1	0	1	1	1	1	2	2	0	1	1	1	2	1	1	0	0	1	1	1	0	2	1	1	0	1	1	1	1	2	1	1	1	0	0	0	1	1	2	1	0	0	0
Gm08_39432478_G_	1	1	1	2	1	0	1	1	1	1	1	1	2	2	1	1	1	1	2	1	1	0	1	1	1	1	0	2	1	1	1	1	1	1	1	2	1	1	1	1	1	1	1	1	2	1	1	1	1
Gm08_39432625_G_	1	1	1	2	1	0	1	0	1	1	1	1	2	2	0	1	1	1	2	1	1	0	0	1	1	1	0	2	1	1	0	1	1	1	1	2	1	1	1	0	0	0	1	1	2	1	0	0	0
Gm08_39453750_G_	1	1	1	2	1	0	1	0	1	1	1	1	2	2	0	1	1	1	2	1	1	0	0	1	1	1	0	2	1	1	0	1	1	1	1	-1	1	1	1	0	0	0	1	1	2	1	0	0	0
Gm08_39516251_C_	1	1	1	2	1	0	1	0	1	1	1	1	2	2	0	1	1	1	2	1	1	0	0	1	1	1	0	2	1	1	0	1	1	1	1	2	1	1	1	0	0	0	1	1	2	1	0	0	0
Gm08_39517661_T_	1	1	1	2	1	0	1	0	1	1	1	1	2	2	0	1	1	1	2	1	1	0	0	1	1	1	0	2	1	1	0	1	1	1	1	2	1	1	1	0	0	0	1	1	2	1	0	0	0
Gm08_39540063_A_	1	1	1	2	1	1	1	1	1	1	1	1	2	2	1	1	1	1	2	1	1	1	1	1	1	1	1	2	1	1	1	1	1	1	1	2	1	1	1	1	1	1	1	1	2	1	1	1	1
Gm08_39543860_T_	1	1	1	2	1	0	1	0	1	1	1	1	2	2	0	1	1	1	2	1	1	0	0	1	1	1	0	2	1	1	0	1	1	1	1	2	1	1	1	0	0	0	1	1	2	1	0	0	0
Gm08_39547916_C_	1	1	1	2	1	0	1	0	1	1	1	1	2	2	0	1	1	1	2	1	1	0	0	1	1	1	0	2	1	1	0	1	1	1	1	2	1	1	1	0	0	0	1	1	2	1	0	0	0
Gm08_39549413_C_	1	1	1	2	1	0	1	0	1	1	1	1	2	2	0	1	1	1	2	1	1	0	0	1	1	1	0	2	1	1	0	1	1	1	1	2	1	1	1	0	0	0	1	1	2	1	0	0	0
Gm08_39552229_G_	1	1	1	2	1	0	1	0	1	1	1	1	2	2	0	1	1	1	2	1	1	0	0	1	1	1	0	2	1	1	0	1	1	1	1	2	1	1	1	0	0	0	1	1	2	1	0	0	0
Gm08_39583225_T_	1	1	1	2	1	0	1	0	1	1	1	1	2	2	0	1	1	1	2	1	1	0	0	1	1	1	0	2	1	1	0	1	1	1	1	2	1	1	1	0	0	0	1	1	2	1	0	0	0
Gm08_39587082_T_	1	1	1	2	1	0	1	0	1	1	1	1	2	2	0	1	1	1	2	1	1	0	0	1	1	1	0	2	1	1	0	1	1	1	1	2	1	1	1	0	0	0	1	1	2	1	0	0	0
Gm08_39589524_A_	1	1	1	2	1	0	1	0	1	1	1	1	2	2	0	1	1	1	2	1	1	0	0	1	1	1	0	2	1	1	0	1	1	1	1	2	1	1	1	0	0	0	1	1	2	1	0	0	0
Gm08_39591671_G_	1	1	1	2	1	0	1	0	1	1	1	1	2	2	0	1	1	1	2	1	1	0	0	1	1	1	0	2	1	1	0	1	1	1	1	2	1	1	1	0	0	0	1	1	2	1	0	0	0
Gm08_39603034_T_	1	1	1	2	1	0	1	0	1	1	1	1	2	2	0	1	1	1	2	1	1	0	0	1	1	1	0	2	1	1	0	1	1	1	1	2	1	1	1	0	0	0	1	1	2	1	0	0	0
Gm08_39636574_C_	1	1	1	2	1	0	1	0	1	1	1	1	2	2	0	1	1	1	2	1	1	0	0	1	1	1	0	2	1	1	0	1	1	1	1	2	1	1	1	1	0	0	1	1	2	1	0	0	0
Gm08_39638583_T_	1	1	1	2	1	0	1	0	1	1	1	1	2	2	0	1	1	1	2	1	1	0	0	1	1	1	0	2	1	1	0	1	1	1	1	2	1	1	1	1	0	0	1	1	2	1	0	0	0
Gm08_39641406_T_	1	1	1	2	1	0	1	0	1	1	1	1	2	2	0	1	1	1	2	1	1	0	0	1	1	1	0	2	1	1	0	1	1	1	1	-1	1	1	1	1	0	0	1	1	2	1	0	0	0
Gm08_39652259_A_	1	1	1	2	1	0	1	0	1	1	1	1	2	2	0	1	1	1	2	1	1	0	0	1	1	1	0	2	1	1	0	1	1	1	1	2	1	1	1	1	0	0	1	1	2	1	0	0	0
Gm08_39660788_T_	1	1	1	2	1	1	1	1	1	1	1	1	2	2	1	1	1	1	2	1	1	1	1	1	1	1	1	2	1	1	1	1	1	1	1	2	1	1	1	1	1	1	1	1	2	1	1	1	1
Gm08_39666201_G_	1	1	1	2	1	0	1	0	1	1	1	1	2	2	0	1	1	1	2	1	1	0	0	1	1	1	0	2	1	1	0	1	1	1	1	2	1	1	1	1	0	0	1	1	2	1	0	0	0
Gm08_39695933_A_	1	1	1	2	1	0	1	0	1	1	1	1	2	2	0	1	1	1	2	1	1	0	0	1	1	1	0	2	1	1	0	1	1	1	1	2	1	1	1	1	0	0	1	1	2	1	0	0	0
Gm08_39707778_A_	1	1	1	2	1	0	1	0	1	1	1	1	2	2	0	1	1	1	2	1	1	0	0	1	1	1	0	2	1	1	0	1	1	1	1	2	1	1	1	1	0	0	1	1	2	1	0	0	0
Gm08_39854743_C_	1	1	1	2	1	0	1	0	1	1	1	1	2	2	0	1	1	1	2	1	1	0	0	2	1	1	0	2	1	1	0	1	1	1	1	2	1	1	1	1	0	0	1	1	2	1	0	0	0
Gm08_39914508_C_	1	1	1	2	1	0	1	0	1	1	1	1	2	2	0	1	1	1	2	1	1	0	0	2	1	1	0	2	1	1	0	1	1	1	1	2	1	1	1	1	0	0	1	1	2	1	0	0	0
Gm08_40012659_C_	1	1	1	2	1	0	1	0	1	1	1	1	2	2	0	1	1	1	2	1	1	0	0	2	1	1	0	2	1	1	0	1	1	1	1	2	1	1	1	1	0	0	1	1	2	1	0	0	0
Gm08_40020347_C_	1	1	1	2	1	0	1	0	1	1	1	1	2	2	0	1	1	1	2	1	1	0	0	2	1	1	0	2	1	1	0	1	1	1	1	2	1	1	1	1	0	0	1	1	2	1	0	0	0
Gm08_40092444_A_	1	1	1	2	1	0	1	0	1	1	1	1	2	2	0	1	1	1	2	1	1	0	0	2	1	1	0	2	1	1	0	1	1	1	1	2	1	1	1	1	0	0	1	1	2	1	0	0	0
Gm08_40102304_C_	1	1	1	2	1	0	1	0	1	1	1	1	2	2	0	1	1	1	2	1	1	0	0	2	1	1	0	2	1	1	0	1	1	1	1	2	1	1	1	1	0	0	1	1	2	1	0	0	0
Gm08_40303964_C_	1	1	1	2	1	0	1	0	1	1	1	1	2	2	0	1	1	1	2	1	1	1	0	2	1	1	0	2	1	1	0	1	1	1	0	2	1	1	1	1	0	0	1	1	2	1	0	0	0
Gm08_40316209_C_	1	1	1	2	1	0	1	0	1	1	1	1	2	2	0	1	1	1	2	1	1	1	0	2	1	1	0	2	1	1	0	1	1	1	0	2	1	1	1	1	0	0	1	1	2	1	0	0	0
Gm08_40401190_A_	1	1	1	2	1	0	1	0	1	1	1	1	2	2	1	1	1	1	2	1	1	1	0	2	1	1	0	2	1	1	0	1	1	1	0	2	1	1	1	1	0	0	1	1	2	1	0	0	0
Gm08_40414647_A_	1	1	1	2	1	0	1	0	1	1	1	1	2	2	1	1	1	1	2	1	1	1	0	2	1	1	0	2	1	1	0	1	1	1	0	2	1	1	1	1	0	0	1	1	2	1	0	0	0
Gm08_40414816_A_	1	1	1	2	1	0	1	0	1	1	1	1	2	2	1	1	1	1	2	1	1	1	0	2	1	1	0	2	1	1	0	1	1	1	0	2	1	1	1	1	0	0	1	1	2	1	0	0	0
Gm08_40417752_A_	1	1	1	2	1	0	1	0	1	1	1	1	2	2	1	1	1	1	2	1	1	1	0	2	1	1	0	2	1	1	0	1	1	1	0	2	1	1	1	1	0	0	1	1	2	1	0	0	0
Gm08_40521512_A_	1	1	1	2	1	0	1	0	1	1	1	1	1	2	1	1	1	1	2	1	1	1	0	2	1	1	0	2	1	1	0	1	1	1	0	2	1	1	1	1	0	0	1	1	2	1	0	0	0
Gm08_40534265_A_	1	1	1	2	1	0	1	0	1	1	1	1	1	2	1	1	1	1	2	1	1	1	0	2	1	1	0	2	1	1	0	1	1	1	0	2	1	1	1	1	0	0	1	1	2	1	0	0	0
Gm08_40589333_T_	1	1	1	2	1	0	1	0	1	1	1	1	1	2	1	1	1	1	2	1	1	1	0	2	1	1	0	2	1	1	0	1	1	1	0	2	1	1	1	1	0	0	1	1	2	1	0	0	0
Gm08_40693055_A_	1	1	1	2	1	0	1	0	1	1	1	1	1	2	1	1	1	1	2	1	1	1	0	2	1	1	0	2	1	1	0	1	1	1	0	2	1	1	1	1	0	0	1	1	2	1	0	0	0
Gm08_40709662_T_	1	1	1	2	1	0	1	0	1	1	1	1	1	2	1	1	1	1	2	1	1	1	0	2	1	1	0	2	1	1	0	1	1	1	0	2	1	1	1	1	0	0	1	1	2	1	0	0	0
Gm08_40729831_A_	1	1	1	2	1	0	1	0	1	1	1	1	1	2	1	1	1	1	2	1	1	1	0	2	1	1	0	2	1	1	0	1	1	1	0	2	1	1	1	1	0	0	1	1	2	1	0	0	0
Gm08_40731158_T_	1	1	1	2	1	0	1	0	1	1	1	1	1	2	1	1	1	1	2	1	1	1	0	2	1	1	0	2	1	1	0	1	1	1	0	2	1	1	1	1	0	0	1	1	2	1	0	0	0
Gm08_40732366_A_	1	1	1	2	1	0	1	0	1	1	1	1	1	2	1	1	1	1	2	1	1	1	0	2	1	1	0	2	1	1	0	1	1	1	0	2	1	1	1	1	0	0	1	1	2	1	0	0	0
Gm08_40733015_A_	1	1	1	2	1	0	1	0	1	1	1	1	1	2	1	1	1	1	2	1	1	1	0	2	1	1	0	2	1	1	0	1	1	1	0	2	1	1	1	1	0	0	1	1	2	1	0	0	0
Gm08_40734177_T_	1	1	1	2	1	0	1	0	1	1	1	1	1	2	1	1	1	1	2	1	1	1	0	2	1	1	0	2	1	1	0	1	1	1	0	2	1	1	1	1	0	0	1	1	2	1	0	0	0
Gm08_40734428_A_	1	1	1	2	1	0	1	0	1	1	1	1	1	2	1	1	1	1	2	1	1	1	0	2	1	1	0	2	1	1	0	1	1	1	0	2	1	1	1	1	0	0	1	1	2	1	0	0	0
Gm08_40734513_T_	1	1	1	2	1	0	1	0	1	1	1	1	1	2	1	1	1	1	2	1	1	1	0	2	1	1	0	2	1	1	0	1	1	1	0	2	1	1	1	1	0	0	1	1	2	1	0	0	0
Gm08_40734961_G_	1	1	1	2	1	0	1	0	1	1	1	1	1	2	1	1	1	1	2	1	1	1	0	2	1	1	0	2	1	1	0	1	1	1	0	2	1	1	1	1	0	0	1	1	2	1	0	0	0
Gm08_40735987_T_	1	1	1	2	1	0	1	0	1	1	1	1	1	2	1	1	1	1	2	1	1	1	0	2	1	1	0	2	1	1	0	1	1	1	0	2	1	1	1	1	0	0	1	1	2	1	0	0	0
Gm08_40748971_C_	1	1	1	2	1	0	1	0	1	1	1	1	1	2	1	1	1	1	2	1	1	1	0	2	1	1	0	2	1	1	0	1	1	1	0	2	1	1	1	1	0	0	1	1	2	1	0	0	0
Gm08_40758004_T_	1	1	1	2	1	0	1	0	1	1	1	1	1	2	1	1	1	1	2	1	1	1	0	2	1	1	0	2	1	1	0	1	1	1	0	2	1	1	1	1	0	0	1	1	2	1	0	0	0
Gm08_40761790_T_	1	1	1	2	1	0	1	0	1	1	1	1	1	2	1	1	1	1	2	1	1	1	0	2	1	1	0	2	1	1	0	1	1	1	0	2	1	1	1	1	0	0	1	1	2	1	0	0	0
Gm08_40762332_A_	1	1	1	2	1	0	1	0	1	1	1	1	1	2	1	1	1	1	2	1	1	1	0	2	1	1	0	2	1	1	0	1	1	1	0	2	1	1	1	1	0	0	1	1	2	1	0	0	0
Gm08_40764211_T_	1	1	1	2	1	0	1	0	1	1	1	1	1	2	1	1	1	1	2	1	1	1	0	2	1	1	0	2	1	1	0	1	1	1	0	2	1	1	1	1	0	0	1	1	2	1	0	0	0
Gm08_40764369_G_	1	1	1	2	1	0	1	0	1	1	1	1	1	2	1	1	1	1	2	1	1	1	0	2	1	1	0	2	1	1	0	1	1	1	0	2	1	1	1	1	0	0	1	1	2	1	0	0	0
Gm08_40766548_G_	1	1	1	2	1	0	1	0	1	1	1	1	1	2	1	1	1	1	2	1	1	1	0	2	1	1	0	2	1	1	0	1	1	1	0	2	1	1	1	1	0	0	1	1	2	1	0	0	0
Gm08_40801297_C_	1	1	1	2	1	0	1	0	1	1	1	1	1	2	1	1	1	1	2	1	1	1	0	2	1	1	0	2	1	1	0	1	1	1	0	2	1	1	1	1	0	0	1	1	2	1	0	0	0
Gm08_40881149_A_	1	1	1	2	1	0	1	0	1	1	1	1	1	2	1	1	1	1	2	1	1	1	0	2	1	1	0	2	1	1	0	1	1	1	0	2	1	1	1	1	0	0	0	1	2	1	0	0	0
Gm08_40881278_T_	1	1	1	2	1	0	1	0	1	1	1	1	1	2	1	1	1	1	2	1	1	1	0	2	1	1	0	2	1	1	0	1	1	1	0	2	1	1	1	1	0	0	0	1	2	1	0	0	0
Gm08_40881468_T_	1	1	1	2	1	0	1	0	1	1	1	1	1	2	1	1	1	1	2	1	1	1	0	2	1	1	0	2	1	1	0	1	1	1	0	2	1	1	1	1	0	0	0	1	2	1	0	0	0
Gm08_40881560_T_	1	1	1	2	1	0	1	0	1	1	1	1	1	2	1	1	1	1	2	1	1	1	0	2	1	1	0	2	1	1	0	1	1	1	0	2	1	1	1	1	0	0	0	1	2	1	0	0	0
Gm08_40882335_A_	1	1	1	2	1	0	1	0	1	1	1	1	1	2	1	1	1	1	2	1	1	1	0	2	1	1	0	2	1	1	0	1	1	1	0	2	1	1	1	1	0	0	0	1	2	1	0	0	0
Gm08_40883682_C_	1	1	1	2	1	0	1	0	1	1	1	1	1	2	1	1	1	1	2	1	1	1	0	2	1	1	0	2	1	1	0	1	1	1	0	2	1	1	1	1	0	0	0	1	2	1	0	0	0
Gm08_40883864_C_	1	1	1	2	1	0	1	0	1	1	1	1	1	2	1	1	1	1	2	1	1	1	0	2	1	1	0	2	1	1	0	1	1	1	0	2	1	1	1	1	0	0	0	1	2	1	0	0	0
Gm08_40884892_A_	1	1	1	2	1	0	1	0	1	1	1	1	1	2	1	1	1	1	2	1	1	1	0	2	1	1	0	2	1	1	0	1	1	1	0	2	1	1	1	1	0	0	0	1	2	1	0	0	0
Gm08_40953721_T_	1	1	1	2	1	0	1	0	1	1	1	1	1	2	1	1	1	1	2	1	1	1	0	2	1	1	0	2	1	1	0	1	1	1	0	2	1	1	1	1	0	0	0	1	2	1	0	0	0
Gm08_40964275_G_	1	1	1	2	1	0	1	0	1	1	1	1	1	2	1	1	1	1	2	1	1	1	0	2	1	1	0	2	1	1	0	1	1	1	0	2	1	1	1	1	0	0	0	1	2	1	0	0	0
Gm08_40997656_A_	1	1	1	2	1	0	1	0	1	1	1	1	1	2	1	1	1	1	2	1	1	1	0	2	1	1	0	2	1	1	0	1	1	1	0	2	1	1	1	1	0	0	0	1	2	1	0	0	0
Gm08_41102916_G_	1	1	1	1	1	0	1	0	1	1	1	1	1	1	1	1	1	1	1	1	1	1	0	1	1	1	0	1	1	1	0	1	1	1	0	1	1	1	1	1	0	0	0	1	1	1	0	0	0
Gm08_41126169_A_	1	1	1	2	1	0	1	0	2	1	1	1	1	2	1	1	1	1	2	1	1	1	0	2	1	1	0	2	1	1	0	1	1	1	0	2	1	1	1	1	0	0	0	1	2	1	0	0	0
Gm08_41129236_T_	1	1	1	2	1	0	1	0	2	1	1	1	1	2	1	1	1	1	2	1	1	1	0	2	1	1	0	2	1	1	0	1	1	1	0	2	1	1	1	1	0	0	0	1	2	1	0	0	0
Gm08_41150284_A_	1	1	1	2	1	0	1	0	2	1	1	1	1	2	1	1	1	1	2	1	1	1	0	2	1	1	0	2	1	1	0	1	1	1	0	2	1	1	1	1	0	0	0	1	2	1	0	0	0
Gm08_41153984_C_	1	1	1	2	1	0	1	0	2	1	1	1	1	2	1	1	1	1	2	1	1	1	0	2	1	1	0	2	1	1	0	1	1	1	0	2	1	1	1	1	0	0	0	1	2	1	0	0	0
Gm08_41154140_C_	1	1	1	2	1	0	1	0	2	1	1	1	1	2	1	1	1	1	2	1	1	1	0	2	1	1	0	2	1	1	0	1	1	1	0	2	1	1	1	1	0	0	0	1	2	1	0	0	0
Gm08_41254477_G_	1	1	1	2	1	0	1	0	2	1	1	1	1	2	1	1	1	1	2	1	1	1	0	2	1	1	0	2	1	1	0	1	1	1	0	2	1	1	1	1	0	0	0	1	2	1	0	0	0
Gm08_41278528_T_	1	1	1	2	1	0	1	0	2	1	1	1	1	2	1	1	1	1	2	1	1	1	0	2	1	1	0	2	1	1	0	1	1	1	0	2	1	1	1	1	0	0	0	1	2	1	0	0	0
Gm08_41283468_A_	1	1	1	2	1	0	1	0	2	1	1	1	1	2	1	1	1	1	2	1	1	1	0	2	1	1	0	2	1	1	0	1	1	1	0	2	1	1	1	1	0	0	0	1	2	1	0	0	0
Gm08_41285727_T_	1	1	1	2	1	0	1	0	2	1	1	1	1	2	1	1	1	1	2	1	1	1	0	2	1	1	0	2	1	1	0	1	1	1	0	2	1	1	1	1	0	0	0	1	2	1	0	0	0
Gm08_41286286_T_	1	1	1	2	1	0	1	0	2	1	1	1	1	2	1	1	1	1	2	1	1	1	0	2	1	1	0	2	1	1	0	1	1	1	0	2	1	1	1	1	0	0	0	1	2	1	0	0	0
Gm08_41296381_T_	1	1	1	2	1	0	1	0	2	1	1	1	1	2	1	1	1	1	2	1	1	1	0	2	1	1	0	2	1	1	0	1	1	1	0	2	1	1	1	1	0	0	0	1	2	1	0	0	0
Gm08_41318101_A_	1	1	1	2	1	0	1	0	2	1	1	1	1	2	1	1	1	1	2	1	1	1	0	2	1	1	0	2	1	1	0	1	1	1	0	2	1	1	1	1	0	0	0	1	2	1	0	0	0
Gm08_41427473_A_	1	1	1	2	1	0	1	0	2	1	1	1	1	2	1	1	1	1	2	1	1	1	0	2	1	1	0	2	1	1	0	1	1	1	0	2	1	1	1	1	0	0	0	1	2	1	0	0	0
Gm08_41453586_T_	1	1	1	2	1	0	1	0	2	1	1	1	1	2	1	1	1	1	2	1	1	1	0	2	1	1	0	2	1	1	0	1	1	1	0	2	1	1	1	1	0	0	0	1	2	1	0	0	0
Gm08_41504420_T_	1	1	1	2	1	0	1	0	2	1	1	1	1	2	1	1	1	1	2	1	1	1	0	2	1	1	0	2	1	1	0	1	1	1	0	1	1	1	1	1	0	0	0	1	2	1	0	0	0
Gm08_41553888_G_	1	1	1	2	1	0	1	0	2	1	1	1	1	2	1	1	1	1	2	1	1	1	0	2	1	1	0	2	1	1	0	1	1	1	0	1	1	1	1	1	0	0	0	1	2	1	0	0	0
Gm08_41615045_T_	1	1	1	2	1	0	1	0	2	1	1	1	1	2	1	1	1	1	2	1	1	1	0	2	1	1	0	2	1	1	0	1	1	1	0	1	1	1	1	1	0	0	0	1	2	1	0	0	0
Gm08_41673344_T_	1	1	1	2	1	0	1	0	2	1	1	1	1	2	1	1	1	1	2	1	1	1	0	2	1	1	0	2	1	1	0	1	1	1	0	1	1	1	1	1	0	0	0	1	2	1	0	0	0
Gm08_41694875_G_	1	1	1	2	1	0	1	0	2	1	1	1	1	2	1	1	1	1	2	1	1	1	0	2	1	1	0	2	1	1	0	1	1	1	0	1	1	1	1	1	0	0	0	1	2	1	0	0	0
Gm08_41798055_A_	1	1	1	2	1	0	1	0	2	1	1	1	1	2	1	1	1	1	2	1	1	1	0	2	1	1	0	2	1	1	0	1	1	1	0	1	1	1	1	1	0	0	0	1	2	1	0	0	0
Gm08_41807810_A_	1	1	1	2	1	0	1	0	2	1	1	1	1	2	1	1	1	1	2	1	1	1	0	2	1	1	0	2	1	1	0	1	1	1	0	1	1	1	1	1	0	0	0	1	2	1	0	0	0
Gm08_41814267_A_	1	1	1	2	1	0	1	0	2	1	1	1	1	2	1	1	1	1	2	1	1	1	0	2	1	1	0	2	1	1	0	1	1	1	0	1	1	1	1	1	0	0	0	1	2	1	0	0	0
Gm08_41825010_T_	1	1	1	2	1	0	1	0	2	1	1	1	1	2	1	1	1	1	2	1	1	1	0	2	1	1	0	2	1	1	0	1	1	1	0	1	1	1	1	1	0	0	0	1	2	1	0	0	0
Gm08_41844881_T_	1	1	1	2	1	0	1	0	2	1	1	1	1	2	1	1	1	1	2	1	1	1	0	2	1	1	0	2	1	1	0	1	1	1	0	1	1	1	1	1	0	0	0	1	2	1	0	0	0
Gm08_41850395_C_	1	1	1	2	1	0	1	0	2	1	1	1	1	2	1	1	1	1	2	1	1	1	0	2	1	1	0	2	1	1	0	1	1	1	0	1	1	1	1	1	0	0	0	1	2	1	0	0	0
Gm08_41929233_A_	1	1	1	2	1	0	1	0	2	1	1	1	1	2	1	1	1	1	2	1	1	1	0	2	1	1	0	2	1	1	0	1	1	1	0	1	1	1	1	1	0	0	0	1	2	1	0	0	0
Gm08_42056397_T_	1	1	1	2	1	0	1	0	2	1	1	1	1	2	1	1	1	1	2	1	1	1	0	2	1	1	0	2	1	1	0	1	1	1	0	1	1	1	1	1	0	0	0	1	2	1	0	0	0
Gm08_42457562_G_	1	1	1	2	1	0	0	0	2	1	1	1	1	2	1	0	1	1	2	1	1	1	0	2	1	1	0	2	1	1	0	1	1	1	0	1	1	1	1	1	1	0	0	1	2	1	0	0	0
Gm08_42541896_C_	1	1	1	2	1	0	0	0	2	1	1	1	1	2	1	0	1	1	2	1	1	1	0	2	1	1	0	2	1	1	0	1	1	1	0	1	1	1	1	1	1	0	0	1	2	1	0	0	0
Gm08_42711337_T_	1	1	1	2	1	0	0	0	2	1	1	1	-1	2	1	0	1	1	2	1	1	1	0	2	1	1	0	2	1	1	0	1	1	1	0	1	1	1	1	1	1	0	0	1	2	2	0	0	0
Gm08_42757127_T_	1	1	1	2	1	0	0	0	2	1	1	1	1	2	1	0	1	1	2	1	1	1	0	2	1	1	0	2	1	1	0	1	1	1	0	1	1	1	1	1	1	0	0	1	2	2	0	0	0
Gm08_42859155_A_	1	1	1	2	1	0	0	0	2	1	1	1	1	2	1	0	1	1	2	1	1	1	0	2	1	1	0	2	1	1	0	1	1	1	0	1	1	1	1	1	1	0	0	1	2	2	0	0	0
Gm08_42937574_T_	1	1	1	2	1	0	0	0	2	1	1	1	1	2	1	0	1	1	2	1	1	1	0	2	1	1	0	2	1	1	0	1	1	1	0	1	1	1	1	1	1	0	0	1	2	2	0	0	0
Gm08_43306749_C_	1	1	1	2	1	1	0	0	2	1	1	1	1	2	1	0	1	1	2	1	0	1	0	2	1	1	0	2	1	1	0	1	1	1	0	1	1	1	1	1	1	0	0	1	2	2	0	0	0
Gm08_43345646_C_	1	1	1	2	1	1	0	0	2	1	1	1	1	2	1	0	1	1	2	1	0	1	0	2	1	1	0	2	1	1	0	1	1	1	0	1	1	1	1	1	1	0	0	1	2	2	0	0	0
Gm08_43659174_C_	1	1	1	2	1	1	0	0	2	1	1	1	1	2	1	0	1	1	2	1	0	1	0	2	1	1	0	2	1	1	0	1	1	1	0	1	1	1	1	1	1	0	0	1	2	2	0	0	0
Gm08_43896783_C_	0	1	1	2	1	1	1	0	2	1	1	1	1	2	2	0	1	1	2	1	0	1	0	2	1	1	0	2	1	1	0	1	1	1	0	1	1	1	1	1	1	0	0	1	2	2	0	0	0
Gm08_44087748_G_	0	1	1	2	1	1	1	0	2	1	1	1	1	2	2	0	1	1	2	1	0	0	0	2	1	1	0	2	1	1	0	1	1	1	0	1	1	1	1	1	1	0	0	1	2	2	0	0	0
Gm08_44181366_G_	0	1	1	2	1	1	1	0	2	1	1	1	1	2	2	0	1	1	2	1	0	0	0	2	1	1	0	2	1	1	0	1	1	1	0	1	1	1	1	1	1	0	0	1	2	2	0	0	0
Gm08_44588048_T_	0	1	1	2	1	1	1	0	2	1	1	1	1	2	2	1	1	1	2	1	0	0	0	2	1	2	0	2	1	1	0	1	1	1	0	1	1	1	1	1	1	0	0	1	2	2	0	0	1
Gm08_44509647_C_	0	1	1	2	1	1	1	0	2	1	1	1	1	2	2	1	1	1	2	1	0	0	0	2	1	2	0	2	1	1	0	1	1	1	0	1	1	1	1	1	1	0	0	1	2	2	0	0	1
Gm08_44368268_A_	0	1	1	2	1	1	1	0	2	1	1	1	1	2	2	1	1	1	2	1	0	0	0	2	1	2	0	2	1	1	0	1	1	1	0	1	1	1	1	1	1	0	0	1	2	2	0	0	1
Gm08_44751317_C_	0	1	1	2	1	1	1	0	2	1	1	1	1	2	2	1	1	1	2	1	0	0	0	2	1	2	0	2	1	1	0	1	1	1	0	1	1	1	1	1	1	0	0	1	2	2	0	0	1
Gm08_44927121_T_	0	1	1	2	1	1	1	0	2	1	1	1	1	2	2	1	1	1	2	1	0	0	0	2	1	2	0	2	1	1	0	1	1	1	0	1	1	1	1	1	1	0	0	1	2	2	0	0	1
Gm08_45060561_C_	0	1	1	2	1	1	1	0	2	1	1	1	1	2	2	1	1	1	2	1	0	0	0	2	1	2	0	2	1	1	0	1	1	1	0	1	1	1	1	1	2	0	0	1	1	2	0	0	1
Gm08_45590964_A_	0	1	1	1	1	1	1	0	2	1	1	1	1	2	2	1	1	2	2	1	0	0	1	2	1	2	0	1	1	1	0	1	1	1	0	1	1	1	0	1	2	0	0	1	1	2	0	1	1
Gm08_45693636_A_	0	1	1	1	1	1	1	0	2	1	1	1	1	2	2	1	1	2	2	1	0	0	1	2	1	2	0	1	1	1	0	1	1	1	0	1	1	1	0	1	2	0	0	1	0	2	0	1	1
Gm08_45697460_T_	0	1	1	1	1	1	1	0	2	1	1	1	1	2	2	1	1	2	2	1	0	0	1	2	1	2	0	1	1	1	0	1	1	1	0	1	1	1	0	1	2	0	0	1	0	2	0	1	1
Gm08_45893888_T_	1	1	1	1	1	1	1	0	2	1	1	1	1	2	2	1	1	2	2	1	0	0	1	2	1	2	0	1	1	1	0	1	1	1	0	1	1	1	0	1	2	0	0	1	0	2	0	1	1
Gm08_45981724_G_	1	1	1	1	1	1	1	0	2	1	1	1	1	2	2	1	1	2	2	1	0	0	1	2	1	2	0	1	1	1	0	1	1	1	0	1	1	1	0	1	2	0	0	1	0	2	0	1	1
Gm09_611923_A_G	-1	-1	0	0	-1	0	0	0	2	2	0	2	2	0	0	2	-1	0	-1	0	-1	-1	2	-1	-1	0	2	0	2	0	-1	-1	-1	-1	0	2	-1	0	-1	-1	-1	-1	2	2	2	-1	0	-1	-1
Gm09_720803_C_T	1	1	0	0	1	0	0	0	2	2	0	2	2	0	0	2	1	0	1	0	1	1	2	1	1	0	2	0	2	0	1	1	1	1	0	1	1	0	1	1	1	1	2	2	2	1	0	1	1
Gm09_998472_G_A	2	1	0	0	1	0	0	0	2	2	0	2	2	0	0	2	1	0	1	0	1	1	2	1	1	0	2	0	2	0	1	1	1	1	0	1	1	0	1	1	1	1	2	2	2	0	0	1	1
Gm09_1111460_T_C	2	1	0	0	1	0	0	0	2	2	0	1	2	0	0	2	1	0	1	0	1	1	2	1	1	0	2	0	2	0	1	1	1	1	0	1	1	0	1	1	1	1	2	2	2	0	0	1	1
Gm09_1251128_T_C	2	1	0	0	1	0	0	0	2	2	0	1	2	0	0	2	1	0	1	0	1	1	2	1	1	0	2	0	2	0	1	1	1	1	0	1	1	0	1	1	1	1	2	1	2	0	0	1	1
Gm09_1320051_G_A	2	1	0	0	1	0	0	0	2	2	0	1	2	0	0	2	1	0	1	0	1	1	2	1	1	0	2	0	2	0	1	1	1	1	0	1	1	0	1	1	1	1	2	1	2	0	1	1	1
Gm09_1397467_C_T	2	1	0	0	1	0	0	0	2	2	1	1	2	0	0	2	1	0	1	0	1	1	2	1	1	0	2	0	2	0	1	1	1	1	0	1	1	0	1	1	1	1	2	1	2	0	1	1	1
Gm09_1518813_G_A	2	1	0	0	1	0	0	0	2	2	1	1	2	0	0	2	1	0	1	0	1	1	2	1	1	0	2	0	2	0	1	1	1	1	0	1	1	0	1	1	1	1	2	1	2	0	1	1	1
Gm09_1522327_T_C	2	1	0	0	1	0	0	0	2	2	1	1	2	0	0	2	1	0	1	0	1	1	2	1	1	0	2	0	2	0	1	1	1	1	0	1	1	0	1	1	1	1	2	1	2	0	1	1	1
Gm09_1888876_A_G	2	1	0	0	1	0	0	0	2	2	1	1	2	0	0	2	1	0	1	0	1	1	2	1	1	0	2	0	2	0	1	1	1	1	0	1	1	0	1	1	1	1	2	1	2	0	1	1	1
Gm09_2327785_G_A	2	0	0	0	1	1	0	0	2	2	1	1	2	0	1	2	0	0	1	0	0	1	2	0	1	0	2	0	2	0	1	1	1	1	0	1	1	0	1	1	1	0	2	1	2	0	1	1	1
Gm09_2386432_G_A	2	0	0	0	1	1	0	0	2	2	1	1	2	0	1	2	0	0	1	0	0	1	2	0	1	0	2	0	2	0	1	1	1	1	0	1	1	0	1	1	1	0	2	1	2	0	1	1	1
Gm09_2685308_G_A	2	0	0	0	1	1	0	0	2	2	1	1	2	0	1	2	0	0	1	0	0	1	2	0	1	0	2	0	2	0	1	1	1	1	0	1	1	0	1	1	1	0	2	1	2	0	1	1	1
Gm09_2784336_T_G	2	0	0	0	1	1	0	0	2	2	1	1	2	0	1	2	0	0	1	0	0	1	2	0	1	0	2	0	2	0	1	1	1	1	0	1	1	0	1	1	1	0	1	1	2	0	1	1	1
Gm09_3174245_A_G	2	0	0	0	2	1	0	0	1	2	1	1	2	0	1	2	1	0	1	0	0	1	2	0	1	1	2	0	2	1	1	1	1	1	0	1	1	0	1	1	1	0	1	1	2	0	1	1	1
Gm09_3295777_T_G	2	0	0	0	2	1	0	0	1	2	1	1	2	0	1	2	1	0	0	0	0	1	2	0	1	1	2	0	2	1	1	1	1	0	0	1	1	0	1	1	1	0	1	0	2	0	2	1	1
Gm09_3658288_T_C	2	0	0	0	2	1	0	0	0	2	1	1	2	0	1	2	1	0	0	1	0	0	2	1	1	1	2	0	2	2	1	1	1	0	0	1	1	0	1	1	1	0	1	0	2	0	2	1	2
Gm09_3708901_T_C	2	0	0	0	2	1	0	0	0	2	1	1	2	0	1	2	1	0	0	1	0	0	2	1	1	1	2	0	2	2	1	1	1	0	0	1	1	0	1	1	1	0	1	0	2	0	2	1	2
Gm09_4404144_C_T	2	0	0	1	2	1	0	0	0	1	1	1	2	0	1	2	1	0	0	1	0	0	2	1	2	1	2	0	2	2	1	1	1	0	0	1	1	1	1	1	1	0	1	0	2	0	2	1	2
Gm09_4517002_T_C	2	0	0	1	2	1	0	1	0	1	1	1	2	0	1	2	1	0	0	1	0	0	2	1	2	1	2	0	2	2	1	1	1	0	0	1	1	1	1	1	1	0	1	0	2	0	2	1	2
Gm09_4799335_A_C	2	0	0	2	2	2	0	2	0	2	2	2	2	0	2	2	2	0	0	2	0	0	2	2	2	2	2	0	2	2	2	2	2	1	0	2	2	2	2	2	2	0	2	0	2	0	2	2	2
Gm09_5122231_A_G	2	0	0	1	2	1	0	1	0	1	2	1	2	0	1	2	1	0	0	1	0	0	2	1	2	1	2	0	2	2	1	1	1	0	0	1	1	1	1	1	1	0	1	0	2	0	2	1	2
Gm09_5266408_T_G	2	0	0	1	2	1	0	1	0	1	2	1	2	0	1	2	1	0	0	1	0	0	2	1	2	1	2	0	2	2	1	1	1	0	0	1	1	1	1	1	1	0	1	0	2	0	2	1	2
Gm09_5979646_C_T	2	0	0	1	2	1	0	1	0	1	2	1	2	2	1	2	1	0	0	1	0	0	1	1	2	1	2	0	2	2	1	1	1	0	0	1	1	1	0	1	1	0	1	0	1	0	2	1	2
Gm09_6243152_A_G	2	0	0	1	2	1	0	1	0	1	2	1	2	2	1	2	1	0	0	1	0	0	1	1	2	1	2	0	2	2	1	1	1	0	0	1	1	1	0	1	1	0	1	0	1	0	2	1	2
Gm09_6664095_T_C	2	0	0	1	2	1	0	1	0	1	2	1	2	2	1	2	1	0	0	1	0	0	1	1	2	1	2	0	2	2	1	1	1	0	0	1	1	1	0	1	1	0	1	0	1	0	2	1	2
Gm09_6676869_A_G	2	0	0	1	2	1	0	1	0	1	2	1	2	2	1	2	1	0	0	1	0	0	1	1	2	1	2	0	2	2	1	1	1	0	0	1	1	1	0	1	1	0	1	0	1	0	2	1	2
Gm09_6729236_C_T	2	0	0	1	2	1	0	1	0	1	2	1	2	2	1	2	1	0	0	1	0	0	1	1	2	1	2	0	2	2	1	1	1	0	0	1	1	1	0	1	1	0	1	0	1	0	2	1	2
Gm09_6968486_G_A	2	0	0	1	2	1	0	1	0	1	2	1	2	2	1	2	1	0	0	1	0	0	1	1	2	2	2	0	2	2	1	1	1	0	0	1	1	1	0	1	1	0	1	0	1	0	2	1	2
Gm09_7072195_T_C	2	0	0	1	2	1	0	1	0	1	2	1	2	2	1	2	1	0	0	1	0	0	1	1	2	2	2	0	2	2	1	1	1	0	0	1	1	1	0	1	1	0	1	0	1	0	2	2	2
Gm09_7953606_G_T	2	0	0	1	2	1	1	1	0	1	2	1	2	2	1	2	1	0	0	1	0	0	1	1	2	2	2	0	2	2	1	1	1	0	0	1	1	1	0	1	1	0	1	0	1	0	2	2	2
Gm09_7983364_A_G	2	0	0	1	2	1	1	1	0	1	2	1	2	2	1	2	1	0	0	1	0	0	1	1	2	2	2	0	2	2	1	1	1	0	0	1	1	1	0	1	1	0	1	0	1	0	2	2	2
Gm09_8251351_A_G	2	0	0	1	2	1	1	1	0	1	2	1	2	2	1	2	1	0	0	1	0	0	1	1	2	2	2	0	2	2	1	1	1	0	0	1	1	1	0	1	1	0	1	0	1	0	2	2	2
Gm09_8831480_A_G	2	0	0	1	2	1	1	1	0	1	2	1	2	2	1	2	1	0	0	1	0	0	1	1	2	2	2	0	2	2	1	1	1	0	0	1	1	1	0	1	1	0	1	0	1	0	2	2	2
Gm09_8984771_A_G	2	0	0	1	2	1	1	1	0	1	2	1	2	2	1	2	1	0	0	1	0	0	1	1	2	2	2	0	2	2	1	1	1	0	0	1	1	1	0	1	1	0	1	0	1	0	2	2	2
Gm09_10520180_T_	2	0	0	1	2	1	1	1	0	1	2	1	2	2	1	2	1	0	0	1	0	0	1	1	2	2	2	0	2	2	1	1	1	0	0	1	1	1	0	1	1	0	1	0	1	0	2	2	2
Gm09_11854826_G_	2	0	0	1	2	1	1	1	0	1	2	1	2	2	1	2	1	0	0	1	0	0	1	1	2	2	2	0	2	2	1	1	1	0	0	1	1	1	0	1	1	0	1	0	1	0	2	2	2
Gm09_12093815_T_	2	0	0	1	2	1	1	1	0	1	2	1	2	2	1	2	1	0	0	1	0	0	1	1	2	2	2	0	2	2	1	1	1	0	0	1	1	1	0	1	1	0	1	0	1	0	2	2	2
Gm09_12240541_C_	2	0	0	1	2	1	1	1	0	1	2	1	2	2	1	2	1	0	0	1	0	0	1	1	2	2	2	0	2	2	1	1	1	0	0	1	1	1	0	1	1	0	1	0	1	0	2	2	2
Gm01_40455897_T_	0	1	1	0	2	1	1	1	0	2	2	2	1	1	2	1	0	2	1	2	0	1	1	0	0	0	1	1	1	1	1	1	2	0	1	1	0	2	2	1	1	2	1	2	1	1	1	2	1
Gm01_40429688_T_	0	1	1	0	2	1	1	1	0	2	2	2	1	1	2	1	0	2	1	2	0	1	1	0	0	0	1	1	1	1	1	1	2	0	1	1	0	2	2	1	1	2	1	2	1	1	1	2	1
Gm09_27092089_A_	2	0	0	1	2	1	1	1	0	1	2	1	2	2	1	1	1	0	0	1	0	0	1	1	2	2	2	0	2	2	1	1	1	0	0	1	1	1	0	1	1	0	1	0	1	0	2	2	2
Gm09_28591445_T_	2	0	0	1	2	1	1	1	0	1	2	1	2	2	1	1	1	0	0	1	0	0	1	1	2	2	2	0	2	2	1	1	1	0	0	1	1	1	0	1	1	0	1	0	1	0	2	2	2
Gm09_28853477_A_	2	0	0	1	2	1	1	1	0	1	2	1	2	2	1	1	1	0	0	1	0	0	1	1	2	2	2	0	2	2	1	1	1	0	0	1	1	1	0	1	1	0	1	0	1	0	2	2	2
Gm09_29782119_G_	2	0	0	1	2	1	1	1	0	1	2	1	2	2	1	1	1	0	0	1	0	0	1	1	2	2	2	0	2	2	1	1	1	0	0	1	1	1	0	1	1	0	1	0	1	0	2	2	2
Gm09_29846764_C_	2	0	0	1	2	1	1	1	0	1	2	1	2	2	1	1	1	0	0	1	0	0	1	1	2	2	2	0	2	2	1	1	1	0	0	1	1	1	0	1	1	0	1	0	1	0	2	2	2
Gm09_33894091_A_	2	0	0	1	2	1	1	1	0	1	1	1	2	2	1	1	1	0	0	1	0	0	1	1	2	2	2	0	2	2	1	1	1	0	1	1	1	1	0	2	1	0	1	0	1	0	2	2	2
Gm09_34830637_A_	2	0	0	1	2	1	1	1	0	1	1	1	2	2	1	1	1	0	0	1	0	0	1	1	2	2	2	1	2	2	1	1	1	0	1	1	1	1	0	2	1	0	1	0	1	0	2	2	2
Gm09_35444887_C_	2	0	0	1	2	1	1	1	0	1	1	1	2	2	1	1	1	0	0	1	0	0	1	1	2	2	2	1	2	2	1	1	1	0	1	1	1	1	0	2	1	0	1	0	1	0	2	2	2
Gm09_35869237_T_	2	0	0	1	2	1	1	1	0	1	1	1	2	2	1	1	1	0	0	1	0	0	1	1	2	2	2	1	2	2	1	1	1	0	1	1	1	1	0	2	1	0	1	0	1	0	2	2	2
Gm09_35962679_T_	2	0	0	1	2	1	1	1	0	1	1	1	2	2	1	1	1	0	0	1	0	0	1	1	2	2	2	1	2	2	1	1	1	0	1	1	1	1	0	2	1	0	1	0	1	0	2	2	2
Gm09_36586870_C_	2	0	1	1	1	1	2	1	0	1	1	1	2	2	1	1	1	0	0	1	0	0	1	1	2	2	2	1	2	2	1	1	1	0	1	1	1	1	0	2	1	0	1	0	1	0	2	2	2
Gm09_36869408_A_	2	0	1	1	1	1	2	1	0	1	1	1	2	2	1	1	1	0	0	1	0	0	1	1	2	2	2	1	2	2	0	1	1	0	1	1	1	2	0	2	1	0	1	0	1	0	2	2	2
Gm09_37128030_A_	2	0	1	1	1	1	2	1	0	1	1	1	2	2	1	1	1	0	0	1	0	0	1	1	2	2	2	1	2	2	0	1	1	0	1	1	1	2	0	2	1	0	1	0	1	0	2	2	2
Gm09_37232958_C_	2	0	1	1	1	1	2	1	0	1	1	1	2	2	1	1	1	0	0	1	0	0	1	1	2	2	1	1	2	2	0	1	1	0	1	1	1	2	0	2	1	0	1	0	1	0	2	2	2
Gm09_37249978_A_	2	0	1	1	1	1	2	1	0	1	1	1	2	2	1	1	1	0	0	1	0	0	1	1	2	2	1	1	2	2	0	1	1	0	1	1	1	2	0	2	1	0	1	0	1	0	2	2	2
Gm09_37329610_G_	2	0	1	1	1	1	2	1	0	1	1	1	2	2	1	1	1	0	0	1	0	0	1	0	2	2	1	1	2	2	0	1	1	0	1	1	1	2	0	2	1	0	1	0	1	0	2	2	2
Gm09_37754494_G_	2	0	1	1	1	1	2	1	0	1	1	1	2	2	1	1	1	0	0	1	0	0	1	0	2	2	1	1	2	2	0	1	1	0	1	1	1	2	0	2	1	0	1	0	1	0	1	2	2
Gm09_37808071_A_	2	0	1	1	1	1	2	1	0	1	1	1	2	2	1	1	1	0	0	1	0	0	1	0	2	2	1	1	2	2	0	1	1	0	1	1	1	2	0	2	1	0	1	0	1	0	1	2	2
Gm09_37823866_T_	2	0	1	1	1	1	2	1	0	1	1	1	2	2	1	1	1	0	0	1	0	0	1	0	2	2	1	1	2	2	0	1	1	0	1	1	1	2	0	2	1	0	1	0	1	0	1	2	2
Gm09_38013391_A_	2	0	1	1	1	1	2	1	0	1	1	1	2	2	1	1	1	0	0	1	0	0	1	0	2	2	1	1	2	2	0	1	1	0	1	1	1	2	0	2	1	0	1	0	1	0	1	2	2
Gm09_38168295_T_	2	0	1	1	1	1	2	1	0	1	1	1	2	2	1	1	1	0	0	1	0	0	1	0	2	2	1	1	2	2	0	1	1	0	1	1	1	2	0	2	1	0	1	0	1	0	1	2	2
Gm13_35248287_A_	2	0	1	1	1	1	1	1	0	1	1	1	2	2	1	1	1	0	0	1	0	1	1	0	2	2	1	1	2	1	0	1	1	0	1	1	1	2	0	2	1	0	1	0	1	0	1	2	2
Gm09_38676111_A_	2	0	1	1	1	1	1	0	0	1	1	1	2	2	1	1	1	0	0	1	0	1	1	1	2	2	1	1	2	1	0	1	1	1	1	2	1	2	0	2	1	0	1	0	1	0	1	2	2
Gm09_38771421_G_	2	0	1	1	1	1	1	0	0	1	1	1	2	2	1	1	1	0	0	1	0	1	1	1	2	2	1	1	2	1	0	1	1	1	1	2	1	2	0	2	1	0	1	0	1	0	1	2	2
Gm09_39067581_G_	2	0	1	1	1	1	1	0	0	1	1	1	2	2	1	1	1	0	0	1	0	1	1	1	2	2	1	1	2	1	0	1	1	1	1	2	1	2	0	2	1	0	1	0	1	0	1	2	2
Gm09_39225332_G_	2	0	1	1	1	1	1	0	0	1	1	1	2	1	1	1	1	0	0	1	0	1	1	1	2	2	1	1	2	1	0	1	1	1	1	2	0	2	0	2	1	0	1	0	1	0	1	2	2
Gm09_39447611_G_	2	0	1	1	1	1	1	0	0	1	1	1	2	1	1	1	1	0	0	1	0	1	1	1	2	2	1	1	2	1	0	1	1	1	1	2	0	2	1	2	1	0	1	0	1	0	1	2	2
Gm09_39605825_C_	2	0	1	1	1	1	1	0	0	1	1	1	2	1	1	1	1	0	0	1	0	1	1	1	2	2	1	1	2	1	0	1	1	1	1	2	0	2	1	2	1	0	1	0	1	0	1	2	2
Gm09_39693036_C_	2	0	1	1	1	1	1	0	0	1	1	1	2	1	1	1	1	0	0	1	0	1	1	1	2	2	1	1	2	1	0	1	1	1	1	2	0	2	1	2	1	0	1	0	1	0	1	2	2
Gm09_40407114_C_	-1	0	0	0	0	0	0	0	0	0	0	-1	-1	0	0	0	0	0	0	0	0	0	0	0	-1	-1	0	0	-1	0	0	0	0	0	0	-1	0	-1	0	-1	0	0	0	0	0	0	0	0	-1
Gm09_40535562_T_	2	0	1	1	1	1	1	0	0	1	1	2	2	1	1	0	0	0	0	1	0	1	1	1	2	2	1	1	2	1	0	0	1	1	1	2	0	2	1	2	1	0	1	0	1	0	1	1	2
Gm09_40638454_A_	2	0	1	1	1	1	1	0	0	1	1	2	2	1	1	0	0	0	0	1	0	1	1	1	2	2	1	1	2	1	0	0	1	1	1	2	0	2	1	2	1	0	1	0	1	0	1	1	2
Gm09_40706793_A_	2	0	1	1	1	1	1	0	0	1	1	2	2	1	1	0	0	0	0	1	0	1	1	1	2	2	1	1	2	1	0	0	1	1	1	2	0	2	1	2	1	0	1	0	1	0	1	1	1
Gm09_40822345_T_	2	0	1	1	1	1	1	0	0	1	1	2	2	1	1	0	0	0	0	1	0	1	1	1	2	2	1	1	2	1	0	0	1	1	1	2	0	2	1	2	1	0	1	0	1	0	1	1	1
Gm09_40899791_G_	2	0	1	1	1	1	1	0	0	1	1	2	2	1	1	0	0	0	0	1	0	1	1	1	2	2	1	1	2	1	0	0	1	1	1	2	0	2	1	2	1	0	1	0	1	0	1	1	1
Gm09_41103872_T_	2	0	1	1	1	1	1	0	0	1	1	2	2	1	0	0	0	0	0	1	0	1	1	1	2	2	1	1	1	1	0	0	1	1	1	2	0	2	1	2	1	0	1	0	1	0	1	1	1
Gm09_41253226_T_	2	0	1	1	1	1	1	0	0	1	0	2	2	1	0	0	0	0	0	1	0	1	1	1	2	2	1	1	1	1	0	0	1	1	1	2	0	2	1	2	1	0	1	0	1	0	1	1	1
Gm09_41389071_G_	2	0	1	1	1	1	1	0	0	1	0	2	2	1	0	0	0	0	0	1	0	1	1	1	2	2	1	1	1	1	0	0	1	1	1	2	0	2	1	2	1	0	1	0	1	0	1	1	1
Gm09_41548661_T_	2	0	1	1	1	1	1	0	0	1	0	2	2	1	0	0	0	0	0	1	0	1	1	1	2	2	1	1	1	1	0	0	1	1	1	2	0	2	1	2	1	0	1	0	1	0	1	1	1
Gm09_41694621_C_	2	0	1	1	1	1	1	0	0	1	0	2	2	1	0	0	0	0	0	1	0	1	1	1	2	2	1	1	1	1	1	0	1	1	1	2	0	2	1	2	1	0	1	1	1	0	1	1	1
Gm09_41861265_C_	2	0	1	1	1	1	1	0	0	1	0	2	2	1	0	0	0	0	0	1	0	1	1	1	2	2	1	1	1	1	1	0	1	1	1	2	0	2	1	2	1	0	1	1	1	0	1	1	1
Gm09_41974247_T_	2	0	1	1	1	1	1	0	0	1	0	2	2	1	0	0	0	0	0	1	0	1	1	1	2	2	1	1	1	1	1	0	1	1	1	2	0	2	1	2	1	0	1	1	1	0	1	1	1
Gm09_42181997_A_	2	0	1	1	1	1	1	0	0	1	0	2	2	1	0	0	0	0	0	1	0	1	1	1	2	2	1	1	1	1	1	0	1	1	1	2	0	2	1	2	1	0	0	1	1	0	1	1	1
Gm09_42241644_G_	2	0	1	1	1	1	1	0	0	1	0	2	2	1	0	0	0	0	0	1	0	1	1	1	2	2	1	1	1	1	1	0	1	1	1	2	0	2	1	2	1	0	0	1	1	0	1	1	1
Gm09_42452071_T_	2	0	1	1	1	1	1	0	0	1	0	1	2	1	0	0	0	0	0	1	0	1	1	1	2	2	1	1	1	1	1	0	1	1	1	2	0	2	1	2	1	0	0	1	1	0	1	1	1
Gm09_42679986_C_	2	0	1	1	1	1	1	0	0	1	0	1	2	1	0	0	0	0	0	1	0	1	1	1	2	2	1	1	1	1	1	0	1	1	1	2	0	2	1	2	1	0	0	1	1	0	1	1	1
Gm09_42974503_G_	2	0	1	1	1	1	1	0	0	1	0	1	2	0	0	0	0	0	0	1	0	1	1	1	2	2	1	1	1	1	1	0	1	1	1	2	0	2	1	2	1	0	0	1	1	0	1	1	1
Gm09_43200347_A_	2	0	1	1	1	1	1	0	0	1	0	1	2	0	0	0	0	0	0	1	0	1	1	1	2	2	1	1	1	1	1	0	1	1	1	2	0	2	1	2	1	0	0	1	1	0	1	1	1
Gm09_43370976_T_	2	0	1	1	1	1	1	0	0	1	0	1	2	0	0	0	0	0	0	1	0	1	1	1	2	2	1	1	1	1	1	0	1	1	1	2	0	2	1	2	1	0	0	1	1	0	1	1	1
Gm09_43613729_C_	2	0	1	1	1	1	1	0	0	1	0	1	2	0	0	0	0	0	0	1	0	1	1	1	2	2	1	1	1	1	1	0	1	1	1	2	0	2	1	2	1	0	0	1	1	0	1	1	1
Gm09_43820536_T_	2	0	1	1	1	1	1	0	0	1	0	1	2	0	0	0	0	1	0	1	0	1	1	1	2	2	1	1	1	1	1	0	1	1	1	2	0	2	1	2	1	0	0	1	1	0	1	1	1
Gm09_44266451_T_	2	0	1	1	1	1	1	0	1	1	0	1	2	0	0	0	0	1	0	1	0	1	1	1	2	2	1	1	1	1	1	0	1	1	1	2	0	2	1	2	1	0	0	1	0	0	1	1	2
Gm10_214458_C_T	1	2	0	2	1	2	2	0	1	2	0	0	1	0	1	1	2	1	2	1	0	1	1	0	2	2	1	0	1	1	2	1	0	0	1	1	0	1	1	1	1	1	2	1	2	2	1	0	1
Gm10_711291_G_A	1	2	1	2	0	2	2	0	1	2	1	0	1	0	1	1	2	1	2	1	0	0	1	0	2	2	1	0	1	1	2	1	0	0	1	1	0	1	1	0	1	1	2	1	2	2	1	0	1
Gm10_925972_C_T	1	2	1	2	0	2	2	0	1	2	1	0	1	0	1	1	2	1	2	1	0	0	1	1	2	2	1	0	1	1	2	1	0	0	1	1	0	1	1	0	1	1	2	1	2	2	1	0	1
Gm10_981062_A_G	1	2	1	2	0	2	2	0	1	2	1	0	1	0	1	1	2	1	2	1	0	0	1	1	2	2	1	0	1	1	2	1	0	0	1	1	0	1	1	0	1	1	2	1	2	2	0	0	1
Gm10_1232205_A_G	1	2	1	2	0	2	2	0	1	2	1	0	1	0	1	1	2	1	2	1	0	0	1	1	2	2	1	0	1	1	2	1	0	0	0	1	0	1	1	0	0	0	2	1	2	2	0	0	1
Gm10_1268065_G_A	1	2	1	2	0	2	2	0	1	2	1	0	1	0	1	1	2	1	2	1	0	0	1	1	2	2	1	0	1	1	2	1	0	0	0	1	0	1	1	0	0	0	2	1	2	2	0	0	1
Gm10_1341309_G_A	1	2	1	2	0	2	2	0	1	2	1	0	1	0	1	1	2	1	2	1	0	0	1	1	2	2	1	0	1	1	2	1	0	0	0	1	0	1	1	0	0	0	2	1	2	2	0	0	1
Gm10_1388577_T_C	1	2	1	2	0	2	2	0	1	2	1	0	1	0	1	1	2	1	2	1	0	0	1	1	2	2	1	0	1	1	2	1	0	0	0	1	0	1	1	0	0	0	2	1	2	2	0	0	1
Gm10_1667248_A_G	2	2	1	2	1	2	1	0	1	2	2	0	1	0	1	1	2	1	2	1	0	0	1	0	2	2	1	0	1	1	2	1	1	0	0	1	0	1	1	0	0	0	1	2	2	2	0	0	1
Gm10_1895532_C_T	2	2	1	2	1	2	1	0	1	2	2	0	1	0	1	1	2	1	2	1	0	0	1	1	2	2	1	0	1	1	2	1	1	0	0	1	0	1	1	0	0	0	1	2	2	2	0	0	1
Gm10_2141065_A_G	2	2	1	2	1	1	1	0	1	2	2	0	1	0	1	1	2	1	2	1	0	0	1	1	2	2	1	0	1	1	2	1	1	0	0	1	1	1	1	0	0	0	0	2	2	2	0	0	1
Gm10_2317882_A_G	2	2	1	2	1	1	1	0	1	2	2	0	1	0	1	1	2	1	2	1	0	0	1	1	1	2	1	0	1	1	2	1	1	0	0	1	1	1	1	0	0	0	0	2	2	2	0	0	1
Gm10_2382139_A_C	2	2	1	2	1	1	1	0	1	1	2	0	1	0	1	1	2	1	2	1	0	0	1	1	1	2	1	0	1	1	2	1	1	0	0	1	1	1	1	0	0	0	0	2	2	2	0	0	1
Gm10_2583564_G_A	2	2	1	2	1	1	1	0	1	1	2	0	1	0	1	1	2	1	2	1	0	0	1	1	1	2	1	0	1	1	2	1	1	0	1	1	1	1	1	0	0	0	0	2	2	2	0	0	1
Gm10_2973699_T_C	2	2	1	2	1	1	1	0	1	1	2	0	1	0	1	1	2	1	2	1	0	0	1	1	1	1	1	0	1	1	2	1	0	0	1	1	1	1	1	0	0	0	0	2	2	2	0	0	1
Gm10_3022221_T_C	2	2	1	2	1	1	1	0	1	1	2	0	1	0	1	1	2	1	2	1	0	0	1	1	1	1	1	0	1	1	2	1	0	0	1	1	1	2	1	0	0	0	0	2	2	2	0	0	1
Gm10_3375821_T_C	2	2	1	2	1	1	1	0	1	1	2	0	1	0	1	1	2	1	2	1	0	0	1	1	1	1	1	0	0	1	2	1	0	0	1	1	1	2	1	0	0	0	0	2	2	2	0	0	1
Gm10_3426604_G_A	2	2	1	2	1	1	1	0	1	1	2	0	1	0	1	1	2	1	2	1	0	0	1	1	1	1	1	0	0	1	2	1	0	0	1	1	1	2	1	0	0	0	0	2	2	2	0	0	1
Gm10_3840102_T_C	2	2	1	2	1	1	1	0	1	1	2	0	1	0	1	1	2	1	2	1	0	0	1	1	1	1	1	0	0	1	2	1	0	1	1	2	1	2	1	0	0	0	0	2	2	2	0	0	1
Gm10_3896284_A_G	2	2	1	2	1	1	1	0	1	1	2	1	1	0	1	1	2	1	2	1	0	0	1	1	1	1	1	0	0	1	1	1	0	1	1	2	1	2	1	0	0	0	0	2	2	2	0	0	1
Gm10_4035277_A_C	2	1	1	2	1	1	1	0	1	1	2	1	1	0	1	1	2	1	2	1	0	0	1	1	1	1	1	0	0	1	1	1	0	1	1	-1	1	2	1	0	0	0	0	2	2	2	0	0	1
Gm10_4218276_T_C	2	0	1	2	1	1	1	0	1	1	2	1	1	0	1	1	2	1	2	1	0	0	1	1	1	1	1	0	0	1	1	1	0	1	1	2	1	2	1	0	0	0	0	2	2	2	0	0	1
Gm10_4337334_T_C	2	0	1	2	1	1	1	0	1	1	2	1	1	1	1	1	2	0	2	1	0	0	1	1	1	1	1	0	0	1	1	1	0	1	1	2	1	2	1	0	0	0	0	2	2	2	0	0	1
Gm10_4360182_A_G	2	0	1	2	1	1	1	0	1	1	2	1	1	1	1	1	2	0	2	1	0	0	1	1	1	1	1	0	0	1	1	1	0	1	1	2	1	2	1	0	0	0	0	2	2	2	0	0	1
Gm10_4458104_G_A	2	0	1	1	1	1	1	0	1	1	2	1	1	1	1	1	2	0	2	1	0	0	1	1	1	1	1	0	0	1	1	1	0	1	1	2	1	2	1	0	0	0	0	2	2	2	0	0	1
Gm10_4814162_C_T	2	0	1	1	1	1	1	0	1	1	2	1	1	1	1	1	1	0	1	1	0	0	1	1	1	1	1	0	0	1	1	1	0	1	1	2	1	2	1	0	0	0	0	2	2	2	0	0	1
Gm10_4892612_G_A	2	0	1	1	1	1	1	0	1	1	2	1	1	1	1	1	1	0	1	1	0	0	1	1	1	1	1	0	0	1	1	1	0	1	1	2	1	2	1	0	0	0	0	2	2	2	0	0	1
Gm10_4972351_T_C	2	0	1	1	1	1	1	0	1	1	2	1	1	1	1	1	1	0	1	1	0	0	1	1	1	1	1	0	0	1	1	1	0	1	1	2	1	2	1	0	0	0	0	2	2	2	0	0	1
Gm10_5206933_A_C	2	0	1	1	1	1	1	0	1	1	2	1	1	1	1	1	1	0	1	1	0	0	1	1	1	1	1	0	0	1	1	1	0	1	1	2	1	2	1	0	0	0	0	2	2	2	0	0	1
Gm10_5404728_C_A	2	0	1	1	1	1	1	0	1	1	2	1	1	1	1	1	1	0	1	1	0	0	1	1	1	1	1	1	0	1	1	1	0	1	1	2	1	2	1	0	0	0	0	2	2	2	0	0	1
Gm10_5556984_A_G	2	0	1	1	1	1	1	0	1	1	2	1	1	1	1	1	1	0	1	1	0	0	1	1	1	1	1	1	0	1	1	1	0	1	1	2	1	2	1	0	0	0	0	2	2	2	0	0	1
Gm10_6663940_T_C	2	0	1	1	1	1	1	0	1	1	2	1	1	1	1	1	1	0	1	1	0	1	1	1	0	1	1	1	0	1	1	1	0	2	1	1	1	2	1	0	1	0	0	2	2	2	0	0	1
Gm10_6735414_C_T	2	0	1	1	1	1	1	0	1	1	2	1	1	1	1	1	1	0	1	1	0	1	1	1	0	1	1	1	0	1	1	1	0	2	1	1	1	2	1	0	1	0	0	2	2	2	0	0	1
Gm10_6837973_T_C	2	0	1	1	1	1	1	0	1	1	2	1	1	1	1	1	1	0	1	1	0	1	1	1	0	1	1	1	0	1	1	1	0	2	1	1	1	2	1	0	1	0	0	2	2	2	0	0	1
Gm10_37762178_C_	2	1	1	2	1	0	1	0	1	1	1	1	1	1	1	0	1	0	1	1	1	1	1	1	0	1	1	1	0	1	1	1	0	2	1	1	1	2	2	0	1	0	0	2	2	2	0	0	1
Gm10_37793479_C_	2	1	1	2	1	0	1	0	1	1	1	1	1	1	1	0	1	0	1	1	1	1	1	1	0	1	1	1	0	1	1	1	0	2	1	1	1	2	2	0	1	0	0	2	2	2	0	0	1
Gm10_38025918_A_	2	1	1	2	1	1	1	1	1	1	1	1	1	1	1	1	1	1	1	1	2	1	1	1	1	1	1	1	1	1	1	1	1	2	1	1	1	2	2	1	1	1	1	2	2	2	1	1	1
Gm10_38105991_T_	2	1	1	2	1	0	1	0	1	1	1	1	1	1	1	0	1	0	1	1	2	1	1	0	0	1	1	1	0	1	1	1	0	2	1	1	1	2	2	0	1	0	0	2	2	2	0	0	1
Gm10_38900522_T_	2	1	1	1	1	0	1	0	1	1	1	1	1	1	1	0	1	0	1	1	2	1	1	0	0	1	1	2	0	1	1	1	0	2	1	1	1	2	2	0	1	0	0	2	2	2	0	1	1
Gm10_38986661_A_	2	1	1	1	1	0	1	0	1	1	1	1	1	1	1	0	1	0	1	1	2	1	1	0	0	1	1	2	0	1	1	1	0	2	1	1	1	2	2	0	1	0	0	2	2	2	0	1	1
Gm10_39771689_T_	2	1	1	1	1	0	1	0	1	1	1	1	1	1	1	0	1	0	1	1	2	0	1	0	0	1	1	2	0	1	1	1	0	2	1	1	1	2	2	0	1	0	0	2	2	2	1	1	1
Gm10_39827303_A_	2	1	1	1	1	0	1	0	1	1	1	1	1	1	1	0	1	0	1	1	2	0	1	0	0	1	1	2	0	1	1	1	0	2	1	1	1	2	2	0	1	0	0	2	2	2	1	1	1
Gm10_39937578_G_	2	1	1	1	1	0	1	0	1	1	1	1	1	1	1	0	1	0	1	1	2	0	1	0	1	1	1	2	0	1	1	1	0	2	1	1	1	2	2	0	1	0	0	2	2	2	1	1	1
Gm10_40177184_T_	2	1	1	1	1	0	1	0	1	1	1	2	1	1	1	0	1	0	1	1	2	0	1	0	1	1	1	2	0	1	1	1	0	2	1	1	1	2	2	0	1	0	0	2	2	2	1	1	1
Gm10_40258740_G_	2	1	1	1	1	0	1	0	1	1	1	2	1	1	1	0	1	0	1	1	2	0	1	0	1	1	1	2	0	1	1	1	0	2	1	1	1	2	2	0	1	0	0	2	2	2	1	1	1
Gm10_40692799_T_	2	1	1	1	1	0	1	1	1	1	1	2	1	1	1	0	1	0	1	1	2	0	1	0	1	1	1	2	0	1	2	1	0	2	1	1	1	2	2	0	1	0	0	2	2	2	1	1	1
Gm10_40784262_C_	2	1	1	1	1	0	1	1	1	1	1	2	1	1	1	0	1	0	1	1	2	0	1	0	1	1	1	2	0	1	2	1	0	2	1	1	1	2	2	0	1	0	0	2	2	2	1	1	1
Gm10_41958155_A_	2	0	1	1	1	0	1	1	0	1	1	2	2	1	1	0	1	0	1	1	2	0	1	0	1	1	1	2	0	1	2	1	0	1	1	-1	1	2	2	1	2	0	0	2	2	2	1	1	1
Gm10_43107961_A_	2	0	1	2	1	0	1	1	0	1	1	2	2	1	1	0	2	1	1	2	2	1	1	0	2	1	2	2	0	1	2	1	1	1	1	1	1	1	2	1	2	0	0	2	2	1	1	1	0
Gm10_43178809_G_	2	0	1	2	1	0	1	1	0	1	1	2	2	1	1	0	2	1	1	2	2	1	1	0	2	1	2	2	0	1	2	1	1	1	1	1	1	1	2	1	2	0	0	2	2	0	1	1	0
Gm10_43894668_A_	2	0	1	2	1	0	1	1	0	1	1	1	2	1	1	0	2	1	1	2	2	0	1	0	2	1	2	2	0	1	2	1	1	1	1	1	1	1	2	1	2	1	0	2	2	0	1	0	0
Gm10_44553009_T_	2	1	1	2	1	0	1	1	0	1	1	1	2	1	1	0	2	1	1	2	2	0	1	0	2	1	2	2	1	1	2	1	1	1	1	1	1	1	2	1	2	1	0	2	1	0	1	0	0
Gm10_44558639_T_	2	1	1	2	1	0	1	1	0	1	1	1	2	1	1	0	2	1	1	2	2	0	1	0	2	1	2	2	1	1	2	1	1	1	1	1	1	1	2	1	2	1	0	2	1	0	1	0	0
Gm10_44563220_A_	2	1	1	2	1	0	1	1	0	1	1	1	2	1	1	0	2	1	1	2	2	0	1	0	2	1	2	2	1	1	2	1	1	1	1	1	1	1	2	1	2	1	0	2	1	0	1	0	0
Gm10_44574663_C_	2	1	1	2	1	0	1	1	0	1	1	1	2	1	1	0	2	1	1	2	2	0	1	0	2	1	2	2	1	1	2	1	1	1	1	1	1	1	2	1	2	1	0	2	1	0	1	0	0
Gm10_44579722_A_	2	1	1	2	1	0	1	1	0	1	1	1	2	1	1	0	2	1	1	2	2	0	1	0	2	1	2	2	1	1	2	1	1	1	1	1	1	1	2	1	2	1	0	2	1	0	1	0	0
Gm10_45051560_T_	2	1	1	2	1	0	1	1	0	1	1	1	2	1	1	0	2	1	1	2	2	0	1	0	2	1	2	2	1	1	2	1	1	1	1	1	1	1	2	1	2	1	0	2	1	0	1	0	0
Gm10_45141082_A_	2	1	1	2	1	0	1	1	0	1	1	1	2	1	1	0	2	1	1	2	2	0	1	0	2	1	2	2	1	1	2	1	1	1	1	1	1	1	2	1	2	1	0	2	1	0	1	0	0
Gm10_45670539_T_	1	1	1	2	1	0	1	1	0	0	1	1	2	1	1	0	2	1	1	2	2	0	1	0	2	1	2	2	1	1	2	1	1	1	1	1	1	1	2	1	2	1	1	2	1	0	2	0	0
Gm10_45863169_A_	1	1	1	2	1	0	1	1	0	0	1	1	2	1	1	0	2	1	1	2	2	0	1	0	2	1	2	2	1	1	2	1	1	1	1	1	1	1	2	1	2	1	1	2	1	0	2	0	0
Gm10_45890133_C_	1	1	1	2	1	0	1	1	0	0	1	1	2	1	1	0	2	1	1	2	2	0	1	0	2	1	2	2	1	1	2	1	1	1	1	1	1	1	2	1	2	1	1	2	1	0	2	0	0
Gm10_46069887_A_	1	2	1	2	1	0	1	1	0	0	1	1	2	1	1	0	2	1	1	2	2	0	1	0	2	1	2	2	1	1	2	1	1	1	1	1	1	1	2	1	2	1	1	2	1	0	2	0	0
Gm10_46788615_A_	1	2	1	2	1	0	1	1	0	0	1	1	2	1	1	0	2	1	1	2	2	0	1	0	2	1	2	2	1	1	2	1	1	1	1	1	1	1	2	1	2	1	1	2	1	0	2	0	0
Gm10_47656484_T_	1	-1	1	-1	1	1	2	1	0	0	1	1	2	1	1	0	-1	0	1	-1	-1	-1	1	1	1	1	-1	1	1	1	-1	1	1	1	1	1	1	1	-1	1	1	1	1	-1	1	0	1	1	0
Gm10_47733469_G_	1	2	1	2	1	1	2	1	0	0	1	1	2	1	1	0	2	0	1	2	2	0	1	1	2	1	2	1	1	1	2	1	1	1	1	2	1	1	2	1	1	1	1	2	1	0	2	1	0
Gm11_423298_C_T	0	1	2	0	1	1	2	0	1	2	2	0	1	2	0	0	2	1	1	0	1	1	2	2	0	2	1	0	1	2	0	2	1	0	1	1	1	0	2	1	2	0	1	0	2	1	1	0	0
Gm11_614313_A_G	0	1	2	0	1	1	2	0	1	2	2	0	1	2	0	0	2	1	1	0	1	1	2	2	0	2	1	0	1	2	0	2	1	0	1	1	1	0	2	1	2	0	1	0	2	1	1	0	0
Gm11_667752_C_T	0	1	2	0	1	1	2	0	1	2	2	0	1	2	0	0	2	1	1	0	1	1	2	2	0	2	1	0	1	2	0	2	1	0	1	1	1	0	2	1	2	0	1	0	2	1	1	0	0
Gm11_2092125_G_A	0	1	1	0	1	2	2	0	1	2	2	0	1	2	0	0	1	1	1	0	1	0	2	2	1	2	1	0	1	2	0	1	1	1	1	1	1	0	2	1	1	0	1	1	2	1	1	0	0
Gm11_2167393_G_A	0	1	1	0	1	2	2	0	1	2	2	0	1	2	0	0	1	1	1	0	1	0	2	2	1	2	1	0	1	2	0	1	1	1	1	1	2	0	2	1	1	0	1	1	2	1	1	0	0
Gm11_4216279_A_G	0	0	1	0	2	2	2	1	1	2	2	0	1	1	0	0	0	2	1	0	1	0	2	2	1	2	0	0	1	2	0	0	1	1	1	1	2	1	1	1	1	0	1	1	2	1	1	1	1
Gm11_4345198_G_A	0	0	1	0	2	2	2	1	1	2	2	0	1	1	0	0	0	2	1	0	1	0	2	2	1	2	0	0	1	2	0	0	1	1	1	1	2	1	1	1	1	0	1	1	2	1	1	1	1
Gm11_4408645_C_T	0	0	0	0	2	2	2	1	1	2	2	0	1	1	0	0	0	2	1	0	1	0	2	2	1	2	0	0	1	2	0	0	1	1	1	1	2	1	1	1	1	0	1	1	2	1	1	1	1
Gm11_4453218_T_C	0	0	0	0	2	2	2	1	1	2	2	0	1	1	0	0	0	2	1	0	1	0	2	2	1	2	0	0	1	2	0	0	1	1	1	1	2	1	1	1	1	0	1	1	2	1	1	1	1
Gm11_4866335_T_C	0	0	0	0	2	2	2	1	1	2	2	0	1	1	0	0	0	2	2	0	1	0	2	2	1	2	0	0	1	2	1	0	1	1	1	1	2	1	1	1	1	0	1	1	2	1	1	1	1
Gm11_4961902_C_T	0	0	0	0	2	2	2	1	1	2	2	0	1	1	0	0	0	2	2	0	1	0	2	2	1	2	0	0	1	2	1	0	1	1	1	1	2	1	1	1	1	0	1	1	2	1	1	1	1
Gm11_5238788_G_A	0	0	0	0	2	2	2	1	1	2	2	0	1	1	0	0	0	2	2	0	1	0	2	2	1	2	0	0	1	2	1	0	1	1	1	1	2	1	1	1	1	0	1	1	2	1	1	1	1
Gm11_5293932_C_T	0	0	0	0	2	2	2	1	1	2	2	0	1	1	0	0	0	2	2	0	1	0	2	2	1	2	0	0	1	2	1	0	1	1	1	1	2	1	1	1	1	0	1	1	2	1	1	1	1
Gm11_5661230_T_C	1	0	0	0	2	2	2	1	1	2	2	0	1	1	0	1	0	2	2	0	1	0	2	2	1	2	0	0	1	2	1	1	1	1	1	1	2	1	1	1	0	0	1	1	2	1	0	1	1
Gm11_5875855_C_T	1	0	0	0	2	2	1	1	1	2	2	0	1	1	0	1	0	2	2	0	1	0	2	2	1	2	0	0	1	2	1	1	1	1	1	1	2	1	1	1	0	0	1	1	2	1	0	1	1
Gm11_5948859_T_C	1	0	0	0	2	2	1	1	1	2	2	0	1	1	0	1	0	2	2	0	1	0	2	2	1	2	0	0	1	2	1	1	1	1	1	1	2	1	1	1	0	0	1	1	2	1	0	1	1
Gm11_5983320_C_T	1	0	0	0	2	2	1	-1	1	2	2	0	1	1	0	1	0	2	2	0	1	0	2	2	1	2	0	0	1	2	1	1	1	1	1	1	2	1	1	1	0	0	1	1	2	1	0	1	1
Gm11_6383207_G_A	1	0	0	0	2	2	1	1	1	2	2	0	1	0	1	1	0	1	2	0	2	0	2	2	1	2	0	0	1	1	1	1	1	1	1	1	2	1	1	1	0	0	1	1	2	1	0	1	1
Gm11_6512939_G_A	1	0	0	0	2	2	1	1	1	2	2	0	1	0	1	1	0	1	2	0	2	0	2	2	1	2	0	0	1	1	1	1	1	1	1	1	2	1	1	1	0	0	1	1	2	1	0	1	1
Gm11_6619367_T_C	1	0	0	0	2	2	1	1	1	2	2	0	1	0	1	1	0	1	2	0	2	0	2	2	1	2	0	0	1	1	1	1	1	0	1	1	2	1	1	1	0	0	1	1	2	1	0	1	1
Gm11_6780396_C_T	1	0	0	0	2	2	1	1	1	2	2	0	1	0	1	1	0	1	2	0	2	0	2	2	1	2	0	0	1	1	1	1	1	0	1	1	2	1	1	1	0	0	1	1	2	1	0	1	1
Gm11_6882885_T_G	1	0	0	0	2	2	1	1	1	2	2	0	1	0	1	1	0	1	2	0	2	0	2	2	1	2	0	0	1	1	1	1	1	0	1	1	2	1	1	1	0	0	1	1	2	1	0	1	1
Gm11_6901726_C_T	1	0	0	0	2	2	1	1	1	2	2	0	1	0	1	1	0	1	2	0	2	0	2	2	1	2	0	0	1	1	1	1	1	0	1	1	2	1	1	1	0	0	1	1	2	1	0	1	1
Gm11_6906614_A_G	1	0	0	0	2	2	1	1	1	2	2	0	1	0	1	1	0	1	2	0	2	0	2	2	1	2	0	0	1	1	1	1	1	0	1	1	2	1	1	1	0	0	1	1	2	1	0	1	1
Gm11_8363320_T_C	1	0	0	0	2	2	0	1	2	2	2	0	1	0	1	1	1	1	2	0	2	0	2	2	1	2	0	0	0	1	1	1	1	0	1	1	2	1	1	1	0	0	1	1	2	1	0	1	1
Gm11_8556791_G_A	1	0	0	0	2	2	0	1	2	2	2	0	1	0	1	1	1	1	2	0	2	0	2	2	1	2	0	0	0	1	1	1	1	0	1	1	2	1	1	1	0	0	1	1	2	1	0	1	1
Gm11_9038408_C_A	1	0	0	1	2	2	0	1	2	2	2	0	2	0	1	1	1	1	2	0	2	0	2	2	1	2	0	0	1	1	1	1	0	0	0	1	2	1	1	1	0	0	1	1	2	1	0	1	1
Gm11_9666296_T_G	1	0	0	1	2	2	0	1	2	2	2	-1	1	1	1	1	1	1	2	0	2	0	2	2	1	2	0	0	1	1	1	1	0	0	0	1	1	1	1	1	0	0	1	1	2	1	0	0	1
Gm11_17417230_A_	1	0	2	1	2	1	0	1	2	2	1	0	0	2	1	2	2	1	1	1	2	0	2	1	2	2	1	1	1	0	1	1	0	0	0	1	0	2	0	1	1	1	1	1	2	1	1	0	1
Gm11_24186948_A_	1	0	2	1	2	1	0	1	2	2	1	0	0	2	1	2	2	1	1	1	2	0	2	1	2	2	1	1	1	0	1	1	0	0	0	1	0	2	0	1	1	1	1	1	2	1	1	0	1
Gm11_30902153_T_	1	0	2	1	2	1	0	1	2	2	1	0	0	2	1	2	2	1	1	1	2	0	2	1	2	2	1	1	1	0	1	1	0	0	0	1	0	2	0	1	1	1	1	1	2	1	1	0	1
Gm11_23209753_T_	1	0	2	1	1	1	1	1	2	2	1	0	0	2	1	2	2	1	1	1	2	1	2	1	2	2	1	1	1	0	1	1	0	0	0	1	0	2	0	1	1	2	1	1	2	0	1	0	1
Gm11_33511924_C_	1	0	2	1	1	1	1	1	2	2	1	0	0	2	1	2	2	1	1	1	2	1	2	1	2	2	1	1	1	0	1	1	0	0	0	1	0	2	0	1	1	2	1	1	2	0	1	0	1
Gm11_36293058_A_	1	0	2	1	1	1	1	1	2	2	1	0	0	2	2	2	2	1	1	1	2	1	2	1	2	2	1	1	1	1	1	1	0	1	0	1	1	2	0	1	1	2	0	1	2	0	1	1	1
Gm11_36518427_A_	1	0	2	1	1	1	1	1	2	2	1	-1	0	2	1	2	2	1	1	1	2	1	2	1	2	2	1	1	1	1	1	1	0	1	0	1	1	2	0	1	1	2	0	1	2	0	1	1	1
Gm11_36778892_C_	1	0	2	1	1	2	1	1	2	2	1	0	0	1	1	2	2	1	1	1	2	1	2	1	2	2	1	1	1	1	1	1	0	1	0	1	1	2	0	1	1	2	0	1	1	0	1	1	1
Gm11_36931482_C_	1	0	2	1	1	2	2	1	2	2	1	0	0	1	1	2	2	1	1	1	2	1	1	1	2	1	1	1	1	1	1	1	0	1	0	1	1	2	0	1	1	2	0	1	1	0	1	1	1
Gm11_37106045_C_	1	0	2	1	1	2	2	1	2	2	1	0	0	1	1	2	2	1	1	1	2	1	1	1	2	1	1	1	1	1	1	1	0	1	0	1	1	2	0	1	1	2	0	1	1	0	1	1	1
Gm11_37291736_G_	1	0	2	1	1	2	2	1	2	2	1	0	0	1	1	2	2	1	1	1	2	1	1	1	2	1	1	1	1	1	1	1	0	1	0	1	1	2	0	1	1	2	0	1	1	0	1	1	1
Gm11_37710966_A_	1	1	2	1	1	2	2	1	2	2	0	1	1	1	1	2	2	0	1	1	2	1	1	0	2	1	1	1	1	1	1	1	0	1	0	1	1	2	0	1	1	2	0	1	1	0	1	1	1
Gm11_39031139_T_	1	1	2	1	1	2	2	1	2	2	0	1	1	1	1	2	2	0	1	1	2	1	1	0	2	1	1	1	2	1	1	1	0	1	0	1	1	2	0	1	0	2	0	1	1	0	1	1	0
Gm11_38892011_G_	1	1	2	1	1	2	2	1	2	2	0	1	1	1	1	2	1	0	1	1	2	1	1	0	1	1	1	1	2	1	1	1	0	1	0	1	1	2	0	1	0	2	0	1	1	0	1	1	0
Gm11_38424068_C_	1	1	1	1	1	2	1	1	2	2	0	1	1	1	1	2	1	0	1	1	2	1	1	0	1	0	2	1	2	1	1	1	0	1	1	1	1	1	0	2	0	2	0	1	1	0	1	1	0
Gm11_38299330_T_	1	1	1	1	1	2	1	1	2	2	0	1	1	1	1	2	1	0	1	1	2	1	1	0	1	0	2	1	2	1	1	1	0	1	1	1	1	1	0	2	0	2	0	1	1	0	1	1	0
Gm11_38261784_G_	1	1	1	1	1	2	1	1	2	2	0	1	1	1	1	2	1	0	1	1	2	1	1	0	1	0	2	1	2	1	1	1	0	1	1	1	1	1	0	2	0	2	0	1	1	0	1	1	0
Gm11_38136659_T_	1	2	1	1	1	2	1	1	2	2	0	1	1	1	1	1	1	0	1	1	2	1	1	0	1	0	2	1	2	1	1	1	0	1	1	1	1	1	0	2	0	2	0	1	1	0	1	1	0
Gm11_37978746_G_	1	2	1	1	1	2	1	1	2	2	0	1	1	1	1	1	1	0	1	1	2	1	1	0	1	0	2	1	2	1	1	1	0	1	1	1	1	1	0	2	0	2	0	1	1	0	1	1	0
Gm12_128224_C_T	2	2	1	1	0	2	2	1	1	1	1	1	1	1	0	2	0	0	1	0	1	1	1	1	1	0	1	1	0	1	1	1	0	2	2	1	2	0	2	1	1	1	0	0	0	1	1	1	1
Gm12_405621_A_C	2	2	1	1	0	2	2	1	1	1	1	1	1	1	0	2	1	0	1	0	1	1	1	1	1	0	1	1	0	1	1	1	0	2	2	1	2	0	2	1	1	1	0	0	0	1	2	1	1
Gm12_506863_G_A	2	2	1	1	0	2	2	1	1	1	1	1	1	1	0	2	1	0	1	0	1	1	1	1	1	0	1	1	0	1	1	1	0	2	2	1	2	0	2	1	1	1	0	0	0	1	2	1	1
Gm12_849243_A_G	2	2	1	1	0	2	2	1	1	1	1	1	1	1	0	2	1	0	1	0	1	1	1	1	1	0	1	1	0	0	1	1	0	2	2	1	2	0	2	1	1	1	0	0	0	1	2	1	1
Gm12_1070930_T_C	2	2	1	1	0	2	2	1	1	1	1	1	1	1	0	2	1	0	1	0	0	1	1	1	1	0	1	1	0	0	1	1	1	2	2	1	2	0	2	1	1	1	0	0	0	1	2	1	1
Gm12_1161576_T_C	2	2	1	1	0	2	2	1	1	1	1	-1	1	1	0	2	1	0	1	0	0	1	1	1	1	0	1	1	0	0	1	1	1	2	2	1	2	0	2	1	1	1	0	0	0	1	2	1	1
Gm12_1374970_T_C	2	2	1	1	0	2	2	1	1	1	1	1	1	1	0	2	1	0	1	0	0	1	1	1	1	0	1	1	0	0	1	1	1	2	2	1	2	0	2	1	1	1	0	0	0	1	2	1	1
Gm12_1433336_C_A	2	2	1	1	0	2	2	1	1	1	1	1	1	1	0	2	1	0	1	0	0	1	1	1	1	0	1	1	0	0	1	1	1	2	2	1	2	0	2	1	1	1	0	0	0	1	2	1	1
Gm12_1531850_T_C	2	2	1	1	0	2	2	1	1	1	1	1	1	1	0	2	1	0	1	0	0	1	1	1	1	0	1	1	0	0	0	1	1	2	2	1	2	0	2	1	1	1	0	0	0	1	2	1	1
Gm12_1632399_G_A	2	2	1	1	0	2	2	1	1	1	1	1	1	1	0	2	1	0	1	0	0	1	1	2	1	0	1	1	0	0	0	1	1	2	2	1	2	0	2	1	1	1	0	0	0	1	2	1	1
Gm12_2847459_G_A	1	2	2	1	0	2	2	1	2	1	1	1	1	1	0	2	1	0	0	0	0	1	1	2	1	1	1	1	1	0	0	1	1	2	2	1	2	0	2	1	1	1	0	0	0	1	2	2	1
Gm12_2975576_T_C	1	2	2	1	0	2	2	1	2	1	1	1	1	1	0	2	1	0	0	0	0	1	1	2	1	1	1	1	1	0	0	1	1	2	2	1	2	0	2	1	1	1	0	0	0	1	2	2	1
Gm12_3133148_T_C	1	2	2	1	0	2	2	1	2	1	1	1	1	1	0	2	1	0	0	0	0	1	1	2	1	1	1	1	1	0	0	1	1	2	2	1	2	0	2	1	1	1	0	0	0	1	2	2	1
Gm12_3175818_A_G	1	2	2	1	0	2	2	1	2	1	1	1	1	1	0	2	1	0	0	0	0	1	1	2	1	1	1	1	1	0	0	0	1	2	2	1	2	0	2	1	1	1	0	0	0	1	2	2	1
Gm12_3296301_T_G	1	1	2	1	0	2	2	1	2	1	1	1	1	1	0	2	1	0	0	0	0	1	1	2	1	1	1	1	1	0	0	0	1	2	2	1	2	0	2	1	1	1	0	0	0	1	2	2	1
Gm12_3309895_G_A	1	1	2	1	0	2	2	1	2	1	1	1	1	1	0	2	1	0	0	0	0	1	1	2	1	1	1	1	1	0	0	0	1	2	2	1	2	0	2	1	1	1	0	0	0	1	2	2	1
Gm12_3459699_C_T	1	1	2	1	0	2	2	1	2	1	1	1	1	1	0	2	1	0	0	0	0	1	1	2	1	1	1	1	1	0	0	0	1	2	2	1	2	0	2	1	1	1	0	0	0	1	2	2	2
Gm12_3587852_T_C	1	1	2	1	0	2	2	1	2	1	1	1	1	0	0	2	1	0	0	0	0	1	1	2	1	1	1	1	1	0	0	0	1	2	2	1	2	0	2	1	1	1	0	0	0	1	2	2	2
Gm12_3663850_A_G	1	1	2	1	0	2	2	1	2	1	1	1	1	0	0	2	1	0	0	0	0	1	1	2	1	1	1	1	1	0	0	0	1	2	2	1	2	0	2	1	1	1	0	0	0	1	2	2	2
Gm12_3843573_G_A	1	1	2	1	0	2	2	1	2	1	1	1	1	0	0	2	1	0	0	0	0	1	1	2	1	1	1	1	1	0	0	0	1	2	2	1	2	0	2	1	1	1	0	0	0	2	2	2	2
Gm12_4025840_T_G	1	1	2	1	0	2	2	1	2	1	1	1	1	0	0	2	1	0	0	0	0	1	1	2	1	1	1	0	1	0	0	0	1	2	2	1	2	0	2	1	1	1	0	0	0	2	2	2	2
Gm12_4268262_G_A	1	1	2	1	0	2	2	1	2	1	1	1	1	0	0	2	1	0	0	0	0	1	1	2	1	1	1	0	1	0	0	0	1	2	2	1	2	0	2	1	1	1	0	0	0	2	2	2	2
Gm12_4363882_T_C	1	1	2	1	0	2	2	1	2	1	1	1	1	0	0	2	1	0	0	0	0	1	1	2	1	1	1	0	1	0	0	0	1	2	2	1	2	0	2	1	1	1	0	0	0	2	2	2	2
Gm12_4592200_C_T	1	1	2	1	0	2	2	1	2	1	1	1	1	0	0	2	1	0	0	0	0	1	1	2	1	1	1	0	1	0	0	0	2	2	2	1	2	0	2	1	1	1	0	0	0	2	2	2	2
Gm12_4670638_A_C	1	1	2	1	1	2	2	1	2	1	1	1	1	1	1	2	1	1	1	1	1	1	1	2	1	1	1	1	1	1	1	1	2	2	2	1	2	1	2	1	1	1	1	1	1	2	2	2	2
Gm12_5230528_G_A	1	1	2	1	0	2	2	1	2	1	1	1	1	0	0	2	1	0	0	0	0	1	1	2	0	1	1	0	1	0	0	0	2	2	2	1	2	0	2	1	1	1	0	0	0	2	2	2	2
Gm12_5309573_G_A	1	1	2	1	0	2	2	1	2	1	1	1	1	0	0	2	1	0	0	0	0	1	1	2	0	1	1	0	1	0	0	0	2	2	2	1	2	0	2	1	1	1	0	0	0	2	2	2	2
Gm12_5392662_C_T	1	1	2	1	0	2	2	1	2	1	1	1	1	0	0	2	1	0	0	0	0	1	1	2	0	1	1	0	1	0	0	0	2	2	2	1	2	0	2	1	1	1	0	0	0	2	2	2	2
Gm12_5475411_T_C	1	1	2	1	0	2	2	1	2	1	1	1	1	0	0	2	1	0	0	0	0	1	1	2	0	1	1	1	1	0	0	0	2	2	2	1	2	0	2	1	1	1	0	0	0	2	2	2	2
Gm12_5610878_T_C	1	1	2	1	0	2	2	1	2	1	1	1	1	0	0	2	1	0	0	0	0	1	1	2	0	1	1	1	1	0	0	0	2	2	2	1	2	0	2	1	1	0	0	0	0	2	2	2	2
Gm12_5706745_G_A	1	1	2	1	0	2	2	1	2	1	1	1	1	0	0	2	1	0	0	0	0	1	1	2	0	1	1	1	1	0	0	0	2	2	2	1	2	0	2	1	1	0	0	0	0	2	2	2	2
Gm12_5786241_A_G	1	0	2	1	0	2	2	1	2	1	1	1	1	0	0	2	1	0	0	0	0	1	1	2	0	1	1	1	1	0	0	0	2	2	2	1	2	0	2	1	1	0	0	0	0	2	2	2	2
Gm12_6023395_T_C	1	0	2	1	0	2	2	1	2	1	1	1	1	0	0	2	1	0	0	0	0	1	1	2	0	1	1	1	1	0	0	0	2	2	2	1	2	0	2	1	1	0	0	0	0	2	2	2	2
Gm12_6150215_A_G	1	0	2	1	0	2	2	1	2	1	1	1	1	0	0	2	1	0	0	0	0	1	2	2	0	1	1	1	1	0	0	0	2	2	2	1	2	0	2	1	1	0	0	0	0	2	2	2	2
Gm12_6195964_C_T	1	0	2	1	0	2	2	1	2	1	1	1	1	0	0	2	1	0	0	0	0	1	2	2	0	0	1	1	1	0	0	0	2	2	2	1	2	0	2	1	0	0	0	0	0	2	2	2	2
Gm12_6295017_A_C	1	0	2	1	0	2	2	1	2	1	1	1	1	0	0	2	1	0	0	0	0	1	2	2	0	0	1	1	1	0	0	0	2	2	2	1	2	0	2	1	0	0	0	0	0	2	2	2	2
Gm12_6407458_T_C	1	0	2	1	0	2	2	1	1	1	1	1	1	0	0	2	1	0	0	0	0	1	2	2	1	0	1	1	1	0	0	0	2	2	2	1	2	0	2	1	0	0	0	0	0	2	2	2	2
Gm12_6663270_C_T	1	0	2	1	0	2	2	1	1	1	2	1	1	0	0	2	1	0	0	0	0	1	1	2	1	0	1	1	1	0	0	0	2	2	1	1	2	0	2	1	0	0	0	0	0	2	2	2	2
Gm12_6892713_T_C	1	0	2	1	0	2	2	1	1	1	2	1	1	0	1	2	1	0	0	0	0	1	1	2	1	0	1	1	1	0	0	0	2	2	1	1	2	0	2	1	0	0	0	0	0	2	2	2	2
Gm12_6932978_G_A	1	0	1	1	0	2	2	1	1	1	2	1	1	0	1	2	1	0	0	0	0	1	1	2	1	0	1	1	1	0	0	0	2	2	1	1	2	0	2	1	0	0	0	0	0	2	2	2	2
Gm12_7162872_G_A	1	0	1	1	0	2	2	1	1	1	2	1	1	0	1	2	1	0	0	0	0	1	1	2	1	0	1	1	1	0	0	0	2	2	1	1	2	0	2	1	0	0	0	0	0	2	2	2	2
Gm12_7270512_G_A	1	0	1	1	0	2	2	1	1	1	2	1	1	0	1	2	1	0	0	0	0	1	1	2	1	0	1	1	1	0	0	0	2	2	1	1	2	0	2	1	0	0	0	0	0	2	2	2	2
Gm12_7316668_A_G	1	0	1	1	0	2	2	1	1	1	2	1	1	0	1	2	1	0	0	0	0	1	1	2	1	0	1	1	1	0	0	0	2	2	1	1	2	0	2	1	0	0	0	0	0	2	2	2	2
Gm12_7325785_A_G	1	0	1	1	0	2	2	1	1	1	2	1	1	0	1	2	1	0	0	0	0	1	1	2	1	0	1	1	1	0	0	0	2	2	1	1	2	0	2	1	0	0	0	0	0	2	2	2	2
Gm12_7374946_T_C	1	0	1	1	0	2	2	1	1	1	2	1	1	1	1	2	1	0	0	0	0	1	1	2	1	0	1	1	1	0	0	0	2	2	1	1	2	0	2	1	0	0	0	0	0	2	2	2	2
Gm12_7405074_C_T	1	0	1	1	0	2	2	1	1	1	2	1	1	1	1	2	1	0	0	0	0	1	1	2	1	0	1	1	1	0	0	0	2	2	1	1	2	0	2	1	0	0	0	0	0	2	2	2	2
Gm12_7436103_T_G	1	0	1	1	0	2	2	1	1	1	2	1	1	1	1	2	1	0	0	0	0	1	1	2	1	0	1	1	1	0	0	0	2	2	1	1	2	0	2	1	0	0	0	0	0	2	2	2	2
Gm12_7753259_T_C	1	0	1	1	0	1	2	1	1	1	2	1	1	1	1	2	1	0	0	0	0	1	1	2	1	0	1	1	1	0	0	0	2	2	1	1	2	0	2	1	0	0	0	0	0	2	2	2	2
Gm12_7855367_G_A	1	0	1	1	0	1	2	1	1	1	2	1	1	1	1	2	1	0	0	0	0	1	1	2	1	0	1	1	1	0	0	0	2	2	1	1	2	0	2	1	0	0	0	0	0	2	2	2	2
Gm12_8188220_T_C	1	0	1	1	0	1	2	1	1	1	2	1	1	1	1	2	1	1	0	0	0	1	1	2	1	0	1	1	1	0	0	0	2	2	1	1	2	0	2	1	0	0	1	0	0	2	2	2	2
Gm12_8435100_T_C	1	0	1	1	0	1	2	1	1	1	2	1	1	1	1	2	1	1	0	0	0	1	1	2	1	0	1	1	1	0	0	0	2	2	1	1	2	0	2	1	0	0	1	0	0	2	2	2	2
Gm12_8469462_T_C	0	0	0	0	0	0	1	0	0	0	1	0	0	0	0	-1	0	0	0	0	0	0	0	1	0	0	0	0	0	0	0	0	1	1	0	0	1	0	-1	0	0	0	0	0	0	1	-1	1	1
Gm12_8642414_G_A	1	0	1	1	0	1	2	1	1	1	2	1	1	1	1	2	1	1	0	0	0	1	1	2	1	0	1	1	1	0	0	0	2	2	1	1	2	0	2	1	0	0	1	0	0	2	2	2	2
Gm12_8844839_T_G	1	0	1	1	0	1	2	1	1	1	2	1	1	1	1	2	1	1	0	0	0	1	1	2	1	0	1	1	1	0	0	0	2	1	1	1	2	0	2	1	0	0	1	0	0	2	2	2	2
Gm12_8891405_A_G	1	0	1	1	0	1	2	1	1	1	2	1	1	1	1	2	1	1	0	0	0	1	1	2	1	0	1	1	1	0	0	0	2	1	1	1	2	0	2	1	0	0	1	0	0	2	2	2	2
Gm12_9023940_A_C	1	0	1	1	0	1	2	1	1	1	2	1	1	1	1	2	1	1	0	0	0	1	1	2	1	0	1	1	1	0	0	0	2	1	1	1	2	0	2	1	0	0	1	0	0	2	2	2	2
Gm12_9153986_G_A	1	0	1	1	0	1	2	1	1	1	2	1	1	1	1	2	1	1	0	0	0	1	1	2	1	0	1	1	1	0	0	0	2	1	1	1	2	1	2	1	0	0	1	0	0	2	2	2	2
Gm12_9515376_A_G	1	0	1	1	0	1	2	1	1	1	2	1	1	1	1	2	1	1	0	0	0	1	1	2	1	0	1	1	1	0	0	0	2	1	1	1	2	1	2	1	0	0	1	0	0	2	2	2	2
Gm12_9840192_G_A	1	0	1	1	0	1	2	1	1	1	2	1	1	1	1	2	1	1	0	0	0	2	1	2	1	0	1	1	1	0	0	0	2	1	1	1	2	1	2	1	0	0	1	0	0	2	2	2	2
Gm12_10933346_T_	1	0	1	1	0	1	2	1	1	1	2	1	1	1	1	2	1	1	0	0	0	2	1	2	1	0	1	1	2	1	0	0	2	1	1	1	2	1	2	1	0	0	1	0	0	2	2	2	2
Gm12_10990594_C_	1	0	1	1	0	1	2	1	1	1	2	1	1	1	1	2	1	1	0	0	0	2	1	2	1	0	1	1	2	1	0	0	2	1	1	1	2	1	2	1	0	0	1	0	0	2	2	2	2
Gm12_11177435_T_	1	0	1	1	0	1	2	1	1	1	2	1	1	1	1	2	1	1	0	0	0	2	1	2	1	0	1	1	2	1	0	0	2	1	1	1	2	1	2	1	0	0	1	0	0	2	2	2	2
Gm12_11325625_T_	1	0	1	1	0	1	2	1	1	1	2	1	1	1	1	2	1	1	0	0	0	2	1	2	1	0	1	1	2	1	0	0	2	1	1	1	2	1	2	1	0	0	1	0	0	2	2	2	2
Gm12_14231203_C_	1	0	1	1	0	1	1	1	1	1	2	1	1	1	1	2	1	1	0	0	0	2	1	2	0	0	1	1	2	1	0	0	2	1	1	1	2	1	2	1	0	0	1	0	0	2	2	2	2
Gm12_14736851_A_	1	0	1	1	0	1	1	1	1	1	2	1	1	1	1	2	1	1	0	0	0	2	1	2	0	0	1	1	2	1	0	0	2	1	1	1	2	1	2	1	0	0	1	0	0	2	2	2	2
Gm12_15451614_G_	1	0	1	1	0	1	1	1	1	1	2	1	1	1	1	2	1	1	0	0	0	2	1	2	0	0	1	1	2	1	0	0	2	1	1	1	2	1	2	1	0	0	1	0	0	2	2	2	2
Gm12_15514114_G_	1	0	1	1	0	1	1	1	1	1	2	1	1	1	1	2	1	1	0	0	0	2	1	2	0	0	1	1	2	1	0	0	2	1	1	1	2	1	2	1	0	0	1	0	0	2	2	2	2
Gm12_15877490_A_	1	0	1	1	0	1	1	1	1	1	2	1	1	1	1	2	1	1	0	0	0	2	1	2	0	0	1	1	2	1	0	0	2	1	1	1	2	1	2	1	0	0	1	0	0	2	2	2	2
Gm12_16787022_G_	1	0	1	1	0	1	1	1	1	1	2	1	1	1	1	2	1	1	0	0	0	2	1	2	0	0	1	1	2	1	0	0	2	1	1	1	2	1	2	1	0	0	1	0	0	2	2	2	2
Gm12_24320821_T_	1	0	1	1	0	1	1	1	1	1	2	1	1	1	1	2	1	1	0	0	0	2	1	2	0	0	2	1	2	1	0	0	2	1	1	1	2	1	2	1	0	0	1	0	0	2	2	2	2
Gm12_25839577_G_	1	0	1	1	0	1	1	1	1	1	2	1	1	1	1	2	1	1	0	0	0	2	1	2	0	0	2	1	2	1	0	0	2	1	1	1	2	1	2	1	0	0	1	0	0	2	2	2	2
Gm12_32582310_T_	1	0	1	1	0	1	1	1	1	1	2	2	1	1	1	2	1	1	0	1	0	2	1	2	0	0	2	1	2	1	0	0	2	1	1	1	2	1	2	1	0	0	1	0	0	2	2	2	2
Gm12_32734395_T_	1	0	1	1	0	1	1	1	1	1	2	2	1	1	1	2	1	1	0	1	0	2	1	2	0	0	2	1	2	1	0	0	2	1	1	1	2	1	2	1	0	0	1	0	0	2	2	2	2
Gm12_32771353_A_	1	0	1	1	0	1	1	1	1	1	2	2	1	1	1	2	1	1	0	1	0	2	1	2	0	0	2	1	2	1	0	0	2	1	1	1	2	1	2	1	0	0	1	0	0	2	2	2	2
Gm12_33110081_G_	1	0	1	1	0	1	1	1	1	1	2	2	1	1	1	2	1	1	0	1	0	2	1	2	1	0	2	1	2	1	0	0	2	1	1	1	2	1	2	1	0	0	1	0	0	1	2	2	2
Gm12_33218465_T_	1	0	1	1	0	1	1	1	1	1	2	2	1	1	1	2	1	1	0	1	0	2	1	2	1	0	2	1	2	1	0	0	2	1	1	1	2	1	2	1	0	0	1	0	0	1	2	2	2
Gm12_33680937_A_	1	0	1	1	0	1	1	1	1	1	2	2	1	1	1	2	1	1	0	1	0	2	1	2	1	0	2	1	2	1	0	0	2	1	1	1	2	1	2	1	0	0	1	0	0	1	2	2	2
Gm12_33815566_A_	1	0	1	1	0	1	1	1	1	1	2	2	1	1	1	2	1	1	0	1	0	2	1	2	1	0	2	1	2	1	0	0	2	1	1	1	2	1	2	1	0	0	1	0	0	1	2	2	2
Gm12_33892140_G_	1	0	2	1	0	1	1	1	1	1	2	2	1	1	1	2	1	1	0	1	0	2	1	2	1	0	2	1	2	1	0	0	2	1	1	1	2	1	2	1	0	0	1	0	0	1	2	2	2
Gm12_34102452_G_	1	0	2	1	0	1	1	1	1	1	2	2	1	1	1	2	1	1	0	1	0	2	1	2	1	0	2	1	2	1	0	0	2	1	1	1	2	1	2	0	0	0	1	0	0	1	2	2	2
Gm12_34217043_C_	1	0	2	1	0	1	1	1	1	1	2	2	1	1	1	2	1	1	0	1	0	2	1	2	1	0	2	1	2	1	0	0	2	1	1	1	2	1	2	0	0	0	1	0	0	1	2	2	2
Gm12_34289684_C_	1	0	2	1	0	1	1	1	1	1	2	2	1	1	1	2	1	1	0	1	0	2	1	2	1	0	2	1	2	1	0	0	2	1	1	1	2	1	2	0	0	0	1	0	0	1	2	2	2
Gm12_34421239_A_	1	0	2	1	0	1	1	1	1	1	2	2	1	1	1	2	1	1	1	1	0	2	1	2	1	0	2	1	2	2	0	0	2	1	1	1	2	1	2	0	0	0	1	0	0	1	2	2	2
Gm12_34591501_C_	1	0	2	1	0	1	2	1	1	1	2	2	1	1	1	2	1	1	1	1	0	2	1	2	1	0	2	1	2	2	0	0	2	1	1	1	2	1	2	0	0	0	1	0	0	1	2	2	2
Gm12_34776200_C_	1	0	2	1	0	1	2	2	1	1	2	2	1	1	1	2	1	1	1	1	0	2	1	2	1	0	2	1	2	2	0	0	2	1	1	1	2	1	2	0	0	0	1	0	0	1	2	2	2
Gm12_34892779_T_	1	0	2	1	0	1	2	2	1	1	2	2	1	1	1	2	1	1	1	1	0	2	1	2	1	0	2	0	2	2	0	0	2	1	1	1	2	1	2	0	0	0	1	0	0	1	2	2	2
Gm12_35525603_A_	1	0	2	1	0	1	2	2	1	1	2	2	1	0	1	2	1	1	1	1	0	2	0	2	1	0	2	0	2	2	0	0	2	1	1	1	2	1	1	0	0	0	1	0	0	1	2	2	2
Gm12_35586020_G_	1	0	2	1	0	1	2	2	1	1	2	2	1	0	1	2	1	1	1	1	0	2	0	2	1	0	2	0	2	2	0	0	2	1	1	1	2	1	1	0	0	0	1	0	0	1	2	2	2
Gm12_36002148_G_	1	0	2	1	0	2	1	2	1	1	2	2	1	0	1	2	1	1	1	1	0	2	0	2	1	0	2	0	2	2	0	0	1	2	1	1	2	1	1	0	0	0	1	0	0	1	2	2	2
Gm12_39156556_T_	1	2	1	1	1	2	1	2	1	1	2	0	2	0	2	2	2	0	1	1	1	1	0	1	1	0	2	0	1	2	1	0	1	2	1	0	1	1	0	0	1	1	2	0	0	0	1	1	2
Gm12_39240113_C_	1	2	1	1	1	2	1	2	1	1	2	0	2	0	2	2	2	0	1	1	1	1	0	1	1	0	2	0	1	2	1	0	1	2	1	0	1	1	0	0	1	1	2	0	0	0	1	1	2
Gm12_39289776_T_	1	2	1	1	1	2	1	2	1	1	2	0	2	0	2	2	2	0	1	1	1	1	0	1	1	0	2	0	1	2	1	0	1	2	1	0	1	1	0	0	1	1	2	0	0	0	1	1	2
Gm12_39420263_T_	1	2	1	1	1	2	1	2	1	1	2	0	2	0	2	2	2	0	1	1	1	1	0	1	1	0	2	0	1	2	1	0	1	2	1	0	1	1	0	0	1	1	2	0	0	0	1	1	2
Gm12_39490812_G_	1	2	1	1	1	2	1	2	1	1	2	0	2	0	2	2	2	0	1	1	1	1	0	1	1	0	2	0	1	2	1	0	1	2	1	0	1	1	0	0	1	1	2	0	0	0	1	1	2
Gm12_39632863_C_	1	2	1	1	1	2	1	2	1	1	2	0	2	0	2	2	2	0	1	1	1	1	0	1	1	0	2	0	1	2	1	0	1	2	1	0	1	1	0	0	1	1	2	0	0	0	1	1	2
Gm12_39886487_G_	1	2	1	1	1	2	1	2	1	1	2	0	1	0	2	2	2	0	1	1	1	1	0	1	1	0	2	0	1	2	1	0	1	2	1	0	1	1	0	0	1	1	2	0	0	0	1	1	2
Gm13_12045535_T_	0	1	1	0	2	0	2	0	2	0	0	1	2	1	2	2	0	2	1	1	1	1	2	0	2	1	1	1	1	1	1	2	1	1	0	1	1	2	1	0	1	1	1	1	1	1	1	2	0
Gm13_12158356_T_	0	1	1	0	2	0	2	0	2	0	0	1	2	1	2	2	0	2	1	1	1	1	2	0	2	1	1	1	1	1	1	2	1	1	0	1	1	2	1	0	1	1	1	1	1	1	1	2	0
Gm13_12489810_T_	0	1	1	0	2	0	2	0	2	0	0	1	2	1	2	2	0	2	1	1	1	1	2	0	2	1	1	1	1	1	1	2	1	1	0	1	1	2	1	0	1	1	1	1	1	1	1	2	0
Gm13_12606881_T_	0	1	1	0	2	0	2	0	2	0	0	1	2	1	2	2	0	2	1	1	1	1	2	0	2	1	1	1	1	1	1	2	1	1	0	1	1	2	1	0	1	1	1	1	1	1	1	2	0
Gm13_12658772_G_	0	1	1	0	2	0	2	0	2	0	0	1	2	1	2	2	0	2	1	1	1	1	2	0	2	1	1	1	1	1	1	2	1	1	0	1	1	2	1	0	1	1	1	1	1	1	1	2	0
Gm13_12763942_C_	0	1	1	0	2	0	2	0	2	0	0	1	2	1	2	2	0	2	1	1	1	1	2	0	2	1	1	1	1	1	1	2	1	1	0	1	1	2	1	0	1	1	1	1	1	1	1	2	0
Gm13_13159950_C_	0	1	1	0	2	0	2	0	2	0	0	1	2	1	2	2	0	2	1	1	1	1	2	0	2	1	1	1	1	1	1	2	1	1	0	1	1	2	1	0	1	1	1	1	1	1	1	2	0
Gm13_13756682_A_	0	1	1	0	2	0	2	0	2	0	0	1	2	1	2	2	0	2	1	1	1	1	2	0	2	1	1	1	1	1	1	2	1	1	0	1	1	2	1	0	1	1	1	1	1	1	1	2	0
Gm13_15583636_A_	0	1	1	0	2	0	2	0	2	0	0	1	2	1	2	2	0	2	1	1	1	1	2	0	2	1	1	1	1	1	1	2	1	1	0	1	1	2	1	0	1	1	1	1	1	1	1	2	0
Gm13_16721293_A_	0	1	1	0	2	0	2	0	2	0	0	1	2	1	2	2	0	2	1	1	1	1	2	0	2	1	1	1	1	1	1	2	1	1	0	1	1	2	1	0	1	1	1	1	1	1	1	2	0
Gm13_17652991_A_	0	1	1	0	2	0	2	0	2	0	0	1	2	1	2	2	0	2	1	1	1	1	2	0	2	1	1	1	1	1	1	2	1	1	0	1	1	2	1	0	1	1	1	1	1	1	1	2	0
Gm13_18597519_C_	0	1	1	0	2	0	2	0	2	0	0	1	2	1	2	2	0	2	1	1	1	1	2	0	2	1	1	1	1	1	1	2	1	1	0	1	1	2	1	0	1	1	1	1	1	1	1	2	0
Gm02_26182810_A_	0	1	1	0	2	0	2	0	2	0	0	1	2	1	2	2	0	2	1	1	1	1	2	0	2	1	1	1	1	1	1	2	1	1	0	1	1	2	1	0	1	1	1	1	1	1	1	2	0
Gm02_27295513_G_	0	1	1	0	2	0	2	0	2	0	0	1	2	1	2	2	0	2	1	1	1	1	2	0	2	1	1	1	1	1	1	2	1	1	0	1	1	2	1	0	1	1	1	1	1	1	1	2	0
Gm13_11577812_A_	0	1	1	0	2	0	2	0	2	0	0	1	2	1	2	2	0	2	1	1	1	1	2	0	2	1	1	1	1	1	1	2	1	1	0	1	1	2	1	0	1	1	1	1	1	1	1	2	0
Gm13_11463853_T_	0	1	1	0	2	0	2	0	2	0	0	1	2	1	2	2	0	2	1	1	1	1	2	0	2	1	1	1	1	1	1	2	1	1	0	1	1	2	1	0	1	1	1	1	1	1	1	2	0
Gm13_11040574_A_	0	1	1	0	2	0	2	0	2	0	0	1	2	1	2	2	0	2	1	1	1	1	2	0	2	1	1	1	1	1	1	2	1	1	0	1	1	2	1	0	1	1	1	1	1	1	1	2	0
Gm13_11000595_A_	0	1	1	0	2	0	2	0	2	0	0	1	2	1	2	2	0	2	1	1	1	1	2	0	2	1	1	1	1	1	1	2	1	1	0	1	1	2	1	0	1	1	1	1	1	1	1	2	0
Gm13_10759545_A_	0	1	1	0	2	0	2	0	2	0	0	1	2	1	2	2	0	2	1	1	1	1	2	0	2	1	1	1	1	1	1	2	1	1	0	1	1	2	1	0	1	1	1	1	1	1	1	2	0
Gm13_10630165_T_	0	1	1	0	2	0	2	0	2	0	0	1	2	1	2	2	0	2	1	1	1	1	2	0	2	1	1	1	1	1	1	2	1	1	0	1	1	2	1	0	1	1	1	1	1	1	1	2	0
Gm13_10487933_C_	0	1	1	0	2	0	2	0	2	0	0	1	2	1	2	2	0	2	1	1	1	1	2	0	2	1	1	1	1	1	1	2	1	1	0	1	1	2	1	0	1	1	1	1	1	1	1	2	0
Gm13_10442448_C_	0	1	1	0	2	0	2	0	2	0	0	1	2	1	2	2	0	2	1	1	1	1	2	0	2	1	1	1	1	1	1	2	1	1	0	1	1	2	1	0	1	1	1	1	1	1	1	2	0
Gm13_9753065_C_T	0	1	1	0	2	0	2	0	2	0	0	1	2	1	2	2	0	2	1	1	1	1	2	0	2	1	1	1	1	1	1	2	1	1	0	1	1	2	1	0	1	1	1	1	1	1	1	2	0
Gm13_9720162_T_G	0	1	1	0	2	0	2	0	2	0	0	1	2	1	2	2	0	2	1	1	1	1	2	0	2	1	1	1	1	1	1	2	1	1	0	1	1	2	1	0	1	1	1	1	1	1	1	2	0
Gm13_9670164_A_G	0	1	1	0	2	0	2	0	2	0	0	1	2	1	2	2	0	2	1	1	1	1	2	0	2	1	1	1	1	1	1	2	1	1	0	1	1	2	1	0	1	1	1	1	1	1	1	2	0
Gm13_9483078_A_G	0	1	1	0	2	0	1	0	2	0	0	1	2	1	2	2	0	2	1	1	1	1	2	0	2	1	1	1	1	1	1	2	1	1	0	1	1	2	1	0	1	1	1	1	1	1	1	2	0
Gm13_9332417_T_C	0	1	1	0	2	0	1	0	2	0	0	1	2	1	2	2	0	2	1	1	1	1	2	0	2	1	1	1	1	1	1	2	1	1	0	1	1	2	1	0	1	1	1	1	1	1	1	2	0
Gm13_8587714_T_C	0	1	1	0	2	0	1	0	2	0	0	1	2	1	2	2	0	2	1	1	1	1	2	0	2	1	1	1	1	1	1	2	1	1	0	1	1	2	1	0	1	1	1	1	1	1	1	2	0
Gm13_8529479_G_T	0	1	1	0	2	0	1	0	2	0	0	1	2	1	2	2	0	2	1	1	1	1	2	0	2	1	1	1	1	1	1	2	1	1	0	1	1	2	1	0	1	1	1	1	1	1	1	2	0
Gm13_8308962_C_A	0	1	1	0	2	0	1	0	2	0	0	1	2	1	2	2	0	2	1	1	1	1	2	0	2	1	1	1	1	1	1	2	1	1	0	1	1	2	1	0	1	1	1	1	1	1	1	2	0
Gm13_8258663_C_A	0	1	1	0	2	0	1	0	2	0	0	1	2	1	2	2	0	2	1	1	1	1	2	0	2	1	1	1	1	1	1	2	1	1	0	1	1	2	1	0	1	1	1	1	1	1	1	2	0
Gm13_8223128_A_G	0	1	1	0	2	0	1	0	2	0	0	1	2	1	2	2	0	2	1	1	1	1	2	0	2	1	1	1	1	1	1	2	1	1	0	1	1	2	1	0	1	1	1	1	1	1	1	2	0
Gm13_8133795_A_C	0	1	1	0	2	0	1	0	2	0	0	1	2	1	2	2	0	2	1	1	1	1	2	0	2	1	1	1	1	1	1	2	1	1	0	1	1	2	1	0	1	1	1	1	1	1	1	2	0
Gm13_8106523_C_T	0	1	1	0	2	0	1	0	2	0	0	1	2	1	2	2	0	2	1	1	1	1	2	0	2	1	1	1	1	1	1	2	1	1	0	1	1	2	1	0	1	1	1	1	1	1	1	2	0
Gm13_8044383_G_A	0	1	1	0	2	0	1	0	2	0	0	1	2	1	2	2	0	2	1	1	1	1	2	0	2	1	1	1	1	1	1	2	1	1	0	1	1	2	1	0	1	1	1	1	1	1	1	2	0
Gm13_8035911_A_G	0	1	1	0	2	0	1	0	2	0	0	1	2	1	2	2	0	2	1	1	1	1	2	0	2	1	1	1	1	1	1	2	1	1	0	1	1	2	1	0	1	1	1	1	1	1	1	2	0
Gm13_7999187_T_C	0	1	1	0	2	0	1	0	2	0	0	1	2	1	2	2	0	2	1	1	1	1	2	0	2	1	1	1	1	1	1	2	1	1	0	1	1	2	1	0	1	1	1	1	1	1	1	2	0
Gm13_7989576_A_G	0	1	1	0	2	0	1	0	2	0	0	1	2	1	2	2	0	2	1	1	1	1	2	0	2	1	1	1	1	1	1	2	1	1	0	1	1	2	1	0	1	1	1	1	1	1	1	2	0
Gm13_7984096_A_G	0	1	1	0	2	0	1	0	2	0	0	1	2	1	2	2	0	2	1	1	1	1	2	0	2	1	1	1	1	1	1	2	1	1	0	1	1	2	1	0	1	1	1	1	1	1	1	2	0
Gm13_7959629_T_C	0	1	1	0	2	0	1	0	2	0	0	1	2	1	2	2	0	2	1	1	1	1	2	0	2	1	1	1	1	1	1	2	1	1	0	1	1	2	1	0	1	1	1	1	1	1	1	2	0
Gm13_7935638_T_C	0	1	1	0	2	0	1	0	2	0	0	1	2	1	2	2	0	2	1	1	1	1	2	0	2	1	1	1	1	1	1	2	1	1	0	1	1	2	1	0	1	1	1	1	1	1	1	2	0
Gm13_7918693_T_C	0	1	1	0	2	0	1	0	2	0	0	1	2	1	2	2	0	2	1	1	1	1	2	0	2	1	1	1	1	1	1	2	1	1	0	1	1	2	1	0	1	1	1	1	1	1	1	2	0
Gm13_7812489_C_T	0	1	1	0	2	0	1	0	2	0	0	1	2	1	2	2	0	2	1	1	1	1	2	0	2	1	1	1	1	1	1	2	1	1	0	1	1	2	1	0	1	1	1	1	1	1	1	2	0
Gm13_7810247_C_T	0	1	1	0	2	0	1	0	2	0	0	1	2	1	2	2	0	2	1	1	1	1	2	0	2	1	1	1	1	1	1	2	1	1	0	1	1	2	1	0	1	1	1	1	1	1	1	2	0
Gm13_7805648_T_C	0	1	1	0	2	0	1	0	2	0	0	1	2	1	2	2	0	2	1	1	1	1	2	0	2	1	1	1	1	1	1	2	1	1	0	1	1	2	1	0	1	1	1	1	1	1	1	2	0
Gm13_7757951_G_A	0	1	1	0	2	0	1	0	2	0	0	1	2	1	2	2	0	2	1	1	1	1	2	0	2	1	1	1	1	1	1	2	1	1	0	1	1	2	1	0	1	1	1	1	2	1	1	2	0
Gm13_7727522_C_T	0	1	1	0	2	0	1	0	2	0	0	1	2	1	2	2	0	2	1	1	1	1	2	0	2	1	1	1	1	1	1	2	1	1	0	1	1	2	1	0	1	1	1	1	2	1	1	2	0
Gm13_7570910_A_G	0	1	1	0	2	0	1	0	2	0	0	1	2	1	2	2	0	2	1	1	1	1	2	0	2	1	1	1	1	1	1	2	1	1	0	1	1	2	1	0	1	1	1	1	2	1	1	2	0
Gm13_7559523_G_A	0	1	1	0	2	0	1	0	2	0	0	1	2	1	2	2	0	2	1	1	1	1	2	0	2	1	1	1	1	1	1	2	1	1	0	1	1	2	1	0	1	1	1	1	2	1	1	2	0
Gm13_7553443_A_G	0	1	1	0	2	0	1	0	2	0	0	1	2	1	2	2	0	2	1	1	1	1	2	0	2	1	1	1	1	1	1	2	1	1	0	1	1	2	1	0	1	1	1	1	2	1	1	2	0
Gm13_7381714_A_G	0	1	1	0	2	0	1	0	2	0	0	1	2	1	2	2	0	2	1	1	1	1	2	0	2	1	1	1	1	1	1	2	1	1	0	1	1	2	1	0	1	1	1	1	2	1	1	2	0
Gm13_7369055_C_T	0	1	1	0	2	0	1	0	2	0	0	1	2	1	2	2	0	2	1	1	1	1	2	0	2	1	1	1	1	1	1	2	1	1	0	1	1	2	1	0	1	1	1	1	2	1	1	2	0
Gm13_7354441_G_A	0	1	1	0	2	0	1	0	2	0	0	1	2	1	2	2	0	2	1	1	1	1	2	0	2	1	1	1	1	1	1	2	1	1	0	1	1	2	1	0	1	1	1	1	2	1	1	2	0
Gm13_7326545_G_A	0	1	1	0	2	0	1	0	2	0	0	1	2	1	2	2	0	2	1	1	1	1	2	0	2	1	1	1	1	1	1	2	1	1	0	1	1	2	1	0	1	1	1	1	2	1	1	2	0
Gm13_7319355_A_G	0	1	1	0	2	0	1	0	2	0	0	1	2	1	2	2	0	2	1	1	1	1	2	0	2	1	1	1	1	1	1	2	1	1	0	1	1	2	1	0	1	1	1	1	2	1	1	2	0
Gm13_7315113_T_C	0	1	1	0	2	0	1	0	2	0	0	1	2	1	2	2	0	2	1	1	1	1	2	0	2	1	1	1	1	1	1	2	1	1	0	1	1	2	1	0	1	1	1	1	2	1	1	2	0
Gm13_7285098_T_C	0	1	1	0	2	0	1	0	2	0	0	1	2	1	2	2	0	2	1	1	1	1	2	0	2	1	1	1	1	1	1	2	1	1	0	1	1	2	1	0	1	1	1	1	2	1	1	2	0
Gm13_7237432_C_A	0	1	1	0	2	0	1	0	2	0	0	1	2	1	2	2	0	2	1	1	1	1	2	0	2	1	1	1	1	1	1	2	1	1	0	1	1	2	1	0	1	1	1	1	2	1	1	2	0
Gm13_7222644_C_T	0	1	1	0	2	0	1	0	2	0	0	1	2	1	2	2	0	2	1	1	1	1	2	0	2	1	1	1	1	1	1	2	1	1	0	1	1	2	1	0	1	1	1	1	2	1	1	2	0
Gm13_7201861_G_A	0	1	1	0	2	0	1	0	2	0	0	1	2	1	2	2	0	2	1	1	1	1	2	0	2	1	1	1	1	1	1	2	1	1	0	1	1	2	1	0	1	1	1	1	2	1	1	2	0
Gm13_6902381_C_T	0	0	0	0	2	0	0	0	-1	0	0	0	1	0	2	2	0	1	0	0	0	0	-1	0	2	0	0	0	0	-1	0	-1	0	0	0	0	0	2	0	0	0	0	0	0	2	0	-1	-1	0
Gm13_6854351_T_G	0	1	1	0	2	0	1	0	2	0	0	1	2	1	2	2	0	2	1	1	1	1	2	0	2	1	1	1	1	1	1	2	1	1	0	1	1	2	1	0	1	1	1	1	2	1	1	2	0
Gm13_6831560_C_T	0	1	1	0	2	0	1	0	2	0	0	1	2	1	2	2	0	2	1	1	1	1	2	0	2	1	1	1	1	1	1	2	1	1	0	1	1	2	1	0	1	1	1	1	2	1	1	2	0
Gm13_6659878_T_C	0	1	1	0	2	0	1	0	2	0	0	1	2	1	2	2	0	2	1	1	1	1	2	0	2	1	1	1	1	1	1	2	1	1	0	1	1	2	1	0	1	1	1	1	2	1	1	2	0
Gm13_6598000_C_A	0	1	1	0	2	0	1	0	2	0	0	1	2	1	2	2	0	2	1	1	1	1	2	0	2	1	1	1	1	1	1	2	1	1	0	1	1	2	1	0	1	1	1	1	2	1	1	2	0
Gm13_6591195_C_A	1	1	1	1	2	1	1	1	2	1	1	0	2	1	-1	-1	1	-1	1	1	1	1	2	1	2	1	1	0	1	1	0	2	1	0	0	1	1	2	1	1	1	1	0	0	2	1	0	2	1
Gm13_6509852_C_T	0	1	1	0	2	0	1	0	2	0	0	1	2	1	2	2	0	2	1	1	1	1	2	0	2	1	1	1	1	1	1	2	1	1	0	1	1	2	1	0	1	1	1	1	2	1	1	2	0
Gm13_6497812_T_C	0	1	1	0	2	0	1	0	2	0	0	1	2	1	2	2	0	2	1	1	1	1	2	0	2	1	1	1	1	1	1	2	1	1	0	1	1	2	1	0	1	1	1	1	2	1	1	2	0
Gm13_6391026_G_T	0	1	1	0	2	0	1	0	2	0	0	1	2	1	2	2	0	2	1	1	1	1	2	0	2	1	1	1	1	1	1	2	1	1	0	1	1	1	1	0	1	1	1	1	2	1	1	2	0
Gm13_6390360_A_G	0	1	1	0	2	0	1	0	2	0	0	1	2	1	2	2	0	2	1	1	1	1	2	0	2	1	1	1	1	1	1	2	1	1	0	1	1	1	1	0	1	1	1	1	2	1	1	2	0
Gm13_6342969_T_C	0	1	1	0	2	0	1	0	2	0	0	1	2	1	2	2	0	2	1	1	1	1	2	0	2	1	1	1	1	1	1	2	1	1	0	1	1	1	1	0	1	1	1	1	2	1	1	2	0
Gm13_6151892_T_C	0	1	1	0	2	0	1	0	2	0	0	1	2	1	2	2	0	2	1	1	1	1	2	0	2	1	1	1	1	1	1	2	1	1	0	1	1	1	1	0	1	1	1	1	2	1	1	2	0
Gm13_6072061_C_A	0	1	1	0	2	0	1	0	2	0	0	1	2	1	2	2	0	2	1	1	1	1	2	0	2	1	1	1	1	1	1	2	1	1	0	1	1	1	1	0	1	1	1	1	2	1	1	2	0
Gm13_5993892_T_C	0	1	1	0	2	0	1	0	2	0	0	1	2	1	2	2	0	2	1	1	1	1	2	0	2	1	1	1	1	1	1	2	1	1	0	1	1	0	1	0	1	1	1	1	2	1	1	2	0
Gm13_5769177_G_A	0	1	1	0	2	0	1	0	2	0	0	1	2	1	2	2	0	2	1	1	1	1	2	0	2	1	1	1	1	1	1	2	1	1	0	1	1	0	1	0	1	1	1	1	2	1	1	2	0
Gm13_5674534_C_T	0	1	1	0	2	0	1	0	2	0	0	1	2	1	2	2	0	2	1	1	1	1	2	0	2	1	1	1	1	1	1	2	1	1	0	1	1	0	1	0	1	1	1	1	2	1	1	2	0
Gm13_5480962_C_T	0	1	1	0	2	0	1	0	2	0	0	1	2	1	2	2	0	2	1	1	1	1	2	0	2	1	1	1	1	1	1	2	1	1	0	1	1	0	1	0	1	1	1	1	2	1	1	2	0
Gm13_5259517_G_A	0	1	1	0	2	0	1	0	2	0	0	1	2	1	2	2	0	2	1	1	1	1	2	0	2	1	1	1	1	1	1	2	1	1	0	1	1	0	1	0	1	1	1	1	2	1	1	2	0
Gm13_4739271_T_C	0	1	2	0	2	0	1	0	2	0	0	1	2	1	2	2	0	2	1	1	1	1	2	0	2	1	1	1	1	1	1	2	1	1	0	1	2	0	1	0	1	1	1	1	2	2	1	2	0
Gm13_4319851_T_G	0	1	2	0	2	0	1	0	2	0	0	1	2	1	2	2	0	2	1	1	1	1	2	0	2	1	1	1	1	1	1	2	1	1	0	1	2	0	1	0	1	1	1	1	2	2	0	2	0
Gm13_4187551_A_G	0	1	2	0	2	0	1	0	2	0	0	1	2	1	2	2	0	2	1	1	1	1	2	0	2	1	1	1	1	1	1	2	1	1	0	1	2	0	1	0	1	1	1	1	2	2	0	2	0
Gm13_3620512_G_A	0	1	2	0	2	0	1	0	2	0	0	1	2	1	2	2	0	2	1	1	1	1	2	0	2	1	1	1	1	1	1	2	1	1	0	1	2	0	1	0	1	1	1	1	2	2	0	2	0
Gm13_3224370_T_C	0	1	2	0	2	0	1	0	2	0	0	1	2	1	2	2	0	2	1	1	1	1	2	0	2	1	1	1	1	1	1	2	1	1	0	1	2	0	1	0	1	1	1	1	2	2	0	2	0
Gm13_3175654_A_G	0	1	2	0	2	0	1	0	2	0	0	1	2	1	2	2	0	2	1	1	1	1	2	0	2	1	1	1	1	1	1	2	1	1	0	1	2	0	1	0	1	1	1	1	2	2	0	2	0
Gm13_3010849_A_G	0	1	2	0	2	0	1	0	2	0	0	1	2	1	2	2	0	2	1	1	1	1	2	0	2	1	1	1	1	1	1	2	1	1	0	1	2	0	1	0	1	1	1	1	2	2	0	2	0
Gm13_2993802_T_C	0	1	2	0	2	0	1	0	2	0	0	1	2	1	2	2	0	2	1	1	1	1	2	0	2	1	1	1	1	1	1	2	1	1	0	1	2	0	1	0	1	1	1	1	2	2	0	2	0
Gm13_2911344_A_G	0	1	2	0	2	0	1	0	2	0	0	1	2	1	2	2	0	2	1	1	1	1	2	0	2	1	1	1	1	1	1	2	1	1	0	1	2	0	1	0	1	1	1	1	2	2	0	2	0
Gm13_2833623_T_C	0	1	2	0	2	0	1	0	2	0	0	1	2	1	2	2	0	2	1	1	1	1	2	0	2	1	1	1	1	1	1	2	1	1	0	1	2	0	1	0	1	1	1	1	2	2	0	2	0
Gm13_2758183_T_C	0	1	2	0	2	0	1	0	2	0	0	1	2	1	2	2	0	2	1	1	1	1	2	0	2	1	1	1	1	1	1	2	1	1	0	1	2	0	1	0	1	1	1	1	2	2	0	2	0
Gm13_2685315_A_C	0	1	2	0	2	0	1	0	2	0	0	1	2	1	2	2	0	2	1	1	1	1	2	0	2	1	1	1	1	1	1	2	1	1	0	1	2	0	1	0	1	1	1	1	2	2	0	2	0
Gm13_2558742_C_T	0	1	2	0	2	0	1	0	2	0	0	1	2	1	2	2	0	2	1	1	1	1	2	0	2	1	1	1	1	1	1	2	1	1	0	1	2	0	1	0	1	1	1	1	2	2	0	2	0
Gm13_2270752_T_C	0	1	2	0	2	1	1	0	2	0	0	1	2	1	2	2	0	2	1	1	1	1	1	0	2	1	1	1	1	1	1	2	1	1	0	1	2	0	1	0	1	1	1	1	2	2	0	2	0
Gm13_1624949_C_A	0	1	2	0	2	2	1	0	2	0	0	1	2	1	2	2	0	2	1	1	1	1	1	0	2	1	1	1	1	1	1	2	1	1	0	1	2	0	1	0	1	1	1	2	2	2	0	2	0
Gm13_1267672_T_C	0	1	2	0	2	2	1	0	2	0	0	1	2	1	2	2	0	2	1	1	1	1	1	0	2	1	1	1	1	1	1	2	1	1	0	1	2	0	1	0	1	1	1	2	2	2	0	2	0
Gm13_579178_A_G	0	1	2	0	1	2	1	0	2	0	1	1	2	0	2	2	0	2	1	1	1	1	1	0	2	1	1	1	1	1	1	2	1	1	0	0	2	0	2	0	1	1	1	2	2	2	0	2	0
Gm13_344320_G_A	0	1	2	0	1	2	1	0	2	0	1	1	2	0	2	2	0	2	1	2	1	1	1	0	2	1	1	1	1	1	1	2	2	1	0	0	2	0	2	0	1	1	1	2	2	2	0	2	0
Gm11_34928092_A_	1	0	2	1	1	1	1	1	2	2	1	0	0	2	1	2	2	1	1	1	2	1	2	1	2	2	1	1	1	0	1	1	0	0	0	1	0	2	0	1	1	2	1	1	2	0	1	0	1
Gm13_27132590_C_	1	1	1	0	0	2	1	0	1	1	1	1	1	1	0	0	0	0	1	1	1	1	1	1	0	0	1	2	2	0	0	0	1	1	0	1	2	0	2	1	1	1	1	2	2	1	0	2	2
Gm13_27212330_G_	1	1	1	0	0	2	1	0	1	1	1	1	1	1	0	0	0	0	1	1	1	1	1	1	0	0	1	2	2	0	0	0	1	1	0	1	2	0	2	1	1	1	1	2	2	1	0	2	2
Gm13_27257076_C_	1	1	1	0	0	2	1	0	1	1	1	1	1	1	0	0	0	0	1	1	1	1	1	1	0	0	1	2	2	0	0	0	1	1	0	1	2	0	2	1	1	1	1	2	2	1	0	2	2
Gm13_27302662_C_	1	1	1	0	0	2	1	0	1	1	1	1	1	1	0	0	0	0	1	1	1	1	1	1	0	0	1	2	2	0	0	0	1	1	0	1	2	0	2	1	1	1	1	2	2	1	0	2	2
Gm13_27373181_G_	1	1	1	0	0	2	1	0	1	1	1	1	1	1	0	0	0	0	1	1	1	1	1	1	0	0	1	2	2	0	0	0	1	1	0	1	2	0	2	1	1	1	1	2	2	1	0	2	2
Gm13_27418207_G_	1	1	1	0	0	2	1	0	1	1	1	1	1	1	0	0	0	0	1	1	1	1	1	1	0	0	1	2	2	0	0	0	1	1	0	1	2	0	2	1	1	1	1	2	2	1	0	2	2
Gm13_27485765_T_	1	1	1	0	0	2	1	0	1	1	1	1	1	1	0	0	0	0	1	1	1	1	1	1	0	0	1	2	2	0	0	0	1	1	0	1	2	0	2	1	1	1	1	2	2	1	0	2	2
Gm13_27665585_A_	1	1	1	0	0	2	1	0	1	1	1	1	1	1	0	0	0	0	1	1	1	1	1	1	0	0	1	2	2	0	0	0	1	1	0	1	2	0	2	1	1	1	1	2	2	1	0	2	2
Gm13_28141969_T_	1	1	1	0	0	2	1	0	1	1	1	1	1	1	0	0	0	0	1	1	1	1	1	1	0	0	1	2	2	0	0	0	1	1	0	1	2	0	2	1	1	1	1	2	2	1	0	2	2
Gm13_28206014_A_	1	1	1	0	0	2	1	0	1	1	1	1	1	1	0	0	0	0	1	1	1	1	1	1	0	0	1	2	2	0	0	0	1	1	0	1	2	0	2	1	1	1	1	2	2	1	0	2	2
Gm13_28252435_A_	1	1	1	0	0	2	1	0	1	1	1	1	1	1	0	0	0	0	1	1	1	1	1	1	0	0	1	2	2	0	0	0	1	1	0	1	2	0	2	1	1	1	1	2	2	0	0	2	2
Gm13_28323043_C_	1	1	1	0	0	2	1	0	1	1	1	1	1	1	0	0	0	0	1	1	1	1	1	1	0	0	1	2	2	0	0	0	1	1	0	1	2	0	2	1	1	1	1	2	2	0	0	2	2
Gm13_28544194_T_	1	1	1	0	0	2	1	0	1	1	1	1	1	1	0	0	0	0	1	1	1	1	1	1	0	0	1	2	2	0	0	0	1	1	0	1	2	0	2	1	1	1	1	2	2	0	0	2	2
Gm13_29042122_C_	1	1	1	0	0	2	1	0	1	1	1	1	1	1	0	0	0	0	1	1	1	1	1	1	0	0	1	2	2	0	0	0	1	1	0	1	2	0	2	1	1	1	1	2	2	0	0	2	2
Gm13_29123830_C_	1	1	1	0	0	2	1	0	1	1	1	1	1	1	0	0	0	0	1	1	1	1	1	1	0	0	1	2	2	0	0	0	1	1	0	1	2	0	2	1	1	1	1	2	2	0	0	2	2
Gm13_29267357_A_	1	1	1	0	0	2	1	0	1	1	1	1	1	1	0	0	0	0	1	1	1	0	1	1	0	0	1	2	2	0	0	0	1	1	0	1	2	0	2	1	1	1	1	2	2	0	0	2	2
Gm13_29375136_A_	1	1	1	0	0	2	1	0	1	1	1	1	1	1	0	0	0	0	1	1	1	0	1	1	0	0	1	2	2	0	0	0	1	1	0	1	2	0	2	1	1	1	1	2	2	0	0	2	2
Gm13_29481243_C_	1	1	1	0	0	2	1	0	1	1	1	1	1	1	0	0	0	0	1	1	1	0	1	1	0	0	1	2	2	0	0	0	1	1	0	1	2	0	2	1	1	1	1	2	2	0	0	2	2
Gm13_29677928_G_	1	1	1	0	0	2	1	0	1	1	1	1	1	1	0	0	0	0	1	1	1	0	1	1	0	0	1	2	2	0	0	0	1	1	0	1	2	0	2	1	1	1	1	2	2	0	0	2	2
Gm13_29808335_C_	1	1	1	0	0	2	1	0	1	1	1	1	1	1	0	0	0	0	1	1	1	0	1	1	0	0	1	2	2	0	0	0	1	1	0	1	2	0	2	1	1	1	1	2	2	0	0	2	2
Gm13_29858691_C_	1	1	1	0	0	2	1	0	1	1	1	1	1	1	0	0	0	0	1	1	1	0	1	1	0	0	1	2	2	0	0	0	1	1	0	1	2	0	2	1	1	1	1	2	2	0	0	2	2
Gm13_29941083_T_	1	1	1	0	0	2	1	0	1	1	1	1	1	1	0	0	0	0	1	1	1	0	1	1	0	0	1	2	2	0	0	0	1	1	0	1	2	0	2	1	1	1	1	2	2	0	0	2	2
Gm13_30078140_A_	1	1	1	0	0	2	1	0	1	1	1	1	1	1	0	0	0	0	1	1	1	0	1	1	0	0	1	2	2	0	0	0	1	1	0	1	2	0	2	1	1	1	1	2	2	0	0	2	2
Gm13_30268845_G_	1	1	1	0	0	2	1	0	1	1	1	1	1	1	0	0	0	0	1	1	1	0	1	1	0	0	1	2	2	0	0	0	1	1	0	1	2	0	2	1	1	1	1	2	2	0	0	2	2
Gm13_30310888_T_	1	1	1	0	0	2	1	0	1	1	1	1	1	1	0	0	0	0	1	1	1	0	1	0	0	0	1	2	2	0	0	0	1	1	0	1	2	0	2	1	1	1	1	2	2	0	0	2	2
Gm13_30351547_A_	1	1	1	0	0	2	1	0	1	1	1	1	1	1	0	0	0	0	1	1	1	0	1	0	0	0	1	2	2	0	0	0	1	1	0	1	2	0	2	1	1	1	1	2	2	0	0	2	2
Gm13_30479725_C_	1	1	1	0	0	2	1	0	1	1	1	1	1	1	0	0	0	0	1	1	1	0	1	0	0	0	1	2	2	0	0	0	1	1	0	-1	2	0	2	1	1	1	1	2	2	0	0	2	2
Gm13_30744043_A_	1	1	1	0	0	2	1	0	1	1	1	1	1	1	0	0	0	0	1	1	1	0	1	0	0	0	1	2	2	0	0	0	1	1	0	1	2	0	2	1	1	1	1	2	2	0	0	2	2
Gm13_30792419_T_	1	1	1	0	0	2	1	0	1	1	1	1	1	1	0	0	0	0	1	1	1	0	1	0	0	0	1	2	2	0	0	0	1	1	0	1	2	0	2	1	1	1	1	2	2	0	0	2	2
Gm13_30896864_A_	1	1	1	0	0	2	1	0	1	1	1	1	1	1	0	0	0	0	1	1	1	0	1	0	0	0	1	2	2	0	0	0	1	1	0	1	2	0	2	1	1	1	1	2	2	0	0	2	2
Gm13_31079210_G_	1	1	1	0	0	2	1	0	1	1	1	1	1	1	0	0	0	0	1	1	1	0	1	0	0	0	1	2	2	0	0	0	1	1	0	1	2	0	2	1	1	1	1	2	2	0	0	2	2
Gm13_31934756_G_	1	1	1	0	0	2	1	0	1	1	1	1	1	1	0	0	1	0	1	1	1	0	2	0	0	0	1	2	2	0	0	0	1	1	0	1	1	0	2	1	1	1	1	2	2	1	0	2	2
Gm13_32100739_A_	1	1	1	0	0	2	1	0	1	1	1	1	1	1	0	0	1	0	1	1	1	0	2	0	0	0	1	2	2	0	0	0	0	1	0	1	1	0	2	1	1	1	1	2	2	1	0	2	2
Gm13_32171109_G_	1	1	1	0	0	2	1	0	1	1	1	1	1	1	0	0	1	0	1	1	1	0	2	0	0	0	1	2	2	0	0	0	0	1	0	1	1	0	2	1	1	1	1	2	2	1	0	2	2
Gm13_32435575_G_	1	1	1	0	0	2	1	0	1	1	1	1	1	2	0	0	1	0	1	1	1	0	2	0	0	0	1	2	2	0	0	0	0	1	0	1	1	0	2	1	1	1	1	2	2	1	0	2	2
Gm13_32712123_C_	1	1	0	0	0	2	1	0	1	1	1	1	1	2	0	0	1	0	1	1	1	0	2	0	0	0	1	2	2	0	0	0	0	1	0	1	1	0	2	1	1	1	1	2	2	1	0	2	2
Gm13_32795953_T_	1	1	0	0	0	2	1	0	1	1	1	1	1	2	0	0	1	0	1	1	1	0	2	0	0	0	1	2	2	0	0	0	0	1	0	1	1	0	2	1	1	1	1	2	2	1	0	2	2
Gm13_32875289_C_	1	1	0	0	0	2	1	0	1	1	1	1	1	2	0	0	1	0	1	1	1	0	2	0	0	0	1	2	2	0	0	0	0	1	0	1	1	0	2	1	1	1	1	2	2	1	0	2	2
Gm13_33004100_T_	1	1	0	0	0	2	1	0	1	1	1	1	1	2	0	0	1	0	1	1	1	0	2	0	0	0	1	2	2	0	0	0	0	1	0	1	1	0	2	1	1	1	1	2	2	1	0	2	2
Gm13_33027247_T_	1	1	0	0	0	2	1	0	1	1	1	1	1	2	0	0	1	0	1	1	1	0	2	0	0	0	1	2	2	0	0	0	0	1	0	1	1	0	2	1	1	1	1	2	2	1	0	2	2
Gm13_33113825_A_	1	1	0	0	0	2	1	0	1	1	1	1	1	2	0	0	1	0	1	1	1	0	2	0	0	0	1	2	2	0	0	0	0	1	0	1	1	0	2	1	1	1	1	2	2	1	0	2	2
Gm13_33124381_A_	1	1	0	0	0	2	1	0	0	1	1	1	1	2	0	0	1	0	1	1	1	0	2	0	0	0	1	2	2	0	0	0	0	1	0	1	1	0	2	1	1	1	1	2	2	1	0	2	2
Gm13_33302559_G_	1	1	0	1	0	2	1	0	0	1	1	1	1	2	0	0	1	0	1	1	1	0	2	0	0	0	1	2	2	0	0	0	0	1	0	1	1	0	2	1	1	1	1	2	2	1	0	2	2
Gm13_33306556_A_	1	1	0	1	0	2	1	0	0	1	1	1	1	2	0	0	1	0	1	1	1	0	2	0	0	0	1	2	2	0	0	0	0	1	0	1	1	0	2	1	1	1	1	2	2	1	0	2	2
Gm13_33471044_G_	1	1	0	1	0	2	1	0	0	1	1	1	1	2	0	0	1	0	1	1	1	0	2	0	0	0	1	2	2	0	0	0	0	1	0	1	1	0	2	1	1	1	1	2	2	1	0	2	2
Gm13_33597361_T_	1	0	0	1	0	2	0	0	0	1	1	1	1	2	0	0	1	0	1	1	1	0	2	0	0	0	1	2	2	0	0	0	0	1	0	1	1	0	2	1	1	1	1	2	2	1	0	2	2
Gm13_34248212_T_	1	0	0	1	0	2	0	0	0	1	1	1	1	2	0	0	1	0	1	1	1	0	2	0	0	0	1	2	2	0	0	0	0	1	0	1	1	0	2	1	1	1	1	2	2	1	0	2	2
Gm13_36031702_T_	1	0	1	1	1	2	0	1	1	1	1	1	1	2	0	0	1	0	1	1	1	0	2	1	0	0	1	2	2	0	1	0	0	1	0	1	0	0	2	1	1	1	1	2	2	1	0	1	2
Gm13_36073020_C_	1	0	1	1	1	2	0	1	1	1	1	1	1	2	0	0	1	0	1	1	1	0	2	1	0	0	1	2	2	0	1	0	0	1	0	1	0	0	2	1	1	1	1	2	2	1	0	1	2
Gm13_36261107_T_	1	0	1	1	1	2	0	1	1	1	1	1	1	2	0	0	1	0	1	1	1	0	2	1	0	0	1	2	2	0	1	0	0	1	0	1	0	0	2	1	1	1	1	2	2	1	0	1	2
Gm13_36316916_C_	1	0	1	1	1	2	0	1	1	1	1	1	1	2	0	0	1	0	1	1	1	0	2	1	0	0	1	2	2	0	1	0	0	1	0	1	0	0	2	1	1	1	1	2	2	1	0	1	2
Gm13_36499791_T_	1	0	1	1	1	2	0	1	1	1	1	1	1	2	0	0	1	0	1	1	1	0	2	1	0	0	1	2	2	0	1	0	0	1	0	1	0	0	2	1	1	1	1	2	2	1	0	1	2
Gm13_36551803_C_	1	0	1	1	1	2	0	1	1	1	1	1	1	2	0	0	1	0	1	1	1	0	2	1	0	0	1	2	2	0	1	0	0	1	0	1	0	0	2	1	1	1	1	2	2	1	0	1	2
Gm13_36886485_G_	1	0	1	1	1	2	0	1	1	1	1	1	1	2	0	0	1	0	1	1	1	0	2	1	0	0	1	2	2	0	1	0	0	1	0	1	0	0	2	1	1	1	1	2	2	1	0	1	2
Gm13_37204738_A_	0	0	1	1	1	2	0	1	1	1	1	1	1	2	0	0	2	0	1	1	1	0	2	1	0	0	1	2	2	0	1	1	0	1	0	1	0	0	2	1	1	1	1	2	2	1	0	1	2
Gm13_37339900_C_	0	0	1	1	1	1	1	1	1	1	1	1	1	2	0	0	2	0	1	1	1	0	2	1	0	0	1	2	2	0	1	1	0	1	0	1	0	0	2	1	1	1	1	2	2	1	0	1	2
Gm13_38032737_G_	0	0	1	1	1	1	1	1	1	1	1	1	1	2	0	0	2	0	1	1	1	0	2	1	1	0	1	2	2	0	1	1	0	1	0	1	0	0	1	1	0	1	1	2	2	1	0	1	2
Gm13_38133840_A_	0	0	1	1	1	1	1	1	1	1	1	1	1	2	0	0	2	0	1	1	1	0	2	1	1	0	1	2	2	0	1	1	0	1	0	1	0	0	1	1	0	1	1	2	2	1	0	1	2
Gm13_38442998_C_	0	0	1	1	1	1	1	1	1	1	1	1	1	2	0	0	2	0	1	1	1	0	1	1	1	0	1	2	2	0	1	2	0	1	0	1	0	0	1	1	0	1	1	2	2	1	0	1	2
Gm13_38554316_C_	0	0	1	1	1	1	1	1	1	1	1	1	1	2	0	0	2	0	0	1	1	0	1	1	1	0	1	2	2	0	1	2	0	1	0	-1	0	0	1	1	0	1	1	2	2	1	0	1	2
Gm13_38620130_A_	0	0	1	1	1	1	1	1	1	1	1	1	1	2	0	0	2	0	0	1	1	0	1	1	1	0	1	2	2	0	1	2	0	1	0	1	0	0	1	1	0	1	1	2	2	1	0	1	2
Gm13_38813781_T_	0	0	1	1	1	1	1	1	1	1	1	1	1	2	0	0	2	0	0	1	1	0	1	1	1	0	1	2	2	0	1	2	0	1	0	1	0	0	1	1	0	1	1	2	2	1	1	1	2
Gm13_38840706_A_	0	0	1	1	1	1	1	1	1	1	1	1	1	2	0	0	2	0	0	1	1	0	1	1	1	0	1	2	2	0	1	2	0	1	0	1	0	0	1	1	0	1	1	2	2	1	1	1	2
Gm13_39567369_T_	1	0	1	1	2	0	1	1	1	1	1	1	1	2	0	0	2	0	0	1	2	0	1	1	1	0	1	2	2	0	1	2	0	1	0	0	0	0	1	1	0	1	1	2	2	2	1	1	2
Gm17_3627810_G_A	1	0	1	1	2	0	1	2	1	1	0	1	1	2	0	1	2	0	0	1	2	0	1	1	1	0	1	2	2	0	1	2	0	1	0	0	0	0	1	1	0	1	1	2	2	2	1	1	2
Gm17_3709542_G_A	1	0	1	1	2	0	1	2	1	1	0	1	1	2	0	1	2	0	0	1	2	0	1	1	1	0	1	2	2	0	1	2	0	1	0	0	0	0	1	1	0	1	1	2	2	2	1	1	2
Gm13_40185451_G_	1	1	1	1	2	0	1	2	0	1	0	1	1	2	0	1	2	0	0	1	2	0	1	1	1	0	1	2	2	0	1	2	0	1	0	0	0	0	1	1	0	1	1	2	1	2	1	1	1
Gm13_41136742_G_	1	1	1	1	2	0	1	2	0	1	0	1	2	2	1	1	1	0	0	1	2	0	1	1	1	0	1	2	2	0	1	2	0	1	0	0	0	0	1	1	0	0	0	2	1	2	1	1	1
Gm13_41210917_T_	1	1	1	1	2	0	1	2	0	1	0	1	2	2	1	1	1	0	0	1	2	0	1	1	1	1	1	2	2	0	1	2	0	1	0	0	0	0	1	1	0	0	0	2	1	2	1	1	1
Gm13_41312689_T_	1	1	1	1	2	0	1	2	0	1	0	1	2	2	1	1	1	0	0	1	2	0	1	1	1	1	1	2	2	0	1	2	0	1	0	-1	0	0	1	1	0	0	0	2	1	2	1	1	1
Gm13_41365742_T_	1	1	1	1	2	0	1	2	0	1	0	1	2	2	1	1	1	0	0	1	2	0	1	1	1	1	1	2	2	0	1	2	0	1	0	0	0	0	1	1	0	0	0	2	1	2	1	1	1
Gm13_41886328_C_	1	1	1	1	2	0	1	2	0	1	0	1	2	2	1	1	1	2	0	1	2	0	1	1	1	1	1	2	2	0	1	2	0	1	1	0	0	0	1	1	0	0	0	2	1	2	2	1	1
Gm13_42027425_G_	1	1	1	1	2	0	1	2	0	1	0	1	2	2	1	1	1	2	0	1	2	0	1	1	1	1	1	2	2	0	1	2	0	1	1	0	0	0	1	1	0	0	0	2	1	2	2	1	1
Gm13_42150006_A_	1	1	1	1	2	0	1	2	0	1	0	1	2	2	1	1	1	2	0	1	2	0	1	1	1	1	1	2	2	0	1	2	0	1	1	0	0	0	1	1	0	0	0	2	1	2	2	1	1
Gm13_42868706_C_	1	1	1	1	2	0	1	2	0	1	0	2	2	2	1	1	1	2	0	1	2	0	1	1	1	1	1	2	2	0	1	2	0	1	1	0	0	0	1	1	0	1	0	1	1	2	2	1	1
Gm13_43259421_T_	1	1	1	2	2	0	1	2	0	0	0	2	2	1	1	1	1	2	0	0	2	0	1	1	1	1	1	2	2	0	1	2	0	1	1	0	0	0	1	2	0	1	0	1	1	2	2	1	1
Gm14_1253814_C_T	1	1	1	2	0	1	0	2	1	2	1	2	2	2	0	2	1	0	1	1	2	2	1	1	1	1	1	2	2	1	1	0	2	1	1	1	1	1	2	1	1	0	2	2	1	1	0	1	1
Gm14_1340473_G_T	1	1	0	2	0	1	0	2	1	2	1	2	2	2	0	2	1	0	1	1	2	2	1	1	1	1	1	2	2	1	1	0	2	1	1	1	1	1	2	1	1	0	2	2	1	1	0	1	1
Gm14_1436509_G_A	1	1	0	2	0	1	0	2	1	2	1	2	2	2	0	2	1	0	1	1	2	2	1	1	1	1	1	2	2	1	1	0	2	1	1	1	1	1	2	1	1	0	2	2	1	1	0	1	1
Gm14_1495353_T_C	1	1	0	2	0	1	0	2	1	2	1	2	2	2	0	2	1	0	1	1	2	2	1	1	1	1	1	2	2	1	1	0	2	1	1	1	1	1	2	1	1	0	2	2	1	1	0	1	1
Gm14_1564632_C_T	1	1	0	2	0	1	0	2	1	2	1	2	2	2	0	2	1	0	1	1	2	2	1	1	1	1	1	2	2	1	1	0	2	1	1	1	1	1	2	1	1	0	2	2	1	1	0	1	1
Gm14_1613564_T_G	1	1	0	2	0	1	0	2	1	2	1	2	2	2	0	2	1	0	1	1	2	2	1	1	1	1	1	2	2	1	1	0	2	1	1	1	1	1	2	1	1	0	2	2	1	1	0	1	1
Gm14_1804116_C_T	1	1	0	1	0	1	0	2	1	2	1	2	2	2	0	2	1	0	1	1	2	2	0	1	1	1	1	2	2	1	1	0	2	1	1	1	1	1	2	1	1	0	2	2	1	1	0	1	1
Gm14_1879468_A_C	1	1	0	1	0	1	0	2	1	2	1	2	2	2	0	2	1	0	1	1	2	2	0	1	1	1	1	2	2	1	1	0	2	1	1	1	1	1	2	1	1	0	2	2	1	1	0	1	1
Gm14_2131407_C_T	1	1	0	1	0	1	0	2	1	2	1	2	2	2	0	2	1	0	1	1	2	2	0	1	1	1	1	1	2	1	1	0	2	1	1	1	1	1	2	1	1	0	2	2	1	1	0	1	1
Gm14_2597934_A_G	1	1	0	1	0	1	0	2	1	2	1	2	2	2	0	2	1	0	1	1	2	2	0	1	1	1	1	1	2	1	2	0	2	1	1	1	1	1	2	2	2	0	2	2	1	1	0	1	1
Gm14_2650425_C_T	1	1	0	1	0	1	0	2	1	2	1	2	2	2	0	2	1	1	1	1	2	2	1	1	1	1	1	1	2	1	2	0	2	1	1	1	1	1	2	2	2	0	2	2	1	1	0	1	1
Gm14_2762103_T_C	1	1	0	1	0	1	0	2	1	2	1	2	2	2	0	2	1	1	1	1	2	2	1	1	1	1	1	1	2	1	2	0	2	1	1	1	1	1	2	2	2	0	2	2	1	1	0	1	1
Gm14_2854797_C_A	1	1	0	1	0	1	0	2	1	2	1	2	2	2	0	2	1	1	1	1	2	2	1	1	1	1	1	1	2	1	2	0	2	1	1	1	1	1	2	2	2	0	2	2	1	1	0	1	1
Gm14_3042771_T_C	1	1	0	1	0	1	0	2	1	2	1	2	2	2	0	2	1	1	1	1	2	1	1	1	1	1	1	1	2	1	2	0	1	1	1	1	1	1	2	2	2	0	2	2	1	1	0	1	1
Gm14_3157865_C_A	1	1	0	1	0	1	0	2	1	2	1	2	2	2	0	2	1	1	1	1	2	1	1	1	1	1	1	1	2	1	2	0	1	1	1	1	1	1	2	2	2	0	2	2	1	1	0	1	1
Gm14_3750971_G_A	1	1	0	1	0	1	0	2	1	2	1	2	2	2	0	2	1	1	1	1	2	1	1	1	1	1	1	1	2	1	2	0	1	1	1	1	1	1	2	2	2	0	2	2	1	1	0	1	1
Gm14_4571618_G_A	1	1	0	1	0	1	0	2	1	2	2	2	2	2	0	2	1	1	1	1	1	1	1	2	1	1	1	1	1	1	2	1	1	0	1	0	1	1	2	2	2	0	2	2	1	1	0	1	1
Gm14_4770786_C_T	1	1	0	1	0	1	0	2	1	2	2	2	2	2	0	2	1	1	1	1	1	1	1	2	1	1	1	1	1	1	2	1	1	0	1	0	1	1	2	2	2	0	2	2	1	1	0	1	1
Gm14_4811528_C_A	1	1	0	1	0	1	0	2	1	2	2	2	2	2	0	2	1	1	1	1	1	1	1	2	1	1	1	1	1	1	2	1	1	0	1	0	1	1	2	2	2	0	2	2	1	1	0	1	1
Gm14_4889916_T_C	1	1	0	1	0	1	0	2	1	2	2	2	2	2	0	2	1	1	1	1	1	1	1	2	1	1	1	1	1	1	2	1	1	0	1	0	1	1	2	2	2	0	2	2	1	1	0	1	1
Gm14_4956317_G_A	1	1	0	1	0	1	0	2	1	2	2	2	2	2	0	2	1	1	1	1	1	1	1	2	1	1	1	1	1	1	2	1	1	0	1	0	1	1	2	2	2	1	2	2	1	1	0	1	1
Gm14_5031070_G_A	1	1	0	1	0	1	0	2	1	2	2	2	2	2	0	2	1	1	1	1	1	1	1	2	1	1	1	1	1	1	2	1	1	0	1	0	1	1	2	2	2	1	2	2	1	1	0	1	1
Gm14_5908034_T_C	2	1	0	1	0	1	0	2	1	2	2	2	2	2	0	2	1	1	1	1	1	1	1	2	1	1	1	1	1	1	2	1	1	0	1	0	1	1	2	2	2	2	2	2	1	1	0	1	2
Gm14_7064274_A_G	2	1	0	1	0	0	0	1	1	1	2	2	2	2	0	1	1	1	1	1	1	1	1	2	1	1	1	1	1	1	2	1	0	0	1	0	1	1	1	1	2	2	2	2	1	1	1	1	2
Gm14_8918021_T_G	2	1	0	1	0	0	0	1	1	1	1	1	2	2	0	1	0	1	1	1	1	1	1	2	1	1	2	1	1	1	2	1	0	0	0	0	1	0	1	1	2	2	1	2	1	1	1	0	2
Gm14_9307586_A_G	2	1	0	1	0	0	0	1	1	1	1	1	2	2	0	1	0	1	1	1	1	1	1	2	1	1	2	1	1	1	2	1	0	0	0	0	1	0	1	1	2	2	1	2	0	1	1	0	2
Gm14_45138908_T_	2	2	1	1	0	0	1	1	2	1	0	1	2	2	0	1	0	1	1	2	1	1	2	2	1	0	2	0	1	1	2	1	0	0	0	1	1	1	1	1	2	2	1	2	0	1	1	1	2
Gm14_45186718_A_	2	2	1	1	0	0	1	1	2	1	0	1	2	2	0	1	0	1	1	2	1	1	2	2	1	0	2	0	1	1	2	1	0	0	0	1	1	1	1	1	2	2	1	2	0	1	1	1	2
Gm14_45234122_T_	2	2	1	1	0	0	1	1	2	1	0	1	2	2	0	1	0	1	1	2	1	1	2	2	1	0	2	0	1	1	2	1	0	0	0	1	1	1	1	1	2	2	1	2	0	1	1	1	2
Gm14_45457682_A_	2	2	1	1	0	0	1	1	2	1	0	1	2	2	0	1	0	1	1	2	1	1	2	2	1	0	2	0	1	1	2	1	0	0	0	1	1	1	1	1	2	2	1	2	0	1	1	1	2
Gm14_45637666_A_	2	2	0	1	0	0	1	1	2	1	0	1	2	2	0	1	0	1	1	2	1	1	2	2	1	0	2	0	1	1	2	1	1	0	0	1	1	1	1	1	2	2	1	2	0	1	1	1	2
Gm14_46247903_A_	2	2	0	1	0	0	1	1	2	1	1	1	2	2	0	1	0	1	1	2	1	1	2	2	1	0	2	0	1	1	2	1	1	0	0	1	1	1	1	1	2	2	1	2	0	1	1	1	2
Gm14_46333107_T_	2	2	0	1	0	0	1	1	2	1	1	1	2	2	0	1	0	1	1	2	1	1	2	2	1	0	2	0	1	1	2	1	1	0	0	1	1	1	1	1	2	2	1	2	1	1	1	1	2
Gm14_46384907_G_	2	2	0	1	0	0	1	1	2	1	1	1	2	2	0	1	0	1	1	2	1	1	2	2	1	0	2	0	1	1	2	1	1	0	0	1	1	1	1	1	2	2	1	2	1	1	1	1	2
Gm14_46421512_T_	2	2	0	1	0	0	1	1	2	1	1	1	2	2	0	1	0	1	1	2	1	1	2	2	1	0	2	0	1	1	2	1	1	0	0	1	1	1	1	1	2	2	1	2	1	1	1	1	2
Gm14_46425097_T_	2	2	0	1	0	0	1	1	2	1	1	1	2	2	0	1	0	1	1	2	1	1	2	2	1	0	2	0	1	1	2	1	1	0	0	1	1	1	1	1	2	2	1	2	1	1	1	1	2
Gm14_46426557_T_	2	2	0	1	0	0	1	1	2	1	1	1	2	2	0	1	0	1	1	2	1	1	2	2	1	0	2	0	1	1	2	1	1	0	0	1	1	1	1	1	2	2	1	2	1	1	1	1	2
Gm14_46431748_T_	2	2	0	1	0	0	1	1	2	1	1	1	2	2	0	1	0	1	1	2	1	1	2	2	1	0	2	0	1	1	2	1	1	0	0	1	1	1	1	1	2	2	1	2	1	1	1	1	2
Gm14_46455905_C_	2	2	0	1	0	0	1	1	2	1	1	1	2	2	0	1	0	1	1	2	1	1	2	2	1	0	2	0	1	1	2	1	1	-1	0	-1	1	1	1	1	2	2	1	2	1	1	1	1	2
Gm14_46513248_G_	2	2	0	1	0	0	1	1	2	1	1	1	2	2	0	1	0	1	1	2	1	1	2	2	1	0	2	0	1	1	2	1	1	0	0	1	1	1	1	1	2	2	1	2	1	1	1	1	2
Gm14_46548552_T_	2	2	0	1	0	0	1	1	2	1	1	1	2	2	0	1	0	1	1	2	1	1	2	2	1	0	2	0	1	1	2	1	1	0	0	1	1	1	1	1	2	2	1	2	1	1	1	1	2
Gm14_46552561_A_	2	2	0	1	0	0	1	1	2	1	1	1	2	2	0	1	0	1	1	2	1	1	2	2	1	0	2	0	1	1	2	1	1	0	0	1	1	1	1	1	2	2	1	2	1	1	1	1	2
Gm14_46968410_T_	2	2	0	1	0	0	1	1	2	1	1	1	2	2	0	1	0	1	1	2	1	1	2	2	2	0	2	0	1	0	2	1	1	0	0	1	1	1	1	1	2	2	1	2	1	1	1	1	2
Gm14_47081002_T_	2	2	0	1	0	0	1	1	2	1	1	1	2	2	0	1	0	1	1	2	1	1	2	2	2	0	2	0	1	0	2	1	1	0	0	1	1	1	1	1	2	2	1	2	1	1	1	1	2
Gm14_47418167_T_	2	2	0	1	0	0	1	1	2	1	1	1	2	2	0	1	1	1	1	2	1	2	2	2	2	0	2	0	1	0	2	1	1	0	0	1	1	1	1	1	2	2	0	2	1	1	1	1	2
Gm14_47991114_C_	2	2	0	1	0	1	1	1	2	1	1	1	2	2	0	1	1	1	1	2	1	2	2	2	2	0	2	0	1	0	2	1	1	0	0	1	1	1	1	1	2	2	0	1	1	1	1	1	2
Gm14_48026115_C_	2	2	0	1	0	1	1	1	2	1	1	1	2	2	0	1	1	1	1	2	1	2	2	2	2	0	2	0	1	0	2	1	1	0	0	1	1	1	1	1	2	2	0	1	1	1	1	1	2
Gm14_48089424_A_	2	2	0	1	0	1	1	1	2	1	1	1	2	2	0	1	1	1	1	2	1	2	2	2	2	0	2	0	1	0	2	1	1	0	0	1	1	1	1	1	2	2	0	1	1	1	1	1	2
Gm14_48129511_T_	2	2	0	1	0	1	1	1	2	1	1	1	2	2	0	1	1	1	1	2	1	2	1	2	2	0	2	0	1	0	2	1	1	0	0	1	1	1	1	1	2	2	0	1	1	1	1	1	2
Gm14_48219705_C_	2	2	0	1	0	1	1	1	2	1	1	0	2	2	1	1	1	1	1	2	1	2	1	2	2	0	2	0	1	0	2	1	1	1	0	1	1	1	1	1	2	2	0	1	1	1	1	1	2
Gm14_48312276_T_	2	2	0	1	0	1	1	1	2	1	1	0	2	2	1	1	1	1	1	2	1	2	1	2	2	0	2	0	1	0	2	1	1	1	0	2	1	1	1	1	2	2	0	1	1	1	1	2	2
Gm14_48535790_T_	2	2	0	1	0	1	1	0	2	1	1	0	1	2	1	1	1	1	1	2	1	2	1	2	2	0	2	0	1	0	1	1	1	1	0	2	1	1	1	1	2	2	0	1	1	1	1	2	1
Gm14_48656000_T_	2	2	0	1	0	1	1	0	2	1	1	0	1	2	1	1	1	1	1	2	1	2	1	2	2	0	2	0	1	0	1	1	1	1	0	2	1	1	1	1	2	2	0	1	1	1	1	2	1
Gm14_49680135_A_	2	2	0	2	0	1	1	0	2	1	1	0	1	2	1	1	1	1	1	2	1	2	1	2	2	0	2	0	1	0	1	1	1	1	0	2	1	1	1	1	2	2	0	1	1	1	1	2	1
Gm14_49564304_T_	2	2	0	2	0	1	1	0	2	1	1	0	1	2	1	1	1	1	1	2	1	2	1	2	2	0	2	0	1	0	1	1	1	1	0	2	1	1	1	1	2	2	0	1	1	1	1	2	1
Gm14_49503348_C_	2	2	0	2	0	1	1	0	2	1	1	0	1	2	1	1	1	1	1	2	1	2	1	2	2	0	1	0	1	0	1	1	1	1	0	2	1	1	1	1	2	2	0	1	1	1	1	2	1
Gm14_49357738_A_	2	2	0	2	0	1	1	1	2	1	1	0	1	2	1	1	1	1	1	2	1	2	1	2	2	0	1	0	1	0	1	1	2	1	0	2	1	1	1	1	2	2	0	1	1	1	1	2	1
Gm14_49199294_C_	2	2	0	2	0	1	1	1	2	1	1	0	1	2	1	1	1	2	1	2	1	2	1	2	2	0	1	0	1	0	1	1	2	1	0	2	1	1	1	1	2	2	0	1	1	1	1	2	1
Gm14_49107190_G_	2	1	0	2	0	1	1	1	2	1	1	0	1	2	1	1	1	2	1	2	1	2	1	2	2	0	1	0	1	0	1	1	2	1	0	2	1	1	1	1	2	2	0	1	1	1	1	2	1
Gm14_48836596_G_	2	1	0	1	0	1	1	0	2	1	1	0	1	2	1	1	1	2	1	2	1	2	1	2	1	0	1	0	1	0	1	1	2	1	0	2	1	1	1	1	2	2	0	0	1	1	1	2	1
Gm15_630331_G_A	0	0	2	1	1	1	1	1	1	2	1	2	1	1	1	1	0	0	1	2	1	0	1	0	2	0	0	0	2	1	0	1	0	1	2	1	1	2	1	2	1	1	1	1	1	1	1	0	1
Gm15_741627_C_A	0	0	2	1	1	1	1	1	1	2	1	2	1	1	1	1	0	0	1	2	1	0	1	0	2	0	0	0	2	1	0	1	0	1	2	1	1	2	1	2	1	1	1	1	1	1	1	0	1
Gm15_756303_T_C	0	0	2	1	1	1	1	1	1	2	1	2	1	1	1	1	0	0	1	2	1	0	1	0	2	0	0	0	2	1	0	1	0	1	2	1	1	2	1	2	1	1	1	1	1	1	1	0	1
Gm15_872867_T_G	0	0	2	1	1	1	1	2	1	2	1	2	1	1	1	1	0	0	1	2	1	0	1	0	2	0	0	0	2	1	0	1	0	0	2	1	1	2	1	2	1	1	1	1	1	1	1	0	1
Gm15_1128092_G_A	0	1	2	1	1	1	1	2	1	2	1	2	1	1	1	1	0	0	1	2	1	0	1	0	2	0	0	0	2	1	0	1	0	0	2	1	1	2	1	2	1	1	1	1	1	1	1	0	1
Gm15_1209819_T_C	0	1	2	1	1	1	1	2	1	2	1	2	1	1	1	1	0	0	1	2	1	0	1	0	2	0	0	0	2	1	0	1	0	0	2	1	1	2	1	2	1	1	1	1	1	1	1	0	1
Gm15_1265753_C_T	0	1	1	1	1	1	1	2	1	2	1	2	1	1	1	1	0	0	1	2	1	0	1	0	2	0	0	0	2	1	0	1	0	0	2	1	1	2	1	2	1	1	1	1	1	1	1	0	1
Gm15_1349135_T_C	0	1	1	1	1	1	1	2	1	2	1	2	1	1	1	1	0	0	1	2	1	0	1	0	2	0	0	0	2	1	0	1	0	0	2	1	1	2	1	2	1	1	1	1	1	1	1	0	1
Gm15_1910769_G_A	0	1	1	1	1	0	1	2	1	2	1	2	1	1	1	1	0	0	1	2	1	0	1	0	2	0	0	0	2	1	0	1	0	0	2	1	1	2	1	2	1	1	1	1	1	1	1	0	1
Gm15_2021199_T_C	0	1	1	1	1	0	1	2	1	2	1	2	1	1	1	1	0	0	1	2	1	0	1	0	2	0	0	0	2	1	0	1	0	0	2	1	1	2	1	2	1	1	1	1	1	2	1	0	1
Gm15_2072075_A_G	0	1	1	1	1	0	1	2	1	2	1	2	1	1	1	1	0	0	1	2	1	0	1	0	2	0	0	0	2	1	0	1	0	0	2	1	1	2	1	2	1	1	1	1	1	2	1	0	1
Gm15_2391075_G_A	0	1	1	1	1	0	1	2	1	2	1	2	1	1	1	1	0	0	1	2	1	0	1	0	2	0	0	0	2	1	0	1	0	0	2	1	1	2	1	2	1	1	1	1	1	2	1	0	1
Gm15_2486485_A_G	0	1	1	1	1	0	1	2	1	2	1	2	1	1	1	1	0	0	1	2	1	0	1	0	1	0	0	0	2	1	0	1	0	0	2	1	1	2	1	2	1	1	1	1	1	2	1	0	1
Gm15_2624165_G_T	0	1	1	1	1	0	1	2	1	2	1	2	1	1	1	1	0	0	1	2	1	0	1	0	1	0	0	0	2	1	0	1	0	0	2	1	1	2	1	2	1	1	1	1	1	2	1	0	1
Gm15_2729636_A_C	0	1	1	0	1	0	1	2	1	2	1	2	1	1	1	1	0	0	1	2	1	0	1	0	1	0	0	0	2	1	0	1	0	0	2	1	1	2	1	2	1	1	1	1	1	2	1	0	1
Gm15_2781077_T_C	0	1	1	0	1	0	1	2	1	2	1	2	1	1	1	1	0	0	1	2	1	0	1	0	1	0	0	0	2	1	0	1	0	0	2	1	1	2	1	2	1	1	1	1	1	2	1	0	1
Gm15_3281983_G_A	0	1	1	0	1	0	1	2	1	1	1	2	1	1	1	1	1	0	1	1	1	0	1	0	1	0	0	0	2	1	0	1	0	0	2	1	1	2	1	2	1	1	1	1	1	2	1	0	1
Gm15_3468596_G_T	0	1	1	0	1	0	1	2	1	1	1	1	1	1	1	1	1	0	1	1	1	0	1	0	1	0	0	0	2	1	0	1	0	0	2	1	1	2	1	2	1	1	1	1	1	1	1	0	1
Gm15_3845971_T_C	0	1	1	0	1	0	2	2	1	1	1	1	1	1	1	1	1	0	1	1	1	0	1	0	1	0	0	0	1	1	0	1	0	0	2	1	1	2	1	2	1	1	1	1	1	1	1	0	1
Gm15_4264903_C_T	0	1	1	0	1	0	1	2	1	1	1	1	1	1	1	1	1	0	1	1	1	0	1	1	1	0	0	1	1	1	0	1	1	0	2	1	1	2	1	2	1	1	1	1	1	1	1	0	1
Gm15_4456903_G_A	0	1	1	0	1	0	1	2	1	1	1	1	1	1	1	2	1	0	1	1	1	0	1	1	1	0	0	1	1	1	0	1	1	0	2	1	1	2	1	2	1	1	1	1	1	1	1	0	1
Gm15_4522374_C_A	0	1	1	0	1	0	1	2	1	1	1	1	1	1	1	2	1	0	1	1	1	0	1	1	1	0	0	1	1	1	0	1	1	0	2	1	1	2	1	2	1	1	1	1	1	1	1	0	1
Gm15_4973977_T_C	0	1	1	0	1	0	1	2	1	1	1	1	1	1	1	2	1	0	1	1	1	0	1	1	1	0	0	1	1	1	0	1	1	0	2	1	1	2	1	2	1	1	1	1	1	1	1	0	1
Gm15_5097389_T_C	0	1	1	0	1	0	1	2	1	1	1	1	1	1	1	2	1	0	1	1	1	0	1	1	1	0	0	1	1	1	0	1	1	0	2	1	1	2	1	2	1	1	1	1	1	1	1	0	1
Gm15_5638918_T_G	0	1	1	0	1	0	1	2	1	1	1	1	1	1	2	2	1	0	1	1	1	0	1	1	1	0	0	1	1	1	0	1	1	0	2	1	1	2	1	2	1	1	2	1	1	1	1	0	1
Gm15_5924951_A_G	0	1	1	0	1	0	1	2	1	1	1	1	1	1	2	2	1	0	1	1	1	0	1	1	1	0	0	1	1	1	0	1	1	0	2	1	1	2	1	2	1	1	2	1	1	1	1	0	1
Gm15_6047557_T_C	0	1	1	0	1	0	1	2	1	1	1	1	1	1	2	2	1	0	1	1	1	0	1	1	1	0	0	1	1	1	0	1	1	0	2	1	1	2	1	2	1	1	2	1	1	1	1	0	1
Gm15_6646246_C_T	0	1	1	0	1	0	1	2	1	1	1	1	1	1	2	2	1	0	1	1	1	0	1	1	1	0	0	1	1	1	0	1	1	0	2	1	1	2	1	2	1	1	2	1	1	1	1	0	1
Gm15_6674572_A_C	0	1	1	0	1	0	1	2	1	1	1	1	1	1	2	2	1	0	1	1	1	0	1	1	1	0	0	1	1	1	0	1	1	0	2	1	1	2	1	2	1	1	2	1	1	1	1	0	1
Gm15_6823009_G_T	0	1	1	0	1	0	1	2	1	1	1	1	1	1	2	2	1	0	1	1	1	0	1	1	1	0	0	1	1	1	0	1	1	0	2	1	1	2	1	2	1	1	2	1	1	1	1	0	1
Gm15_6925513_T_C	0	1	1	0	1	0	1	2	1	1	1	1	1	1	2	2	1	0	1	1	1	0	1	1	1	0	0	1	1	1	0	1	1	0	2	1	1	2	1	2	1	1	2	1	1	1	1	0	1
Gm15_7023081_G_A	0	1	1	0	1	0	1	2	1	1	1	1	1	1	2	2	1	0	1	1	1	0	1	1	1	0	0	1	1	1	0	1	1	0	2	1	1	2	1	2	1	1	2	1	1	1	1	0	1
Gm15_7080649_A_C	0	1	1	0	1	0	1	2	1	1	1	1	2	1	2	2	1	0	1	1	1	0	1	1	1	0	0	1	1	1	0	1	1	0	2	1	1	2	1	2	1	1	2	1	1	1	1	0	1
Gm15_7147226_G_A	0	1	1	0	1	0	1	2	1	1	1	1	2	1	2	2	1	0	1	1	1	0	1	1	1	0	0	1	1	1	0	1	1	0	2	1	1	2	1	2	1	1	2	1	1	1	1	0	1
Gm15_7574118_T_C	0	1	1	0	1	0	0	2	1	1	1	1	2	1	2	2	1	0	1	1	1	0	1	1	1	0	0	1	1	1	0	1	1	0	2	1	1	2	1	2	1	1	2	1	1	1	1	0	1
Gm15_7637174_A_C	0	1	1	0	1	0	0	2	1	1	1	1	2	1	2	2	1	0	1	1	1	0	1	1	1	0	0	1	1	1	0	1	1	0	2	1	1	1	1	2	1	1	2	1	1	1	1	0	1
Gm15_7721702_G_A	0	1	1	0	1	0	0	2	1	1	1	1	2	1	2	2	1	0	1	1	1	0	1	1	1	0	0	1	1	1	0	1	1	0	2	1	1	1	1	2	1	1	2	1	1	1	1	0	1
Gm15_7864348_G_T	0	1	1	0	1	0	0	2	1	1	1	1	2	1	2	2	1	0	1	1	1	0	1	1	1	0	0	1	1	1	0	1	1	0	2	1	1	1	1	2	1	1	2	1	1	1	1	0	1
Gm15_8134735_A_G	0	1	1	0	1	0	0	2	1	1	1	1	1	0	2	2	1	0	1	1	1	0	1	1	1	0	0	1	1	1	0	2	1	0	2	1	1	1	1	2	1	1	2	1	1	1	1	0	1
Gm15_8263547_G_T	0	1	1	0	1	0	0	2	1	1	1	1	1	0	2	2	1	0	1	1	1	0	1	1	1	0	0	1	1	1	0	2	1	0	2	1	1	1	1	2	1	1	2	1	1	1	1	0	1
Gm15_8412363_G_A	0	1	1	0	1	0	0	2	1	1	1	1	1	0	2	2	1	0	1	1	1	0	1	1	1	0	0	1	1	1	0	2	1	0	2	1	1	1	1	2	1	1	2	1	1	1	1	0	1
Gm15_8697425_C_A	0	1	1	0	1	0	0	2	1	1	1	1	1	0	2	2	1	0	1	1	1	0	1	1	1	0	0	1	1	1	0	2	1	0	2	1	1	1	1	2	1	1	2	1	1	1	1	0	1
Gm15_8715603_A_G	0	1	1	0	1	0	0	2	1	1	1	1	1	0	2	2	1	0	1	1	1	0	1	1	1	0	0	1	1	1	0	2	1	0	2	1	1	1	1	2	1	1	2	1	1	1	1	0	1
Gm15_8815027_T_C	0	1	1	0	1	0	0	2	1	1	1	1	1	0	2	2	1	0	1	1	1	0	1	1	1	0	0	1	1	1	0	2	1	0	2	1	1	1	1	2	1	1	2	1	1	1	1	0	1
Gm15_8934427_C_T	0	1	1	0	1	0	0	2	1	1	1	1	1	0	2	2	1	0	1	1	1	0	1	1	1	0	0	1	1	1	0	2	1	0	2	1	1	1	1	2	1	1	2	1	1	1	1	0	1
Gm15_9520804_G_A	0	1	1	0	1	0	0	2	1	1	1	1	1	0	2	2	1	0	1	1	1	0	1	1	1	0	0	1	1	1	0	2	1	0	2	1	1	1	1	2	1	1	2	1	1	1	1	0	1
Gm15_9733870_T_C	0	1	1	0	1	0	0	2	1	1	1	1	1	0	2	2	1	0	1	1	1	0	1	1	1	0	0	1	1	1	0	2	1	0	2	1	1	1	1	2	1	1	2	1	1	1	1	0	1
Gm15_9948537_G_A	0	1	1	0	1	0	0	2	1	1	1	1	1	0	2	2	1	1	1	1	1	0	1	1	1	1	0	1	1	1	0	2	1	0	2	1	1	1	1	2	1	1	2	1	1	1	1	0	1
Gm15_10261760_T_	0	1	1	0	1	0	0	2	1	1	1	1	1	0	2	2	1	1	1	1	1	0	1	1	1	1	0	1	1	1	0	2	1	0	2	1	1	1	1	2	1	1	2	1	1	1	1	0	2
Gm15_10467095_G_	0	1	1	0	1	0	0	2	1	1	1	1	1	0	2	2	1	1	1	1	1	0	1	1	1	1	0	1	1	1	0	2	1	0	2	1	1	1	1	2	1	1	2	1	1	1	1	0	2
Gm15_12531884_A_	1	1	1	1	1	0	1	2	1	0	1	0	0	0	2	2	2	1	0	1	2	0	1	2	0	1	0	2	1	1	1	2	1	0	2	0	1	0	1	2	1	1	1	1	1	1	1	1	2
Gm15_12611331_A_	1	1	1	1	1	0	1	2	0	0	1	0	0	0	2	2	2	1	0	1	2	0	1	2	0	1	0	2	1	1	1	2	1	0	2	0	1	0	1	2	1	1	1	1	1	1	1	1	2
Gm15_12643435_T_	1	1	1	1	1	0	1	2	0	0	1	0	0	0	2	2	2	1	0	1	2	0	1	2	0	1	0	2	1	1	1	2	1	0	2	0	1	0	1	2	1	1	1	1	1	1	1	1	2
Gm15_12906302_T_	1	1	1	1	1	0	1	2	0	0	1	0	0	0	2	2	2	1	0	1	2	0	1	2	0	1	0	2	1	1	1	2	1	0	2	0	1	0	1	2	1	1	1	1	1	1	0	1	2
Gm15_13098003_A_	1	1	1	1	1	0	1	2	0	0	1	0	0	0	2	2	2	1	0	1	2	0	1	2	0	1	0	2	1	1	1	2	1	0	2	0	1	0	1	2	1	1	1	1	1	1	0	1	2
Gm15_13180039_C_	1	1	1	1	1	0	1	2	0	0	1	0	0	0	2	2	2	1	0	1	2	0	1	2	0	1	0	2	1	1	1	2	1	0	2	0	1	0	1	2	1	1	1	1	1	1	0	1	2
Gm15_13257987_T_	1	1	1	1	1	0	1	2	0	0	1	0	0	0	2	2	2	1	0	1	2	0	1	2	0	1	0	2	1	1	1	2	1	0	1	0	1	0	1	2	1	1	1	1	1	1	0	1	2
Gm15_13358960_C_	1	1	1	1	1	0	1	2	0	0	1	0	0	0	2	2	2	1	0	1	2	0	1	2	0	1	0	2	1	1	1	2	1	0	1	0	1	0	1	2	1	1	1	1	1	1	0	1	2
Gm15_13427310_G_	1	1	1	1	1	0	1	2	0	0	1	0	0	0	2	2	2	1	0	1	2	0	1	2	0	1	0	2	1	1	1	2	1	0	1	0	1	0	1	2	1	1	1	1	1	1	0	1	2
Gm15_13801080_T_	1	1	1	1	1	0	1	2	0	0	1	0	0	0	2	2	2	1	0	1	2	0	1	2	0	1	0	2	1	1	1	2	1	0	1	0	1	0	1	2	1	1	1	1	1	1	0	1	2
Gm15_13828058_G_	1	1	1	1	1	0	1	2	0	0	1	0	0	0	2	2	2	1	0	1	2	0	1	2	0	1	0	2	1	1	1	2	1	0	1	0	1	0	1	2	1	1	1	1	1	1	0	1	2
Gm15_13912259_A_	1	1	1	1	1	0	1	2	0	0	1	0	0	0	2	2	2	1	0	1	2	0	1	2	0	1	0	2	1	1	1	2	1	0	1	0	1	0	1	2	1	1	1	1	1	1	0	1	2
Gm15_14146264_T_	1	1	1	1	1	0	1	2	0	0	1	0	0	0	2	2	2	1	0	1	2	1	0	2	0	1	0	2	1	1	1	2	1	0	1	0	1	0	1	2	1	1	1	1	1	1	0	1	2
Gm15_14201752_T_	1	1	1	1	1	0	1	2	0	0	1	0	0	0	2	2	2	1	0	1	2	1	0	2	0	1	0	2	1	1	1	2	1	0	1	0	1	0	1	2	1	1	1	1	1	1	0	1	2
Gm15_14243520_C_	1	1	1	1	1	0	1	2	0	0	1	0	0	0	2	2	2	1	0	1	2	1	0	2	0	1	0	2	1	1	1	2	1	0	1	0	1	0	1	2	1	1	1	1	1	1	0	1	2
Gm15_14329774_G_	1	1	1	1	1	0	1	2	0	0	1	0	0	0	2	2	2	1	0	1	2	1	0	2	0	1	0	2	1	1	1	2	1	0	1	0	1	0	1	2	1	1	1	1	1	1	0	1	2
Gm15_14361475_T_	1	1	1	1	1	0	1	2	0	0	1	0	0	0	2	2	2	1	0	1	2	1	0	2	0	1	0	2	1	1	1	2	1	0	1	0	1	0	1	2	1	1	1	1	1	1	0	1	2
Gm15_14539028_A_	1	1	1	1	1	0	1	2	0	0	1	0	0	0	2	2	2	1	0	1	2	1	0	2	0	1	0	2	1	1	1	2	1	0	1	0	1	0	1	2	1	1	1	1	1	1	0	1	2
Gm15_14548441_T_	1	1	1	1	1	0	1	2	0	0	1	0	0	0	2	2	2	1	0	1	2	1	0	2	0	1	0	2	1	1	1	2	1	0	1	0	1	0	1	2	1	1	1	1	1	1	0	1	2
Gm15_14642145_G_	1	1	1	1	1	0	1	2	0	0	1	0	0	0	2	2	2	1	0	1	2	1	0	2	0	1	0	2	1	1	1	2	1	0	1	0	1	0	1	2	1	1	1	1	1	1	0	1	2
Gm15_48061981_C_	1	2	0	1	1	1	1	0	0	1	1	0	0	0	2	2	1	1	0	1	2	2	0	1	0	1	2	1	0	1	2	1	1	0	1	1	0	0	2	1	1	1	0	1	2	0	0	1	2
Gm15_48117938_G_	1	2	0	1	1	1	1	0	0	1	1	0	0	0	2	2	1	1	0	1	2	2	0	1	0	1	2	1	0	1	2	1	1	0	1	1	0	0	2	1	1	1	0	1	2	0	0	1	2
Gm15_48313076_A_	1	2	0	1	1	1	1	0	0	1	1	0	0	0	2	2	1	1	1	1	2	2	0	1	0	1	2	0	0	2	2	1	1	0	1	1	0	0	2	1	1	1	0	1	2	0	0	1	2
Gm15_48727813_T_	1	2	0	1	1	1	1	0	0	1	1	0	0	0	2	2	1	1	1	1	2	2	0	1	0	1	2	0	0	2	2	1	1	0	1	1	0	0	2	1	1	1	0	1	2	0	0	1	2
Gm15_49401353_T_	1	2	0	1	1	1	1	0	0	1	1	0	0	0	2	2	1	1	1	1	2	2	0	1	0	1	2	0	0	2	2	1	1	0	1	1	0	0	2	1	1	1	0	1	2	0	0	1	2
Gm15_49543373_C_	1	2	0	1	1	1	1	0	0	1	1	0	0	0	2	2	1	1	1	1	2	2	0	1	0	1	2	0	0	2	2	1	1	0	1	1	1	0	2	1	1	1	0	1	2	0	0	1	2
Gm15_49560894_T_	1	2	0	1	1	1	2	0	0	1	1	0	0	0	2	2	1	1	1	1	2	2	0	1	0	1	2	0	0	2	2	1	1	0	1	1	1	0	2	1	1	1	0	1	2	0	0	1	2
Gm15_49612939_A_	1	2	0	1	1	1	2	0	0	1	1	0	0	0	2	2	1	1	1	1	2	2	0	1	0	1	2	1	0	2	2	1	1	0	1	1	1	0	2	1	1	1	0	1	2	0	0	1	2
Gm15_49704201_T_	1	2	0	1	1	1	2	0	0	1	1	0	0	0	2	2	1	1	1	1	2	2	0	1	0	1	2	1	0	2	2	1	1	0	1	1	1	0	2	1	1	1	0	1	2	0	0	1	2
Gm15_49779326_T_	1	2	0	1	1	1	2	0	0	1	1	0	0	0	2	2	1	1	1	1	2	2	0	1	0	1	2	1	0	2	2	1	1	1	1	1	1	0	2	1	1	1	0	1	2	0	0	1	2
Gm15_50430403_T_	1	1	0	1	1	0	2	0	1	1	1	0	0	0	1	2	1	1	1	1	2	2	0	1	1	0	2	1	0	2	1	1	1	1	1	1	1	1	2	1	2	1	0	1	2	0	0	1	2
Gm15_50443107_T_	1	1	0	1	1	0	2	0	1	1	1	0	0	0	1	2	1	1	1	1	2	2	0	1	1	0	2	1	0	2	1	1	1	1	1	1	1	1	2	1	2	1	0	1	2	0	0	1	2
Gm15_50536934_C_	1	1	0	1	1	0	2	0	1	1	1	0	0	0	1	2	1	1	1	1	2	2	0	1	1	0	2	1	0	2	1	1	1	1	1	1	1	1	2	1	2	1	0	1	2	0	0	1	2
Gm15_50626980_T_	1	1	0	1	1	0	2	0	1	1	1	1	0	0	1	2	1	1	1	1	2	2	0	1	1	0	2	1	0	2	1	1	1	1	1	1	1	1	2	1	2	1	0	1	2	0	0	1	2
Gm15_50752900_T_	1	1	0	1	1	0	2	0	1	1	1	1	0	0	1	2	1	1	1	1	2	2	0	1	1	0	2	1	0	2	1	1	1	1	1	1	1	1	2	1	2	1	0	1	2	0	0	1	2
Gm15_50864537_A_	1	1	1	1	1	1	2	1	1	1	1	1	1	1	1	2	1	1	1	1	2	2	1	1	1	1	2	1	1	2	1	1	1	1	1	1	1	1	2	1	2	1	1	1	2	1	1	1	2
Gm16_4034155_A_C	2	2	1	2	1	2	1	1	1	2	1	2	0	1	2	0	0	2	1	2	2	2	2	0	1	0	2	1	1	1	2	1	1	1	2	2	0	1	1	1	2	1	1	1	2	1	1	0	1
Gm16_4049924_T_G	2	2	1	2	1	2	1	1	1	2	1	2	0	1	2	0	0	2	1	2	2	2	2	0	1	0	2	1	1	1	2	1	1	1	2	2	0	1	1	1	2	1	1	1	2	1	1	0	1
Gm16_4051121_C_T	2	2	1	2	1	2	1	1	1	2	1	2	0	1	2	0	0	2	1	2	2	2	2	0	1	0	2	1	1	1	2	1	1	1	2	2	0	1	1	1	2	1	1	1	2	1	1	0	1
Gm16_4053702_G_A	2	2	1	2	1	2	1	1	1	2	1	2	0	1	2	0	0	2	1	2	2	2	2	0	1	0	2	1	1	1	2	1	1	1	2	2	0	1	1	1	2	1	1	1	2	1	1	0	1
Gm16_4272398_T_C	2	2	1	2	1	2	1	2	1	2	1	2	0	1	1	0	0	2	1	2	2	2	2	0	1	0	2	1	1	1	2	1	1	1	2	2	0	0	1	1	2	1	1	1	2	1	1	0	1
Gm16_4275585_C_T	2	2	1	2	1	2	1	2	1	2	1	2	0	1	1	0	0	2	1	2	2	2	2	0	1	0	2	1	1	1	2	1	1	1	2	2	0	0	1	1	2	1	1	1	2	1	1	0	1
Gm16_4278216_T_C	2	2	1	2	1	2	1	2	1	2	1	2	0	1	1	0	0	2	1	2	2	2	2	0	1	0	2	1	1	1	2	1	1	1	2	2	0	0	1	1	2	1	1	1	2	1	1	0	1
Gm16_4279385_C_T	2	2	1	2	1	2	1	2	1	2	1	2	0	1	1	0	0	2	1	2	2	2	2	0	1	0	2	1	1	1	2	1	1	1	2	2	0	0	1	1	2	1	1	1	2	1	1	0	1
Gm16_4285389_A_G	2	2	1	2	1	2	1	2	1	2	1	2	0	1	1	0	0	2	1	2	2	2	2	0	1	0	2	1	1	1	2	1	1	1	2	2	0	0	1	1	2	1	1	1	2	1	1	0	1
Gm16_4286455_T_C	2	2	1	2	1	2	1	2	1	2	1	2	0	1	1	0	0	2	1	2	2	2	2	0	1	0	2	1	1	1	2	1	1	1	2	2	0	0	1	1	2	1	1	1	2	1	1	0	1
Gm16_4291370_A_G	2	2	1	2	1	2	1	2	1	2	1	2	0	1	1	0	0	2	1	2	2	2	2	0	1	0	2	1	1	1	2	1	1	1	2	2	0	0	1	1	2	1	1	1	2	1	1	0	1
Gm16_4333469_T_G	2	2	1	2	1	2	1	2	1	2	1	2	0	1	1	0	0	2	1	2	2	2	2	0	1	0	2	1	1	1	2	1	1	1	2	2	0	0	1	1	2	1	1	1	2	1	1	0	1
Gm16_4337250_G_A	2	2	1	2	1	2	1	2	1	2	1	2	0	1	1	0	0	2	1	2	2	2	2	0	1	0	2	1	1	1	2	1	1	1	2	2	0	0	1	1	2	1	1	1	2	1	1	0	1
Gm16_4348006_A_G	2	2	1	2	1	2	1	2	1	2	1	2	0	1	1	0	0	2	1	2	2	2	2	0	1	0	2	1	1	1	2	1	1	1	2	2	0	0	1	1	2	1	1	1	2	1	1	0	1
Gm16_4351139_A_C	2	2	1	2	1	2	1	2	1	2	1	2	0	1	1	0	0	2	1	2	2	2	2	0	1	0	2	1	1	1	2	1	1	1	2	2	0	0	1	1	2	1	1	1	2	1	1	0	1
Gm16_4353954_C_A	2	2	1	2	1	2	1	2	1	2	1	2	0	1	1	0	0	2	1	2	2	2	2	0	1	0	2	1	1	1	2	1	1	1	2	2	0	0	1	1	2	1	1	1	2	1	1	0	1
Gm16_4828388_A_G	2	2	1	2	1	2	1	2	1	2	1	2	0	1	1	1	2	2	2	2	2	2	2	0	1	0	2	1	1	1	2	1	1	1	1	2	0	0	1	1	2	1	1	1	2	1	1	1	1
Gm16_4845539_C_T	2	2	1	2	1	2	1	2	1	2	1	2	0	1	1	1	2	2	2	2	2	2	2	0	1	0	2	1	1	1	2	1	1	1	1	2	0	0	1	1	2	1	1	1	2	1	1	1	1
Gm16_4846461_G_A	2	2	1	2	1	2	1	2	1	2	1	2	0	1	1	1	2	2	2	2	2	2	2	0	1	0	2	1	1	1	2	1	1	1	1	2	0	0	1	1	2	1	1	1	2	1	1	1	1
Gm16_4847445_C_T	2	2	1	2	1	2	1	2	1	2	1	2	0	1	1	1	2	2	2	2	2	2	2	0	1	0	2	1	1	1	2	1	1	1	1	2	0	0	1	1	2	1	1	1	2	1	1	1	1
Gm16_4903510_T_C	2	2	1	2	1	2	1	2	1	2	1	2	0	1	1	1	2	2	2	2	2	2	2	0	1	0	2	1	1	1	2	1	1	1	1	2	0	0	1	1	2	1	1	1	2	1	1	1	1
Gm16_4908430_C_T	2	2	1	2	1	2	1	2	1	2	1	2	0	1	1	1	2	2	2	2	2	2	2	0	1	0	2	1	1	1	2	1	1	1	1	2	0	0	1	1	2	1	1	1	2	1	1	1	1
Gm16_4924210_A_G	2	2	1	2	1	2	1	2	1	2	1	2	0	1	1	1	2	2	2	2	2	2	2	0	1	0	2	1	1	1	2	1	1	1	1	2	0	0	1	1	2	1	1	1	2	1	1	1	1
Gm16_4936997_G_A	2	2	1	2	1	2	1	2	1	2	1	2	0	1	1	1	2	2	2	2	2	2	2	0	1	0	2	1	1	1	2	1	1	1	1	2	0	0	1	1	2	1	1	1	2	1	1	1	1
Gm16_4950614_T_C	2	2	1	2	1	2	1	2	1	2	1	2	-1	1	1	1	2	2	2	2	2	2	2	0	1	0	2	1	1	1	2	1	1	1	1	2	0	0	1	1	2	1	1	1	2	1	1	1	1
Gm16_4981743_C_T	2	2	1	2	1	2	1	2	1	2	1	2	0	1	1	1	2	2	2	2	2	2	2	0	1	0	2	1	1	1	2	1	1	1	1	2	0	0	1	1	2	1	1	1	2	1	1	1	1
Gm16_5005273_G_A	2	2	1	2	1	2	1	2	1	2	1	2	0	1	1	1	2	2	2	2	2	2	2	0	1	0	2	1	1	1	2	1	1	1	1	2	0	0	1	1	2	1	1	1	2	1	1	1	1
Gm16_5021984_T_C	2	2	1	2	1	2	1	2	1	2	1	2	0	1	1	1	2	2	2	2	2	2	2	0	1	0	2	1	1	1	2	1	1	1	1	2	0	0	1	1	2	1	1	1	2	1	1	1	1
Gm16_5025452_A_C	2	2	1	2	1	2	1	2	1	2	1	2	0	1	1	1	2	2	2	2	2	2	2	0	1	0	2	1	1	1	2	1	1	1	1	2	0	0	1	1	2	1	1	1	2	1	1	1	1
Gm16_5027033_C_T	2	2	1	2	1	2	1	2	1	2	1	2	0	1	1	1	2	2	2	2	2	2	2	0	1	0	2	1	1	1	2	1	1	1	1	2	0	0	1	1	2	1	1	1	2	1	1	1	1
Gm16_5031425_G_T	2	2	1	2	1	2	1	2	1	2	1	2	0	1	1	1	2	2	2	2	2	2	2	0	1	0	2	1	1	1	2	1	1	1	1	2	0	0	1	1	2	1	1	1	2	1	1	1	1
Gm16_5101636_A_G	2	2	1	2	1	2	1	2	1	2	1	2	0	1	1	1	2	2	2	2	2	2	2	0	1	0	2	1	1	1	2	1	1	1	1	2	0	0	1	1	2	1	1	1	2	1	1	1	1
Gm16_5105013_T_C	2	2	1	2	1	2	1	2	1	2	1	2	0	1	1	1	2	2	2	2	2	2	2	0	1	0	2	1	1	1	2	1	1	1	1	2	0	0	1	1	2	1	1	1	2	1	1	1	1
Gm16_5106885_G_A	2	2	1	2	1	2	1	2	1	2	1	2	0	1	1	1	2	2	2	2	2	2	2	0	1	0	2	1	1	1	2	1	1	1	1	2	0	0	1	1	2	1	1	1	2	1	1	1	1
Gm16_5108952_T_C	2	2	1	2	1	2	1	2	1	2	1	2	0	1	1	1	2	2	2	2	2	2	2	0	1	0	2	1	1	1	2	1	1	1	1	2	0	0	1	1	2	1	1	1	2	1	1	1	1
Gm16_5114361_A_G	2	2	1	2	1	2	1	2	1	2	1	2	0	1	1	1	2	2	2	2	2	2	2	0	1	0	2	1	1	1	2	1	1	1	1	2	0	0	1	1	2	1	1	1	2	1	1	1	1
Gm16_5115135_T_C	2	2	1	2	1	2	1	2	1	2	1	2	0	1	1	1	2	2	2	2	2	2	2	0	1	0	2	1	1	1	2	1	1	1	1	2	0	0	1	1	2	1	1	1	2	1	1	1	1
Gm16_5148649_A_G	2	2	1	2	1	2	1	2	1	2	1	2	0	1	1	1	2	2	2	2	2	2	2	0	1	0	2	1	1	1	2	1	1	1	1	2	0	0	1	1	2	1	1	1	2	1	1	1	1
Gm16_5220299_A_G	2	2	1	2	1	2	1	2	1	2	1	2	0	1	1	1	2	2	2	2	2	2	2	0	1	0	2	1	1	1	2	1	1	1	1	2	0	0	1	1	2	1	1	1	2	1	1	1	1
Gm16_5259121_A_G	2	2	1	2	1	2	1	2	1	2	1	2	0	1	1	1	2	2	2	2	2	2	2	0	1	0	2	1	1	1	2	1	1	1	1	2	0	0	1	0	2	1	1	1	2	1	1	1	1
Gm16_6467029_A_G	2	2	2	2	2	2	2	2	2	2	2	2	2	2	-1	2	2	2	2	2	2	2	2	-1	2	0	2	2	2	2	2	2	2	2	2	2	-1	-1	2	-1	2	2	2	2	2	2	2	2	2
Gm16_6483232_C_T	2	1	1	1	1	2	1	2	1	2	1	2	1	1	0	1	2	2	2	1	2	2	2	0	1	0	2	1	1	1	2	1	1	1	1	2	0	0	1	0	2	1	1	1	2	1	1	1	1
Gm16_6484276_A_G	2	1	1	1	1	2	1	2	1	2	1	2	1	1	0	1	2	2	2	1	2	2	2	0	1	0	2	1	1	1	2	1	1	1	1	-1	0	0	1	0	2	1	1	1	2	1	1	1	1
Gm16_6485492_T_C	2	1	1	1	1	2	1	-1	1	2	1	-1	1	1	0	1	2	2	2	1	2	2	2	0	1	0	2	1	1	1	2	1	1	1	1	-1	0	0	1	0	2	1	1	1	2	1	1	1	1
Gm16_6504397_A_G	2	1	1	1	1	2	1	2	1	2	1	2	1	1	0	1	2	2	2	1	2	2	2	0	1	0	2	1	1	1	2	1	1	1	1	2	0	0	1	0	2	1	1	1	2	1	1	1	1
Gm16_6510537_A_G	2	1	1	1	1	2	1	2	1	2	1	2	1	1	0	1	2	2	2	1	2	2	2	0	1	0	2	1	1	1	2	1	1	1	1	2	0	0	1	0	2	1	1	1	2	1	1	1	1
Gm16_6517204_T_C	2	1	1	1	1	2	1	2	1	2	1	2	1	1	0	1	2	2	2	1	2	2	2	0	1	0	2	1	1	1	2	1	1	1	1	2	0	0	1	0	2	1	1	1	2	1	1	1	1
Gm16_6559259_C_A	2	1	1	1	1	2	1	2	1	2	1	2	1	1	0	1	2	2	2	1	2	2	2	0	1	0	2	1	1	1	2	1	1	1	1	2	0	0	1	0	2	1	1	1	2	1	1	1	1
Gm16_6624879_C_T	2	1	1	1	1	2	1	2	1	2	1	2	1	1	0	1	2	2	2	1	2	2	2	0	1	0	2	1	1	1	2	1	1	1	1	2	0	0	1	0	2	1	1	1	2	1	1	1	1
Gm16_6648262_C_A	2	1	1	1	1	2	1	2	1	2	1	2	1	1	0	1	2	2	2	1	2	2	2	0	1	0	2	1	1	1	2	1	1	1	1	2	0	0	1	0	2	1	1	1	2	1	1	1	1
Gm16_6680549_G_A	2	1	1	1	1	2	1	2	1	2	1	2	1	1	0	1	2	2	2	1	2	2	2	0	1	0	2	1	1	1	2	1	1	1	1	2	0	0	1	0	2	1	1	1	2	1	1	1	1
Gm16_6702694_C_T	2	1	1	1	1	2	1	2	1	2	1	2	1	1	0	1	2	2	2	1	2	2	2	0	1	0	2	1	1	1	2	1	1	1	1	2	0	0	1	0	2	1	1	1	2	1	1	1	1
Gm16_6713173_T_G	2	1	1	1	1	2	1	2	1	2	1	2	1	1	0	1	2	2	2	1	2	2	2	0	1	0	2	1	1	1	2	1	1	1	1	2	0	0	1	0	2	1	1	1	2	1	1	1	1
Gm16_6716691_G_A	2	1	1	1	1	2	1	2	1	2	1	2	1	1	0	1	2	2	2	1	2	2	2	0	1	0	2	1	1	1	2	1	1	1	1	2	0	0	1	0	2	1	1	1	2	1	1	1	1
Gm16_6722816_A_G	2	1	1	1	1	2	1	2	1	2	1	2	1	1	0	1	2	2	2	1	2	2	2	0	1	0	2	1	1	1	2	1	1	1	1	2	0	0	1	0	2	1	1	1	2	1	1	1	1
Gm16_6729421_G_A	2	1	1	1	1	2	1	2	1	2	1	2	1	1	0	1	2	2	2	1	2	2	2	0	1	0	2	1	1	1	2	1	1	1	1	2	0	0	1	0	2	1	1	1	2	1	1	1	1
Gm16_6730687_C_T	2	1	1	1	1	2	1	2	1	2	1	2	1	1	0	1	2	2	2	1	2	2	2	0	1	0	2	1	1	1	2	1	1	1	1	2	0	0	1	0	2	1	1	1	2	1	1	1	1
Gm16_6741992_G_A	2	1	1	1	1	2	1	2	1	2	1	2	1	1	0	1	2	2	2	1	2	2	2	0	1	0	2	1	1	1	2	1	1	1	1	2	0	0	1	0	2	1	1	1	2	1	1	1	1
Gm16_6745444_A_G	2	1	1	1	1	2	1	2	1	2	1	2	1	1	0	1	2	2	2	1	2	2	2	0	1	0	1	1	1	1	2	1	1	1	1	2	0	0	1	0	2	1	1	1	2	1	1	1	1
Gm16_6748936_A_G	2	1	1	1	1	2	1	2	1	2	1	2	1	1	0	1	2	2	2	1	2	2	2	0	1	0	1	1	1	1	2	1	1	1	1	2	0	0	1	0	2	1	1	1	2	1	1	1	1
Gm16_6774822_T_C	2	1	1	1	1	2	1	2	1	2	1	2	1	1	0	1	2	2	2	1	2	2	2	0	1	0	1	1	1	1	2	1	1	1	1	2	0	0	1	0	2	1	1	1	2	1	1	1	1
Gm16_6779321_A_G	2	1	1	1	1	2	1	2	1	2	1	2	1	1	0	1	2	2	2	1	2	2	2	0	1	0	1	1	1	1	2	1	1	1	1	2	0	0	1	0	2	1	1	1	2	1	1	1	1
Gm16_6780923_T_C	2	1	1	1	1	2	1	2	1	2	1	2	1	1	0	1	2	2	2	1	2	2	2	0	1	0	1	1	1	1	2	1	1	1	1	2	0	0	1	0	2	1	1	1	2	1	1	1	1
Gm16_6782977_A_C	2	1	1	1	1	2	1	2	1	2	1	2	1	1	0	1	2	2	2	1	2	2	2	0	1	0	1	1	1	1	2	1	1	1	1	2	0	0	1	0	2	1	1	1	2	1	1	1	1
Gm16_6793682_C_T	2	1	1	1	1	2	1	2	1	2	1	2	1	1	0	1	2	2	2	1	2	2	2	0	1	0	1	1	1	1	2	1	1	1	1	2	0	0	1	0	2	1	1	1	2	1	1	1	1
Gm16_6840143_G_A	2	1	1	1	1	2	1	2	1	2	1	2	1	1	0	1	2	2	2	1	2	2	2	0	1	0	1	1	1	1	2	1	1	1	1	2	0	0	1	0	2	1	1	1	2	1	1	1	1
Gm16_6841022_G_A	2	1	1	1	1	2	1	2	1	2	1	2	1	1	0	1	2	2	2	1	2	2	2	0	1	0	1	1	1	1	2	1	1	1	1	2	0	0	1	0	2	1	1	1	2	1	1	1	1
Gm16_6817499_A_C	2	1	1	1	1	2	1	2	1	2	1	2	1	1	0	1	2	2	2	1	2	2	2	0	1	0	1	1	1	1	2	1	1	1	1	2	0	0	1	0	2	1	1	1	2	1	1	1	1
Gm16_6850485_A_G	2	1	1	1	1	2	1	2	1	2	1	2	1	1	0	1	2	2	2	1	2	2	2	0	1	0	1	1	1	1	2	1	1	1	1	2	0	0	1	0	2	1	1	1	2	1	1	1	1
Gm16_6851535_G_A	2	1	1	1	1	2	1	2	1	2	1	2	1	1	0	1	2	2	2	1	2	2	2	0	1	0	1	1	1	1	2	1	1	1	1	2	0	0	1	0	2	1	1	1	2	1	1	1	1
Gm16_6857452_A_G	2	1	1	1	1	2	1	2	1	2	1	2	1	1	0	1	2	2	2	1	2	2	2	0	1	0	1	1	1	1	2	1	1	1	1	2	0	0	1	0	2	1	1	1	2	1	1	1	1
Gm16_6868110_C_A	2	1	1	1	1	2	1	2	1	2	1	2	1	1	0	1	2	2	2	1	2	2	2	0	1	0	1	1	1	1	2	1	1	1	1	2	0	0	1	0	2	1	1	1	2	1	1	1	1
Gm16_6872462_A_G	2	1	1	1	1	2	1	2	1	2	1	2	1	1	0	1	2	2	2	1	2	2	2	0	1	0	1	1	1	1	2	1	1	1	1	2	0	0	1	0	2	1	1	1	2	1	1	1	1
Gm16_7018526_T_C	2	1	1	1	1	2	1	2	1	2	1	2	1	1	0	1	2	2	2	1	2	2	2	0	1	0	1	1	1	1	2	1	1	1	1	2	0	0	1	0	2	1	1	1	2	1	1	1	1
Gm16_7407374_G_A	2	1	1	1	1	2	1	2	1	2	1	2	1	1	0	1	2	2	2	1	2	2	2	0	1	1	1	1	1	1	2	1	1	2	1	2	0	0	1	0	2	1	1	1	2	1	1	1	1
Gm16_7460429_A_G	2	1	1	1	1	2	1	2	1	2	1	2	1	1	0	1	2	2	2	1	2	2	2	0	1	1	1	1	1	1	2	1	1	2	1	2	0	0	1	0	2	1	1	1	2	1	1	1	1
Gm16_7525351_G_A	2	1	1	1	1	2	1	2	1	2	1	2	1	1	0	1	2	2	2	1	2	2	2	0	1	1	1	1	1	1	2	1	1	2	1	2	0	0	1	0	2	1	1	1	2	1	1	1	1
Gm16_7636967_C_T	2	1	1	1	1	2	1	2	1	2	1	2	1	1	0	1	2	2	2	1	2	2	2	0	1	1	1	1	1	1	2	1	1	2	1	2	0	0	1	0	2	1	1	1	2	1	1	1	1
Gm16_7743486_G_T	2	1	1	1	1	2	1	2	1	2	1	2	1	1	0	1	2	2	2	1	2	2	2	1	1	1	1	1	1	1	2	1	1	2	1	2	0	0	1	0	2	1	1	1	2	1	1	1	1
Gm16_7851145_G_A	2	1	1	1	1	2	1	2	1	2	1	2	1	1	0	1	2	2	2	1	2	2	2	1	1	1	1	1	1	1	2	1	1	2	1	2	0	0	1	0	2	1	1	1	2	1	1	1	1
Gm16_7947809_A_C	2	1	1	1	1	2	1	2	1	2	1	2	1	1	0	1	2	2	2	1	2	2	2	1	1	1	1	1	1	1	2	1	1	2	1	2	0	0	1	0	2	1	1	1	2	1	1	1	1
Gm16_7990029_T_C	2	1	1	1	1	2	1	2	1	2	1	2	1	1	0	1	2	2	2	1	2	2	2	1	1	1	1	1	1	1	2	1	1	2	1	2	0	0	1	0	2	1	1	1	2	1	1	1	1
Gm16_8040403_C_T	2	1	1	1	1	2	1	2	1	2	1	2	1	1	0	1	2	2	2	1	2	2	2	1	1	1	1	1	1	1	2	1	1	2	1	2	0	0	1	0	2	1	1	1	2	1	1	1	1
Gm16_8415385_G_A	2	1	1	1	1	2	1	2	1	2	1	2	1	1	0	1	2	2	2	1	2	2	2	1	1	1	1	1	1	1	2	1	1	2	1	2	0	0	1	0	2	1	1	1	2	1	1	1	1
Gm16_8540188_T_C	2	1	1	1	1	2	1	2	1	2	1	2	1	1	0	1	2	2	2	1	2	2	2	1	1	1	1	1	1	1	2	1	1	2	1	2	0	0	1	0	2	1	1	1	2	1	1	1	1
Gm16_8841717_A_G	2	1	1	1	1	2	1	2	1	2	1	2	1	1	0	1	2	2	2	1	2	2	2	1	1	1	1	1	1	1	2	1	1	-1	1	2	0	0	1	0	2	1	1	1	2	1	1	1	1
Gm16_9244011_A_G	2	1	1	1	1	2	1	2	1	2	1	2	1	1	0	1	2	2	2	1	2	2	2	1	1	1	1	1	1	1	2	1	1	2	1	2	0	0	1	0	2	1	1	1	2	1	1	1	1
Gm16_9356529_T_C	2	1	1	1	1	2	1	2	1	2	1	2	1	1	0	1	2	2	2	1	2	2	2	1	1	1	1	1	1	1	2	1	1	2	1	2	0	0	1	0	2	1	1	1	2	1	1	1	1
Gm16_10793089_G_	2	1	1	1	1	2	1	2	1	2	1	2	1	1	0	1	2	2	2	1	2	2	2	1	1	1	1	1	1	1	2	1	1	2	1	2	0	0	1	0	2	1	1	1	2	1	1	1	1
Gm16_11194677_C_	2	1	1	1	1	2	1	2	1	2	2	2	1	1	0	1	2	2	2	1	2	2	2	1	1	1	1	1	1	1	2	1	1	2	1	2	0	0	1	0	2	1	1	1	2	1	1	1	1
Gm16_13657908_C_	2	1	1	1	1	2	1	2	1	2	2	2	1	1	0	1	2	2	2	1	2	2	2	1	1	1	1	1	1	1	2	1	1	2	1	2	0	0	1	0	2	1	1	1	2	1	1	1	1
Gm16_13280379_G_	2	1	1	1	1	2	1	2	1	2	2	2	1	1	0	1	2	2	2	1	2	2	2	1	1	1	1	1	1	1	2	1	1	2	1	2	0	0	1	0	2	1	1	1	2	1	1	1	1
Gm16_15145964_A_	2	1	1	1	1	2	1	2	1	2	2	2	1	1	0	1	2	2	2	1	2	2	2	1	1	1	1	1	1	1	2	1	1	2	1	2	0	0	1	0	2	1	1	1	2	1	1	1	1
Gm16_16713042_T_	2	1	1	1	1	2	1	2	1	2	2	2	1	1	0	1	2	2	2	1	2	2	2	1	1	1	1	1	1	1	2	1	1	2	1	2	0	0	1	0	2	1	1	1	2	1	1	1	1
Gm16_22474964_T_	2	1	1	1	1	2	1	2	1	2	2	2	1	1	0	1	2	2	2	1	2	2	2	1	1	1	1	1	1	1	2	1	1	2	1	2	0	0	1	0	2	1	1	1	2	1	1	1	1
Gm16_20054798_T_	2	1	1	1	1	2	1	2	1	2	2	2	1	1	0	1	2	2	2	1	2	2	2	1	1	1	1	1	1	1	2	1	1	2	1	2	0	0	1	0	2	1	1	1	2	1	1	1	1
Gm16_18732921_A_	2	1	1	1	1	2	1	2	1	2	2	2	1	1	0	1	2	2	2	1	2	2	2	1	1	1	1	1	1	1	2	1	1	2	1	2	0	0	1	0	2	1	1	1	2	1	1	1	1
Gm16_22937295_T_	2	1	1	1	1	2	1	2	1	2	2	2	1	1	0	1	2	1	2	1	2	2	2	1	1	1	1	1	1	2	2	1	1	2	1	2	0	0	1	0	2	1	1	1	2	1	1	1	1
Gm16_23995972_G_	2	1	1	1	1	2	1	2	1	2	2	2	1	1	0	1	2	1	2	1	2	2	2	1	1	1	1	1	1	2	2	1	1	2	1	2	0	0	1	0	2	1	1	1	2	1	1	1	1
Gm16_24329186_A_	2	1	1	1	1	2	1	2	1	2	2	2	1	1	0	1	2	1	2	1	2	2	2	1	1	1	1	1	1	2	2	1	1	2	1	2	0	0	1	0	2	1	1	1	2	1	1	1	1
Gm16_24389823_A_	2	1	1	1	1	2	1	2	1	2	2	2	1	1	0	1	2	1	2	1	2	2	2	1	1	1	1	1	1	2	2	1	1	2	1	2	0	0	1	0	2	1	1	1	2	1	1	1	1
Gm16_24612301_A_	2	1	1	1	1	2	1	2	1	2	2	2	1	1	0	1	2	1	2	1	2	2	2	1	1	1	1	1	1	2	2	1	1	2	1	2	0	0	1	0	2	1	1	1	2	1	1	1	1
Gm16_24793404_C_	2	1	1	1	1	2	1	2	1	2	2	2	1	1	0	1	2	1	2	1	2	2	2	1	1	1	1	1	1	2	2	1	1	2	1	2	0	0	1	0	2	1	1	1	2	1	1	1	1
Gm16_25127133_A_	2	1	1	1	1	2	1	2	1	2	2	2	1	1	0	1	2	1	2	1	2	2	2	1	1	1	1	1	1	2	2	1	1	2	1	2	0	0	1	0	2	1	1	1	2	1	1	1	1
Gm16_25378270_A_	2	1	1	1	1	2	1	2	1	2	2	2	1	1	0	1	2	1	2	1	2	2	2	1	1	1	1	1	1	2	2	1	1	2	1	2	0	0	1	0	2	1	1	1	1	1	1	1	1
Gm16_26324517_C_	2	1	1	1	1	2	1	2	1	2	2	2	1	1	0	1	2	1	2	1	2	2	2	1	1	1	1	1	1	2	2	1	1	2	1	2	0	0	1	0	2	1	1	1	1	1	1	1	1
Gm16_26824305_C_	2	1	1	1	1	2	1	2	1	2	2	1	1	1	0	1	2	1	2	1	2	2	2	1	1	1	1	1	1	2	2	1	1	2	1	2	0	0	1	0	2	1	1	1	1	1	1	1	1
Gm16_27092931_A_	2	0	1	1	1	2	1	2	1	2	2	1	1	1	0	1	2	1	2	1	2	2	2	1	1	1	1	1	1	2	2	1	1	2	1	2	0	0	1	0	2	1	1	1	1	1	1	1	1
Gm16_27521057_G_	2	0	1	1	1	2	1	2	1	2	2	1	1	1	0	1	2	1	2	1	2	2	2	1	1	1	1	1	1	2	2	1	1	-1	1	2	0	0	1	0	2	1	1	1	1	1	1	1	1
Gm16_27750410_T_	2	0	1	1	1	2	1	2	1	2	2	1	1	1	0	1	2	1	2	1	2	2	2	1	1	1	1	1	1	2	2	1	1	-1	1	2	0	0	1	0	2	1	1	1	1	1	1	1	1
Gm16_27978857_A_	2	0	1	1	1	2	1	2	1	2	2	1	1	1	0	1	2	1	2	1	2	2	2	1	1	1	1	1	1	2	2	1	1	2	1	2	0	0	1	0	2	1	1	1	1	1	1	1	1
Gm16_28266706_T_	2	0	1	1	1	2	1	2	1	2	2	1	1	1	0	1	2	1	2	1	2	2	2	1	1	1	1	1	1	2	2	1	1	2	1	2	0	0	1	0	2	1	1	1	1	1	1	1	1
Gm16_28443553_T_	2	0	1	1	1	2	1	2	1	2	2	1	1	1	0	1	2	1	2	1	2	2	2	1	1	1	1	1	1	2	2	1	1	2	1	2	0	0	1	0	2	1	1	1	1	1	1	1	1
Gm16_29164813_G_	2	0	1	1	1	2	1	2	1	2	2	1	1	1	0	1	2	1	2	2	1	2	2	1	1	1	1	1	2	2	2	1	1	2	1	2	0	0	1	0	2	1	1	1	1	1	1	1	1
Gm16_29171255_A_	2	0	1	1	1	2	1	2	1	2	2	1	1	1	0	1	2	1	2	2	1	2	2	1	1	1	1	1	2	2	2	1	1	2	1	2	0	0	1	0	2	1	1	1	1	1	1	1	1
Gm16_29173309_T_	2	0	1	1	1	2	1	2	1	2	2	-1	-1	1	0	1	2	1	2	2	1	2	2	1	1	1	1	1	2	2	2	1	1	2	1	2	0	0	1	0	2	1	1	1	1	1	-1	1	-1
Gm16_29175522_G_	2	0	1	1	1	2	1	2	1	2	2	1	1	1	0	1	2	1	2	2	1	2	2	1	1	1	1	1	2	2	2	1	1	2	1	2	0	0	1	0	2	1	1	1	1	1	1	1	1
Gm16_29177126_G_	2	0	0	0	0	2	0	2	0	2	2	0	0	0	0	0	2	0	2	2	0	2	2	0	0	0	0	0	2	-1	2	0	0	2	0	2	0	0	0	0	2	0	0	0	0	0	0	0	0
Gm16_29930067_A_	2	0	1	1	1	2	0	1	1	2	2	1	1	1	0	1	2	1	2	2	1	2	1	1	1	1	1	1	2	2	2	1	1	2	1	-1	0	0	1	0	2	1	1	1	1	1	1	1	1
Gm16_29985920_A_	2	0	1	1	1	2	0	1	1	2	2	1	1	1	0	1	2	1	2	2	1	2	1	1	1	1	1	1	2	2	2	1	1	2	1	2	0	0	1	0	2	1	1	1	1	1	1	1	1
Gm16_30038668_G_	2	0	1	1	1	2	0	1	1	2	2	1	1	1	0	1	2	1	2	2	1	2	1	1	1	1	1	1	2	2	2	1	1	2	1	2	0	0	1	0	2	1	1	1	1	1	1	1	1
Gm16_30108889_C_	2	0	1	1	1	2	0	1	1	2	2	1	1	1	0	1	2	1	2	2	1	2	1	1	1	1	1	1	2	2	2	1	1	2	1	2	0	0	1	0	2	1	1	1	1	1	1	1	1
Gm16_30151465_A_	2	0	1	1	1	2	0	1	1	2	2	1	1	1	0	1	2	1	2	2	1	2	1	1	1	1	1	1	2	2	2	1	1	2	1	2	0	0	1	0	2	1	1	1	1	1	1	1	1
Gm16_30228382_A_	2	0	1	1	1	2	0	1	1	2	2	1	1	1	0	1	2	1	2	2	1	2	1	1	1	1	1	1	2	2	2	1	1	2	1	2	0	0	1	0	2	1	1	1	1	1	1	1	1
Gm16_30369809_T_	2	0	1	1	1	2	0	1	1	2	2	1	1	1	0	0	2	1	2	2	1	2	1	1	1	1	1	1	2	2	2	1	1	2	1	2	0	0	1	0	2	1	1	1	1	1	1	1	1
Gm16_30418735_C_	2	0	1	1	1	2	0	1	1	2	2	1	1	1	0	0	2	1	2	2	1	2	1	1	1	1	1	1	2	2	2	1	1	2	1	2	0	0	1	0	2	1	1	1	1	1	1	1	1
Gm16_30456714_T_	2	0	1	1	1	2	0	1	1	2	2	1	1	1	0	0	2	1	2	2	1	2	1	1	1	1	1	1	2	2	2	1	1	2	1	2	0	0	1	0	2	1	1	1	1	1	1	1	1
Gm16_30597214_G_	2	0	1	1	1	2	0	1	1	2	2	1	1	1	0	0	2	1	2	2	1	2	1	1	1	1	1	1	2	2	2	1	1	2	1	2	0	0	1	0	2	1	1	1	1	1	1	1	1
Gm16_30651025_A_	2	0	1	1	1	2	0	1	1	2	2	1	1	1	0	0	2	1	2	2	1	2	1	1	1	1	1	1	2	2	2	1	1	2	1	2	0	0	1	0	2	1	1	1	1	1	1	1	1
Gm16_31161985_G_	1	0	1	1	1	2	0	1	1	2	2	1	1	1	0	0	2	1	2	2	1	2	1	1	1	2	1	1	2	2	2	1	2	2	0	2	0	0	1	1	2	1	1	1	1	1	1	1	1
Gm16_31710278_G_	1	0	1	1	1	1	0	1	1	1	2	1	1	1	0	0	2	1	2	2	1	2	1	1	1	2	2	0	2	2	2	0	2	2	0	2	0	0	1	1	2	1	1	1	1	1	1	1	1
Gm09_6106747_G_T	1	0	1	1	1	1	0	1	1	1	2	1	1	1	0	0	2	1	2	2	1	2	1	1	1	2	2	1	2	2	2	0	2	2	0	2	0	0	1	1	2	1	1	1	1	1	1	1	1
Gm16_31787658_T_	1	0	1	1	1	1	0	1	1	1	2	1	1	1	0	0	2	1	2	2	1	2	1	1	1	2	2	1	2	2	2	0	2	2	0	2	0	0	1	1	2	1	1	1	1	1	1	1	1
Gm16_31837545_C_	1	0	1	1	1	1	0	1	1	1	2	1	1	1	0	0	2	1	2	2	1	2	1	1	1	2	2	1	2	2	2	0	2	2	0	2	0	0	1	1	2	1	1	1	1	1	1	1	1
Gm16_32200441_A_	1	0	1	1	1	1	0	1	1	1	2	1	1	1	0	0	2	1	1	2	1	2	1	1	1	2	2	1	2	2	2	0	2	2	0	2	0	0	0	1	2	1	1	1	1	1	1	1	1
Gm16_32274336_C_	1	0	1	1	1	1	0	1	1	1	2	1	1	1	0	0	2	1	1	2	1	2	1	1	1	2	2	1	2	2	2	0	2	2	0	2	0	0	0	1	2	1	1	1	1	1	1	1	1
Gm16_32340079_G_	1	0	1	1	1	1	0	1	1	1	2	1	1	1	0	0	2	1	1	2	1	2	1	1	1	2	2	1	2	2	2	0	2	2	0	2	0	0	0	1	2	1	1	1	1	1	1	1	1
Gm16_32665742_T_	1	0	1	1	1	1	0	1	1	1	2	1	1	1	0	0	2	1	1	2	1	2	1	1	1	2	2	1	2	2	2	0	2	-1	0	2	0	0	0	1	2	1	1	1	1	1	1	1	1
Gm16_32876100_A_	1	0	1	1	1	1	0	1	1	1	2	1	1	1	0	0	2	1	1	2	1	2	1	1	1	2	2	1	2	2	2	0	2	2	0	2	0	0	0	1	2	1	1	1	1	1	1	1	1
Gm16_33210540_T_	1	0	1	1	1	1	0	1	1	1	2	1	1	1	0	0	2	1	1	2	1	2	0	1	1	2	2	1	2	2	2	0	2	2	0	2	0	0	0	1	2	1	1	1	1	1	1	1	1
Gm16_33457667_T_	1	0	1	1	1	1	0	1	1	1	2	1	1	1	0	0	2	1	1	2	1	2	0	1	1	1	2	1	2	2	2	0	2	2	0	2	0	0	0	1	2	1	1	1	1	1	1	1	1
Gm16_33549185_T_	1	0	1	1	1	1	0	1	1	1	2	1	1	1	0	0	2	1	1	2	1	2	0	1	1	1	2	1	2	2	2	0	2	2	0	2	0	0	0	1	2	1	1	1	1	1	1	1	1
Gm16_33957659_G_	1	1	1	2	1	2	1	2	2	1	1	2	1	1	1	1	2	2	1	2	1	1	2	1	1	1	2	1	1	1	1	2	1	1	1	1	1	1	2	1	1	1	1	1	1	1	0	1	1
Gm16_34685922_G_	1	0	1	1	1	1	0	1	1	1	2	1	1	1	0	0	2	1	1	2	1	2	0	1	1	1	2	1	2	2	2	0	2	2	0	2	0	0	0	1	2	1	1	1	1	1	1	1	2
Gm16_35135922_T_	1	0	1	1	1	1	0	1	1	1	2	1	1	1	0	0	2	1	1	2	1	2	0	1	1	1	2	1	2	2	2	0	2	2	0	2	0	0	0	1	2	1	1	1	1	1	1	1	2
Gm16_35148803_T_	1	0	1	1	1	1	0	1	1	1	2	1	1	1	0	0	2	1	1	2	1	2	0	1	1	1	2	1	2	2	2	0	2	2	0	2	0	0	0	1	2	1	1	1	1	1	1	1	2
Gm16_35257348_T_	1	0	1	1	1	1	0	1	1	1	2	1	1	1	0	0	2	1	1	2	1	2	0	1	1	1	2	1	2	2	2	0	2	2	0	2	0	0	0	1	2	1	1	1	1	1	1	1	2
Gm16_35643452_C_	1	0	1	1	1	1	0	1	1	1	2	1	1	1	0	1	2	1	1	2	1	2	0	1	1	1	1	1	2	2	2	0	2	2	0	2	0	1	0	1	2	1	1	1	1	1	1	1	2
Gm16_35738081_A_	1	0	1	1	1	1	0	1	1	1	2	1	1	1	0	1	2	1	1	2	1	2	0	1	1	1	1	1	2	2	2	0	2	2	0	2	0	1	0	1	2	1	1	1	1	1	1	1	2
Gm16_35933600_A_	1	0	1	1	1	1	0	1	1	1	2	1	1	1	0	1	2	1	1	2	1	2	0	1	1	1	1	1	2	2	2	0	2	2	0	2	0	1	0	1	2	1	1	1	1	1	1	1	2
Gm16_35973543_G_	1	0	1	1	1	1	0	1	1	1	2	1	1	1	0	1	2	1	1	2	1	2	0	1	1	1	1	1	2	2	2	0	2	2	0	2	0	1	0	1	2	1	1	1	1	1	1	1	2
Gm16_36218124_A_	1	0	1	1	1	1	0	1	1	1	2	1	1	1	0	1	2	1	1	2	1	2	0	1	1	1	1	1	2	2	2	0	2	2	0	2	0	1	0	1	2	1	1	1	1	1	1	1	2
Gm16_36271795_C_	1	0	1	1	1	1	0	1	1	1	2	1	1	1	0	1	2	1	1	2	1	2	0	1	1	1	1	1	2	2	2	0	2	2	0	2	0	1	0	1	2	1	1	1	1	1	1	1	2
Gm16_36413821_C_	1	0	1	1	1	1	0	1	1	1	2	1	1	1	0	1	2	1	1	2	1	2	0	1	1	1	1	1	2	2	2	0	2	2	0	2	0	1	0	1	1	1	1	1	1	1	1	1	2
Gm16_36583867_G_	1	0	1	1	1	1	0	1	1	1	2	1	1	1	0	1	2	1	1	2	1	2	0	1	1	1	1	1	2	2	2	0	2	2	0	2	0	1	0	1	1	1	1	1	1	1	1	2	2
Gm16_36983033_C_	1	0	0	2	1	1	0	1	1	1	2	1	1	1	0	1	2	1	1	2	1	2	0	1	1	1	1	1	2	2	2	0	2	2	0	2	0	1	0	1	1	1	1	2	1	0	1	2	2
Gm16_37161151_A_	1	0	0	2	1	1	0	1	1	1	2	1	1	1	0	1	2	1	1	2	1	2	0	1	1	1	1	1	2	2	2	0	2	2	0	2	0	1	0	1	1	1	1	2	0	0	1	2	2
Gm17_361061_G_A	0	0	2	1	0	2	0	1	2	1	2	0	1	2	2	1	1	1	0	2	1	0	0	1	0	1	1	1	0	2	2	0	1	1	0	1	2	2	0	1	2	1	2	1	1	1	0	1	1
Gm17_504609_A_C	1	1	2	1	1	2	1	1	2	1	2	1	1	2	2	1	1	1	1	2	1	1	1	1	1	1	1	1	1	2	2	1	1	1	1	1	2	2	1	1	2	1	2	1	1	1	1	1	1
Gm17_534037_T_C	0	0	2	1	0	2	0	1	2	1	2	0	1	2	2	1	1	1	0	2	1	0	0	1	0	1	1	1	0	2	2	0	1	1	0	1	2	2	0	1	2	1	2	1	1	1	0	1	1
Gm17_714916_G_A	0	0	2	1	0	2	0	1	2	1	2	0	1	2	2	1	1	1	0	2	1	0	0	1	0	1	1	1	0	2	2	0	1	1	2	1	2	1	1	1	1	1	2	1	1	1	0	1	1
Gm17_794264_C_T	0	0	2	1	0	2	0	1	2	1	2	0	1	2	2	1	1	1	0	2	1	0	0	1	0	1	1	1	0	2	2	0	1	1	2	1	2	1	1	1	1	1	2	1	1	1	0	1	1
Gm17_910402_T_G	0	0	2	1	0	2	0	1	2	1	2	0	1	2	2	1	1	1	0	2	1	0	0	1	0	1	1	1	0	2	2	0	1	1	2	1	2	0	1	1	1	1	2	1	1	1	0	1	1
Gm17_986489_T_C	0	0	2	1	0	2	0	1	2	1	2	0	1	2	2	1	1	1	0	2	1	0	0	1	0	1	1	1	0	2	2	0	1	1	2	1	2	0	1	1	1	1	2	1	1	1	0	1	1
Gm17_1093503_C_T	0	0	2	1	0	2	0	1	2	1	2	0	1	2	2	1	1	1	0	2	1	0	0	1	0	1	1	1	0	2	2	0	1	1	2	1	2	0	1	1	1	1	2	1	1	1	0	1	1
Gm17_1300698_A_G	0	0	2	1	0	2	0	1	2	1	2	0	1	2	2	1	1	1	0	2	1	0	0	1	0	1	1	1	0	2	2	0	1	1	2	1	2	0	1	1	1	1	2	1	1	1	0	1	1
Gm17_1918529_T_C	0	0	2	1	0	2	0	1	1	1	2	0	1	2	2	1	1	1	0	2	1	0	0	1	0	1	1	1	0	2	2	0	1	1	2	1	2	0	1	1	1	2	2	1	1	1	0	1	1
Gm17_2009159_A_G	0	0	2	1	0	2	0	1	1	1	2	0	1	2	2	1	1	1	0	2	1	0	0	1	0	1	1	1	0	2	2	0	1	1	2	1	2	0	1	1	1	2	2	1	1	1	0	1	1
Gm17_2161335_A_G	0	0	2	1	0	2	0	1	1	1	2	0	1	2	2	1	1	1	0	2	1	0	0	1	0	1	1	1	0	2	2	0	1	1	2	1	1	0	1	1	1	2	2	1	1	1	0	1	1
Gm17_2224271_C_T	0	0	2	1	0	2	0	1	1	1	2	0	1	2	2	1	1	1	0	2	1	0	0	1	0	1	1	1	0	2	2	0	1	1	2	1	1	0	1	1	1	2	2	1	1	1	0	1	1
Gm17_2581266_T_C	0	0	2	1	0	2	0	1	1	1	2	0	1	2	2	1	1	1	0	2	1	0	0	1	0	1	2	1	0	2	2	0	1	1	2	1	1	0	1	1	1	2	2	1	1	0	0	1	1
Gm17_2637958_C_T	0	0	2	1	0	2	0	1	1	1	2	0	1	2	2	1	1	1	0	2	1	0	0	1	0	1	2	1	0	2	2	0	1	1	2	1	1	0	1	1	1	2	2	1	1	0	0	1	1
Gm17_2808530_G_T	0	0	2	1	0	2	0	1	1	1	2	0	1	2	2	1	1	1	0	2	1	0	0	1	0	1	2	1	0	2	2	0	1	1	2	1	1	0	1	1	1	2	2	1	1	0	0	1	1
Gm17_2899237_G_A	0	0	2	1	0	2	0	1	1	1	2	0	1	2	2	1	1	1	0	2	1	0	0	1	0	1	2	1	0	2	2	0	1	1	2	1	1	0	1	1	1	2	1	1	1	0	0	1	1
Gm17_3126540_C_T	0	0	2	1	0	2	0	1	1	1	2	0	1	2	2	1	1	1	0	2	1	0	0	1	0	1	2	1	0	2	2	0	1	1	2	1	1	0	1	1	1	2	1	1	1	0	0	1	1
Gm17_3320209_G_A	0	0	2	1	0	2	0	1	1	1	2	0	1	2	2	1	1	2	0	2	1	0	0	1	0	1	2	1	0	2	1	0	1	1	2	1	1	0	1	1	1	2	1	0	1	0	0	1	1
Gm17_4039342_A_G	0	0	2	1	0	2	0	1	1	1	2	0	1	2	2	1	1	2	0	2	1	0	0	1	0	1	2	1	0	2	0	0	1	1	2	1	1	0	1	0	1	2	1	0	1	1	0	1	1
Gm17_4127957_T_C	0	0	2	1	0	2	0	1	1	1	2	0	1	2	2	1	1	2	0	2	1	0	0	1	0	1	2	1	0	2	0	0	1	1	2	1	1	0	1	0	1	2	1	0	1	1	0	1	1
Gm17_4216767_G_A	0	0	2	1	0	2	0	1	1	1	2	0	1	2	2	1	1	2	0	2	1	0	0	1	0	1	2	1	0	2	0	0	1	1	2	1	1	0	1	0	1	2	1	0	1	1	0	1	1
Gm17_4312738_C_T	0	0	2	1	0	2	0	1	1	1	2	0	1	2	2	1	1	2	0	2	1	0	0	1	0	1	2	1	0	2	0	0	1	1	2	1	1	0	1	0	1	2	1	0	1	1	0	1	1
Gm17_5294475_T_C	2	0	1	1	0	2	1	1	1	1	2	0	1	2	2	1	1	1	0	2	0	0	0	1	0	1	2	1	0	2	0	0	1	1	2	1	1	0	2	0	1	2	1	0	1	1	1	1	1
Gm17_5384624_A_C	2	0	1	1	0	2	1	1	1	1	2	0	1	2	2	1	1	1	0	2	0	0	0	1	0	1	2	1	0	2	0	0	1	1	2	1	1	0	2	0	1	2	1	0	1	1	1	1	1
Gm17_5437401_T_C	2	0	1	1	0	2	1	1	1	1	2	0	1	2	2	1	1	1	0	2	0	0	0	1	0	1	2	1	0	2	0	0	1	1	2	1	1	0	2	0	1	2	1	0	1	1	2	1	1
Gm17_5690186_C_T	2	0	1	1	0	2	1	1	1	1	2	0	1	2	2	1	1	1	0	2	0	0	0	1	0	1	2	1	0	2	0	0	1	1	2	1	1	0	2	0	1	2	1	0	1	1	2	1	1
Gm17_5887651_A_G	2	0	1	1	0	2	1	1	1	1	2	0	1	2	2	1	1	1	0	2	0	0	0	1	1	1	2	1	0	2	0	0	1	1	2	1	1	0	2	0	1	2	1	0	1	1	2	1	1
Gm17_5982607_A_C	2	0	1	1	0	2	1	1	1	1	2	0	1	2	2	1	1	1	0	2	0	0	0	1	1	1	2	1	0	2	0	0	1	1	2	1	1	0	2	0	1	2	1	0	1	1	2	1	1
Gm17_6090553_C_T	2	0	1	1	0	2	1	1	1	1	2	0	1	2	2	0	1	1	0	2	0	0	0	1	1	1	2	1	0	2	0	0	1	1	2	1	1	0	2	0	1	2	1	0	1	1	2	1	1
Gm17_6153400_T_C	2	0	1	1	0	2	1	1	1	1	2	0	1	2	2	0	1	1	0	2	0	0	0	1	1	1	2	1	0	2	0	0	1	1	2	1	1	0	2	0	1	2	1	0	1	1	2	1	1
Gm17_6778459_T_G	2	1	1	1	0	2	1	1	1	1	2	0	1	2	2	0	1	1	0	2	0	0	0	1	1	1	2	1	0	2	0	0	2	1	2	1	0	0	2	0	1	2	0	0	1	1	2	0	1
Gm17_6999193_T_C	2	1	1	1	0	2	1	1	1	1	2	0	1	2	2	0	1	1	0	2	0	0	0	1	1	1	2	1	1	2	0	1	2	1	2	1	0	0	2	0	1	2	0	0	1	1	2	0	1
Gm17_7044158_A_G	2	1	1	1	0	2	1	1	1	1	2	0	1	2	2	0	1	1	0	2	0	0	0	1	1	1	2	1	1	2	0	1	2	1	2	1	0	0	2	0	1	2	0	0	1	1	2	0	1
Gm17_7162023_T_C	2	1	1	1	0	2	1	1	1	1	2	0	1	2	2	0	1	1	0	1	0	0	0	1	1	1	2	1	1	2	0	1	2	1	2	1	0	0	2	0	1	2	0	0	1	1	2	0	1
Gm17_7280661_C_T	2	1	1	1	0	2	1	1	1	1	2	0	1	2	2	0	1	1	0	1	0	0	0	1	1	1	2	1	1	2	0	1	2	1	2	1	0	0	2	0	1	2	0	0	1	1	2	0	1
Gm17_7368164_A_G	2	1	1	1	0	2	1	1	1	1	2	0	1	2	2	0	1	1	0	1	0	0	0	1	1	1	2	1	1	2	0	1	2	1	2	1	0	0	2	0	1	2	0	0	1	1	2	0	1
Gm17_7461701_A_C	2	1	1	1	0	2	1	1	1	1	2	0	1	2	2	0	1	1	0	1	0	0	0	1	1	1	2	1	1	2	0	1	2	1	2	1	0	0	2	0	1	2	0	0	1	1	2	0	1
Gm17_7586797_T_C	2	1	1	1	0	2	1	1	1	1	2	0	1	2	2	0	1	1	0	1	0	0	0	1	1	1	2	1	1	2	0	1	2	1	2	1	0	0	2	0	1	2	0	0	1	1	2	0	1
Gm17_7756014_C_T	2	1	1	1	0	2	1	1	1	1	2	0	1	2	2	0	1	1	0	1	0	0	0	1	1	1	2	1	1	2	0	1	2	1	2	1	0	0	2	0	1	2	0	0	1	1	2	0	1
Gm17_7887554_T_C	2	1	1	1	0	2	1	1	1	1	2	0	1	2	2	0	1	1	0	1	0	0	0	1	1	1	2	1	1	2	0	2	2	1	2	1	0	0	2	0	1	2	0	0	1	1	2	0	2
Gm17_7987599_C_A	2	1	1	1	0	2	1	1	1	1	2	0	1	2	2	0	1	1	0	1	0	0	0	1	1	1	2	1	1	2	0	2	2	1	2	1	0	0	2	0	1	2	0	0	1	1	2	0	2
Gm17_8194356_C_T	2	1	1	1	0	2	1	1	1	1	2	0	1	2	2	0	1	1	0	1	0	0	0	1	1	1	2	1	1	2	0	2	2	1	2	1	0	0	2	0	1	2	1	0	1	1	2	0	2
Gm17_8563621_G_A	2	1	1	1	0	2	1	1	1	1	2	0	1	2	2	0	1	1	0	1	0	0	0	1	1	1	2	1	1	2	0	2	2	1	2	1	0	0	2	0	1	2	1	0	1	1	2	0	2
Gm17_8939133_A_G	2	1	1	1	0	2	1	1	1	1	2	0	1	2	2	0	1	1	0	1	0	0	0	1	1	1	2	1	1	2	0	2	2	1	2	1	0	0	2	0	1	2	1	0	1	2	2	0	2
Gm17_9065734_G_A	2	1	1	1	0	2	1	1	1	1	2	0	1	2	2	0	1	1	0	1	0	0	0	1	1	1	2	1	1	2	0	2	2	1	2	1	0	0	2	0	1	2	1	0	1	2	2	0	2
Gm17_9191781_T_C	2	1	1	1	0	2	1	1	1	1	2	0	1	2	2	0	1	1	1	1	0	0	0	1	2	1	2	1	1	2	0	2	2	1	2	1	0	0	2	0	1	2	1	0	1	2	2	0	2
Gm17_9346364_C_A	2	1	1	1	0	2	1	1	1	1	2	0	1	2	2	0	1	1	1	1	0	0	0	1	2	1	2	1	1	2	0	2	2	1	2	1	0	1	1	0	0	2	1	0	1	2	2	0	2
Gm17_9590152_T_G	2	1	1	1	0	2	1	1	1	1	2	0	1	2	2	0	1	1	1	1	0	0	0	1	2	2	2	1	1	2	0	2	2	1	2	1	0	1	1	0	0	2	1	0	1	2	2	0	2
Gm17_9608605_C_A	2	1	1	1	0	2	1	1	1	1	2	0	1	2	2	0	1	1	1	1	0	0	0	1	2	2	2	1	1	2	0	2	2	1	2	1	0	1	1	0	0	2	1	0	1	2	2	0	2
Gm17_9684872_T_C	2	1	1	1	0	2	1	1	1	1	2	0	1	2	2	0	1	1	1	1	0	0	0	1	2	2	1	1	1	2	0	2	2	1	2	1	0	1	1	0	0	2	1	0	1	2	2	0	2
Gm17_9853877_T_G	2	1	1	1	0	2	1	1	1	1	2	0	1	2	2	0	1	1	1	1	0	0	0	0	2	2	1	1	1	2	0	2	2	1	2	1	0	1	1	0	0	2	1	0	1	2	2	0	2
Gm17_10106704_C_	2	1	1	1	0	2	1	1	1	1	2	0	1	2	2	0	1	1	1	1	0	0	0	0	2	2	1	1	1	2	0	2	2	1	2	1	0	1	1	0	0	2	1	0	1	1	2	0	2
Gm17_10809876_G_	2	1	1	1	0	2	1	1	1	2	2	0	1	2	2	0	1	1	1	1	0	0	0	0	2	2	1	1	1	1	0	2	1	1	2	2	0	1	1	0	0	2	1	0	1	1	2	0	2
Gm17_10876251_A_	2	1	1	1	0	2	1	1	1	2	2	0	1	2	2	0	1	1	1	1	0	0	0	0	2	2	1	1	1	1	0	2	1	1	2	2	0	1	1	0	0	2	1	0	1	1	2	0	2
Gm17_11359322_G_	2	1	1	1	1	2	1	1	1	2	2	0	1	2	2	0	1	1	1	0	0	0	0	0	2	2	1	1	1	1	0	2	1	1	2	2	0	1	1	0	0	2	1	0	1	1	2	1	2
Gm17_11915787_T_	2	1	1	1	2	2	1	1	1	2	2	0	1	2	2	0	1	1	1	0	0	0	0	0	2	2	1	1	1	1	0	2	0	1	2	2	0	1	1	0	0	2	1	0	1	1	2	1	2
Gm17_12210561_A_	2	1	1	1	2	2	1	1	1	1	2	0	1	2	2	0	1	1	1	0	0	0	0	0	2	2	1	1	1	1	0	2	0	1	2	2	0	1	1	0	0	2	1	0	1	1	2	1	2
Gm17_13253012_A_	2	1	1	1	2	1	1	1	1	1	2	0	1	2	2	1	1	1	1	0	0	0	1	0	1	2	1	1	1	1	0	2	0	1	2	2	0	1	1	0	1	2	2	0	1	1	2	1	2
Gm17_13349399_G_	2	1	1	1	2	1	1	1	1	1	2	0	1	2	2	1	1	1	1	0	0	0	1	0	1	2	1	1	1	1	0	2	0	1	2	2	0	1	1	0	1	2	2	0	1	1	2	1	2
Gm17_13487812_A_	2	1	1	1	2	1	1	1	1	1	2	0	1	2	2	1	1	1	1	0	0	1	1	0	1	2	1	1	1	1	0	2	0	1	2	2	0	1	1	0	1	2	2	0	1	1	2	1	2
Gm17_13660920_C_	2	1	1	1	2	1	1	1	1	1	2	0	1	2	2	1	1	1	1	0	0	1	1	0	1	2	1	1	1	1	0	2	0	1	2	2	0	1	1	0	1	2	2	0	1	1	2	1	2
Gm17_13722544_A_	2	1	1	1	2	1	1	1	1	1	2	0	1	2	2	1	1	1	1	0	0	1	1	0	1	2	1	1	1	1	0	2	0	1	2	2	0	1	1	0	1	2	2	0	1	1	2	1	2
Gm17_13858247_A_	2	1	1	1	2	1	1	1	1	1	2	0	1	2	2	1	1	1	1	0	0	1	1	0	1	2	1	1	1	1	0	2	0	1	2	2	0	1	1	0	1	2	2	0	1	1	2	1	2
Gm17_14083496_A_	2	1	1	1	2	1	1	1	1	1	2	0	1	2	2	1	1	1	1	0	0	1	1	0	1	2	1	1	1	1	0	2	0	1	2	2	0	1	1	0	1	2	2	0	1	1	2	1	2
Gm17_14418215_A_	2	1	1	1	2	1	1	1	1	1	2	0	1	2	2	1	1	1	1	0	0	1	1	0	1	2	1	1	1	0	0	2	0	1	2	2	0	1	1	0	1	2	2	0	1	1	2	1	2
Gm17_14439502_G_	2	1	1	1	2	1	1	1	1	1	2	0	1	2	2	1	1	1	1	0	0	1	1	0	1	2	1	1	1	0	0	2	0	1	2	2	0	1	1	0	1	2	2	0	1	1	2	1	2
Gm17_15493313_G_	2	1	1	1	2	1	1	1	1	1	1	0	1	2	2	1	1	1	1	0	0	1	1	0	1	2	1	1	1	0	0	2	0	1	2	2	0	1	1	0	1	2	2	0	1	1	2	1	2
Gm17_15872822_C_	2	1	1	1	2	1	1	1	1	1	1	0	1	2	2	1	1	1	1	0	0	1	1	0	1	2	1	1	1	0	0	2	0	1	2	2	0	1	1	0	1	1	2	0	1	1	2	1	2
Gm17_18586619_C_	2	1	1	1	2	1	1	1	1	1	1	0	1	2	2	1	2	1	1	0	0	1	1	0	1	2	1	1	1	0	0	2	0	1	2	2	0	1	1	0	1	1	2	0	1	1	2	1	2
Gm17_19126049_T_	2	1	1	1	2	1	1	1	1	1	1	0	1	2	2	1	2	1	1	0	0	1	1	0	1	2	1	0	1	0	0	2	0	1	2	2	0	1	1	0	1	1	2	0	1	1	2	1	2
Gm17_20787666_A_	2	1	1	1	2	1	1	1	1	1	1	0	1	2	2	1	2	1	1	0	0	1	1	0	1	2	1	0	1	0	0	2	0	1	2	2	0	1	1	0	1	1	2	0	1	1	2	1	2
Gm17_24474211_A_	2	1	1	1	2	1	1	1	1	1	1	0	1	2	2	1	2	1	1	0	0	1	1	0	1	2	1	0	1	0	0	2	0	1	2	2	0	1	1	0	1	1	2	0	1	1	2	1	2
Gm17_25294261_G_	2	1	1	1	2	1	1	1	1	1	1	0	1	2	2	1	2	1	1	0	0	1	1	0	1	2	1	0	1	0	0	2	0	1	2	2	0	1	1	0	1	1	2	0	1	1	2	1	2
Gm17_27791091_G_	2	1	1	1	2	1	1	1	1	1	1	0	1	2	2	1	2	1	1	0	0	1	1	0	1	2	1	0	1	0	0	2	0	1	2	2	0	1	1	0	1	1	2	0	1	1	2	1	2
Gm17_28538552_C_	2	1	1	1	2	1	1	1	1	1	1	0	1	2	2	1	2	1	1	0	0	1	1	0	1	2	1	0	1	0	0	2	0	1	2	2	0	1	1	0	1	1	2	0	1	1	2	1	2
Gm17_31111789_G_	2	1	1	1	2	1	1	1	1	1	1	0	1	2	2	1	2	1	1	0	0	1	1	0	1	2	1	0	1	0	0	2	0	1	2	2	0	1	1	0	1	1	2	0	1	1	2	1	2
Gm17_31544109_C_	2	1	1	1	2	1	1	1	1	1	1	0	1	2	2	1	2	1	1	0	0	1	1	0	1	2	1	0	1	0	0	2	0	1	2	2	0	1	1	0	1	1	2	0	1	1	2	1	2
Gm17_32367167_G_	2	1	1	1	2	1	1	1	1	1	1	0	1	2	2	1	2	1	1	0	0	1	1	0	1	2	1	0	1	0	0	2	0	1	2	2	0	1	1	0	1	1	2	0	1	1	2	1	2
Gm17_32625352_A_	2	1	1	1	2	1	1	1	1	1	1	0	1	2	2	1	2	1	1	0	0	1	1	0	1	2	1	0	1	0	0	2	0	1	2	2	0	1	1	0	1	1	2	0	1	1	2	1	2
Gm17_32801147_T_	2	1	1	1	2	1	1	1	1	1	1	0	1	2	2	1	2	1	1	0	0	1	1	0	1	2	1	0	1	0	0	2	0	1	2	2	0	1	1	0	1	1	2	0	1	1	2	1	2
Gm17_33343495_A_	2	1	1	1	2	1	1	1	1	1	1	0	1	2	2	1	2	1	1	0	0	1	1	0	1	2	1	0	1	0	0	2	0	1	2	2	0	1	1	0	1	1	2	0	1	1	2	1	2
Gm17_33637862_T_	2	1	1	1	2	1	1	1	1	1	1	0	1	2	2	1	2	1	1	0	0	1	1	0	1	2	1	0	1	0	0	2	0	1	2	2	0	1	1	0	1	1	2	0	1	1	2	1	2
Gm17_33800042_A_	2	1	1	1	2	1	1	1	1	1	1	0	1	2	2	1	2	1	1	0	0	1	1	0	1	2	1	0	1	0	0	2	0	1	2	2	0	1	1	0	1	1	2	0	1	1	2	1	2
Gm17_34420978_G_	2	1	1	1	2	1	1	1	1	1	1	0	1	2	2	1	2	1	1	0	0	1	1	0	1	2	1	0	1	0	0	2	0	1	2	2	0	1	1	0	1	1	2	0	2	1	2	1	2
Gm17_34718456_A_	2	1	1	1	2	1	1	1	1	1	1	0	1	2	2	1	2	1	1	0	0	1	1	0	1	2	1	0	1	0	0	2	0	1	2	2	0	1	1	0	1	1	2	0	2	1	2	1	2
Gm17_34798386_C_	2	1	1	1	2	1	1	1	1	1	1	0	1	2	2	1	2	1	1	0	0	1	1	0	1	2	1	0	1	0	0	2	0	1	2	2	0	1	1	0	1	1	2	0	2	1	2	1	2
Gm17_36382955_A_	2	1	0	1	2	1	1	1	1	1	1	0	1	2	2	1	2	1	1	0	0	1	1	0	1	2	1	0	1	0	0	2	0	1	2	2	0	1	0	0	1	1	2	0	2	1	2	1	2
Gm17_36453965_A_	2	1	0	1	2	1	1	1	1	1	1	0	1	2	2	1	2	1	1	0	0	1	1	0	1	2	1	0	1	0	0	2	0	1	2	2	0	1	0	0	1	1	2	0	2	1	2	1	2
Gm17_36544388_G_	2	1	0	1	2	1	1	1	1	1	1	0	1	2	2	1	2	1	1	0	0	1	1	0	1	2	1	0	1	0	0	2	0	1	2	2	0	1	0	0	1	1	2	0	2	1	2	1	2
Gm17_36684149_A_	2	1	0	1	2	1	1	1	1	1	1	0	1	2	2	1	2	1	1	0	0	1	0	0	1	2	1	0	1	0	0	2	0	1	2	2	0	1	0	0	1	1	2	0	2	1	2	1	2
Gm17_36782012_T_	2	1	0	1	2	1	1	1	1	1	1	0	1	2	2	1	2	1	1	0	0	1	0	0	1	2	1	0	1	0	0	2	0	1	2	2	0	1	0	0	1	1	2	0	2	1	2	1	2
Gm17_37204244_A_	2	1	0	1	2	1	1	1	1	1	1	0	1	2	2	1	2	1	1	0	0	1	0	0	1	2	1	0	1	0	0	2	0	1	2	2	0	1	0	0	1	1	2	0	2	1	2	1	2
Gm17_37228278_T_	2	1	0	1	2	1	1	1	1	1	1	0	1	2	2	1	2	1	1	0	0	1	0	0	1	2	1	0	1	0	0	2	0	1	2	2	0	1	0	0	1	1	2	0	2	1	2	1	2
Gm17_37335550_T_	2	1	0	1	2	1	1	1	1	1	1	0	1	2	2	1	2	1	1	0	0	1	0	0	1	2	1	0	1	0	0	2	0	1	2	2	0	1	0	0	1	1	2	0	2	1	2	1	2
Gm17_37391436_C_	2	1	0	1	2	1	1	1	1	1	1	0	1	2	2	1	2	1	1	0	0	1	0	0	1	2	1	0	1	0	0	2	0	1	2	2	0	1	0	0	1	1	2	0	2	1	2	1	2
Gm03_13245008_C_	2	0	2	0	1	2	1	2	0	0	1	0	2	0	0	0	1	0	2	0	1	0	1	1	1	1	1	0	1	0	1	1	0	0	1	1	1	2	1	1	1	1	0	1	2	1	0	0	2
Gm17_37574384_T_	1	1	0	1	1	1	1	1	1	1	1	0	1	1	1	1	1	1	1	0	0	1	0	0	1	1	1	0	1	0	0	1	0	1	1	1	0	1	0	0	1	1	1	0	1	1	1	1	1
Gm17_37682996_T_	2	1	0	1	2	1	1	1	1	1	1	0	1	2	2	1	2	1	1	0	0	1	0	0	1	1	1	0	1	0	0	2	0	1	2	2	0	1	0	0	1	1	2	0	2	1	2	1	2
Gm17_37769727_A_	2	1	0	1	2	1	1	1	1	1	1	0	1	2	2	1	2	1	1	0	0	1	0	0	1	1	1	0	1	0	0	2	0	1	2	2	0	1	0	0	1	1	2	0	2	1	2	1	2
Gm17_37989202_C_	2	1	0	1	2	1	1	1	1	1	1	0	1	2	2	1	2	1	1	0	0	1	0	0	1	1	0	0	1	0	0	2	0	1	2	2	0	1	0	0	1	1	2	0	2	1	2	1	2
Gm17_38051554_A_	2	1	0	1	2	1	1	1	1	1	1	0	1	2	2	1	2	1	1	0	0	1	0	0	1	1	0	0	1	0	0	2	0	1	2	2	0	1	0	0	1	1	2	0	2	1	2	1	2
Gm17_38361476_G_	1	1	0	1	2	1	1	1	1	1	1	0	1	2	2	1	2	1	1	0	0	1	0	0	1	1	0	0	1	0	0	2	0	1	2	2	0	1	0	0	1	1	2	0	2	1	2	1	2
Gm17_38465611_G_	1	1	0	1	2	1	1	1	1	1	1	0	1	2	2	1	2	1	1	0	0	1	0	0	1	1	0	0	1	0	0	2	0	1	2	2	0	1	0	0	1	1	2	0	2	1	2	1	2
Gm17_38601758_G_	1	1	0	1	2	1	1	1	1	1	1	0	1	2	2	1	2	1	1	0	0	1	0	0	1	1	0	0	1	0	0	2	0	1	2	2	0	1	0	0	1	1	2	0	2	1	2	1	2
Gm17_38647180_T_	1	1	0	1	2	1	1	1	1	1	1	0	1	2	2	1	2	1	1	0	0	1	0	0	1	1	0	0	1	0	0	2	0	1	2	2	0	1	0	0	1	1	2	0	2	1	2	1	2
Gm17_38649423_A_	1	1	0	1	2	1	1	1	1	1	1	0	1	2	2	1	2	1	1	0	0	1	0	0	1	1	0	0	1	0	0	2	0	1	2	2	0	1	0	0	1	1	2	0	2	1	2	1	2
Gm17_38766156_T_	1	1	0	1	1	1	1	1	0	1	1	0	1	1	2	1	2	1	1	0	0	1	0	0	1	1	0	0	1	1	0	2	0	1	2	2	0	1	0	0	1	1	2	0	2	1	2	1	2
Gm17_39702186_T_	0	1	0	2	1	1	1	1	0	1	1	0	0	1	1	1	2	0	1	0	0	1	0	1	0	1	0	0	2	1	0	2	1	2	1	2	0	1	0	1	1	2	0	1	2	1	1	2	2
Gm17_39797024_C_	0	1	0	2	1	1	1	1	0	1	1	0	0	1	1	1	2	0	1	0	0	2	0	1	0	1	0	0	2	1	0	2	1	2	1	2	0	1	0	1	1	2	0	1	2	1	1	2	2
Gm17_39804515_T_	0	1	0	2	1	1	1	1	0	1	1	0	0	1	1	1	2	0	1	0	0	2	0	1	0	1	0	0	2	1	0	2	1	2	1	2	0	1	0	1	1	2	0	1	2	1	1	2	2
Gm17_39948312_A_	0	1	1	2	1	1	1	1	0	2	1	0	0	1	0	1	2	0	1	0	0	2	0	1	0	1	0	0	2	1	0	2	1	2	1	2	0	1	0	1	1	2	0	1	2	1	1	2	2
Gm17_40335241_A_	0	1	1	2	1	1	1	1	0	2	1	0	0	1	0	1	2	0	1	0	1	2	0	1	0	1	0	0	2	1	0	2	1	2	1	2	0	1	0	1	1	2	0	1	2	1	1	2	2
Gm17_41063513_T_	0	1	1	2	1	1	2	1	0	2	1	0	0	1	0	2	2	0	1	0	1	2	0	1	0	1	1	0	2	1	0	2	1	2	1	2	0	1	0	1	0	2	0	1	2	1	1	2	2
Gm17_41674343_A_	0	1	1	2	1	0	2	1	0	2	1	0	0	2	0	2	1	1	1	0	1	1	0	1	0	1	1	1	2	1	0	1	2	2	1	2	2	1	0	1	0	1	0	1	2	1	1	2	2
Gm18_298221_T_C	0	2	1	2	1	1	1	2	0	2	1	0	0	2	2	1	1	2	1	1	2	2	0	1	1	1	1	1	2	1	1	2	2	0	0	0	2	0	0	1	2	2	1	0	2	1	2	1	1
Gm18_347275_C_A	0	2	1	2	1	1	1	2	0	2	1	0	0	2	2	1	1	2	1	1	2	2	0	1	1	1	1	1	2	1	1	2	2	0	0	0	2	0	0	1	2	2	1	0	2	1	2	1	1
Gm18_665101_T_G	0	2	1	2	1	1	1	2	0	2	1	0	0	2	2	1	1	2	1	1	2	2	0	1	1	1	1	1	2	1	1	2	2	0	0	0	2	0	0	1	2	1	1	0	2	1	2	1	1
Gm18_747510_C_A	0	2	1	2	1	1	1	2	0	2	1	1	0	2	2	1	1	2	1	1	2	2	0	1	1	1	1	1	2	1	1	2	2	0	0	0	2	0	1	1	2	1	1	0	2	1	2	1	1
Gm18_829765_C_A	0	2	1	2	1	1	1	2	0	2	1	1	0	2	2	1	1	2	1	1	2	2	0	1	1	1	1	1	2	1	1	2	2	0	0	0	2	0	1	1	2	1	1	0	2	1	2	1	1
Gm18_963047_A_G	0	2	1	2	1	1	1	2	0	2	1	1	0	2	2	1	1	1	1	1	2	2	0	1	1	1	1	1	2	1	1	2	2	0	0	1	2	0	1	1	2	1	1	0	2	1	2	1	1
Gm18_1158628_A_G	0	2	1	2	1	1	0	1	0	1	1	1	0	2	2	1	1	1	1	1	2	2	0	1	1	1	1	1	2	2	1	2	2	0	0	1	1	0	1	1	2	1	1	0	2	1	2	1	1
Gm18_1235422_T_C	0	2	1	2	1	1	0	1	0	1	1	1	0	2	2	1	1	1	1	1	2	2	0	1	1	1	1	1	2	2	1	2	2	0	0	1	1	0	1	1	2	1	1	0	2	1	2	1	1
Gm18_1286527_A_G	0	2	1	2	1	1	0	1	0	1	1	1	0	2	2	1	1	1	1	1	2	2	0	1	1	1	1	1	2	2	1	2	2	0	0	1	1	0	1	1	2	1	1	0	2	1	2	1	1
Gm18_1362173_C_A	0	2	1	2	1	1	0	1	0	1	1	1	0	2	2	1	1	1	1	1	2	2	0	1	1	1	1	1	2	2	1	2	2	0	0	1	1	0	1	1	2	1	1	0	2	0	2	1	1
Gm18_1388493_C_T	0	2	1	2	1	1	0	1	0	1	1	1	0	2	2	1	1	1	1	1	2	2	0	1	1	1	1	1	2	2	1	2	2	0	0	1	1	0	1	1	2	1	1	0	2	0	2	1	1
Gm18_1451362_A_G	0	2	1	2	1	1	0	1	0	1	1	1	0	2	2	1	1	1	1	1	2	2	0	1	1	1	1	1	2	2	1	2	2	0	0	1	1	0	1	1	2	1	1	0	2	0	2	1	1
Gm18_1459828_C_A	0	2	1	2	1	1	0	1	0	1	1	1	0	2	2	1	1	1	1	1	2	2	0	1	1	1	1	1	2	2	1	2	2	0	0	1	1	0	1	1	2	1	1	0	2	0	2	1	1
Gm18_1479510_T_C	0	2	1	2	1	1	0	1	0	1	1	1	0	2	2	1	1	1	1	1	2	2	0	1	1	1	1	1	2	2	1	2	2	0	0	1	1	0	1	1	2	1	1	0	2	0	2	1	1
Gm18_1517592_A_G	0	2	1	2	1	1	0	1	0	1	1	1	0	2	2	1	1	1	1	1	2	2	0	1	1	1	1	1	2	2	1	2	2	0	0	1	1	0	1	1	2	1	1	0	2	0	2	1	1
Gm18_1548805_C_T	0	2	1	2	1	1	0	1	0	1	1	1	0	2	2	1	1	1	1	1	2	2	0	1	1	1	1	1	2	2	1	2	2	0	0	1	1	0	1	1	2	1	1	0	2	0	2	1	1
Gm18_1552671_A_G	0	2	1	2	1	1	0	1	0	1	1	1	0	2	2	1	1	1	1	1	2	2	0	1	1	1	1	1	2	2	1	2	2	0	0	1	1	0	1	1	2	1	1	0	2	0	2	1	1
Gm18_1663298_A_G	0	2	1	2	1	1	0	1	0	1	0	1	0	2	2	1	1	1	1	1	2	2	0	1	1	2	1	1	2	2	1	2	2	0	0	1	1	0	1	1	2	1	1	0	2	0	2	1	1
Gm18_1671483_A_G	0	2	1	2	1	1	0	1	0	1	0	1	0	2	2	1	1	1	1	1	2	2	0	1	1	2	1	1	2	2	1	2	2	0	0	1	1	0	1	1	2	1	1	0	2	0	2	1	1
Gm18_1674972_C_T	0	2	1	2	1	1	0	1	0	1	0	1	0	2	2	1	1	1	1	1	2	2	0	1	1	2	1	1	2	2	1	2	2	0	0	1	1	0	1	1	2	1	1	0	2	0	2	1	1
Gm18_1682082_A_G	0	2	1	2	1	1	0	1	0	1	0	1	0	2	2	1	1	1	1	1	2	2	0	1	1	2	1	1	2	2	1	2	2	0	0	1	1	0	1	1	2	1	1	0	2	0	2	1	1
Gm18_1690566_A_G	0	2	1	2	1	1	0	1	0	1	0	1	0	2	2	1	1	1	1	1	2	2	0	1	1	2	1	1	2	2	1	2	2	0	0	1	1	0	1	1	2	1	1	0	2	0	2	1	1
Gm18_1699011_T_C	0	2	1	2	1	1	0	1	0	1	0	1	0	2	2	1	1	1	1	1	2	2	0	1	1	2	1	1	2	2	1	2	2	0	0	1	1	0	1	1	2	1	1	0	2	0	2	1	1
Gm18_1701594_C_T	0	2	1	2	1	1	0	1	0	1	0	1	0	2	2	1	1	1	1	1	2	2	0	1	1	2	1	1	2	2	1	2	2	0	0	1	1	0	1	1	2	1	1	0	2	0	2	1	1
Gm18_1709751_G_A	0	2	1	2	1	1	0	1	0	1	0	1	0	2	2	1	1	1	1	1	2	2	0	1	1	2	1	1	2	2	1	2	2	0	0	1	1	0	1	1	2	1	1	0	2	0	2	1	1
Gm18_1712832_T_C	0	2	1	2	1	1	0	1	0	1	0	1	0	2	2	1	1	1	1	1	2	2	0	1	1	2	1	1	2	2	1	2	2	0	0	1	1	0	1	1	2	1	1	0	2	0	2	1	1
Gm18_1718002_G_A	0	2	1	2	1	1	0	1	0	1	0	1	0	2	2	1	1	1	1	1	2	2	0	1	1	2	1	1	2	2	1	2	2	0	0	1	1	0	1	1	2	1	1	0	2	0	2	1	1
Gm18_1726316_T_G	0	2	1	2	0	1	0	1	0	1	0	1	0	2	2	1	1	1	1	1	2	2	0	1	1	2	1	1	2	2	1	2	2	0	0	1	1	0	1	1	2	1	1	0	2	0	2	1	1
Gm18_1737465_T_C	0	2	1	2	0	1	0	1	0	1	0	1	0	2	2	1	1	1	1	1	2	2	0	1	1	2	1	1	2	2	1	2	2	0	0	1	1	0	1	1	2	1	1	0	2	0	2	1	1
Gm18_1745477_T_C	0	2	1	2	0	1	0	1	0	1	0	1	0	2	2	1	1	1	1	1	2	2	0	1	1	2	1	1	2	2	1	2	2	0	0	1	1	0	1	1	2	1	1	0	2	0	2	1	1
Gm18_1844202_G_A	0	2	1	2	0	1	0	1	0	1	0	1	0	2	2	1	1	1	1	0	2	2	0	1	1	2	1	1	2	2	1	2	2	0	0	1	1	0	1	1	2	1	1	0	2	0	2	1	1
Gm18_1848675_G_A	0	2	1	2	0	1	0	1	0	1	0	1	0	2	2	1	1	1	1	0	2	2	0	1	1	2	1	1	2	2	1	2	2	0	0	1	1	0	1	1	2	1	1	0	2	0	2	1	1
Gm18_1861988_T_C	0	2	1	2	0	1	0	1	0	1	0	1	0	2	2	1	1	1	1	0	2	2	0	1	0	2	1	1	2	2	1	2	2	0	0	1	1	0	1	1	2	1	1	0	2	0	2	1	1
Gm18_1909453_T_C	0	2	1	2	0	1	0	1	0	1	0	1	0	2	2	1	1	1	1	0	2	2	0	1	0	2	1	1	2	2	1	2	2	0	0	1	1	0	1	1	1	1	1	0	2	0	2	1	1
Gm18_2070051_A_G	0	2	1	2	0	1	0	1	0	1	0	1	0	2	2	1	1	1	1	0	2	2	0	1	0	2	1	1	2	2	1	2	2	0	0	1	1	0	1	1	1	1	1	0	2	0	2	1	1
Gm18_2155134_C_T	0	2	1	2	0	1	0	1	0	1	0	1	0	2	2	1	1	1	1	0	2	2	0	1	0	2	1	1	2	2	1	2	2	0	0	1	1	0	1	1	1	1	1	0	2	0	2	1	1
Gm18_2158248_T_C	0	2	1	2	0	1	0	1	0	1	0	1	0	2	2	1	1	1	1	0	2	2	0	1	0	2	1	1	2	2	1	2	2	0	0	1	1	0	1	1	1	1	1	0	2	0	2	1	1
Gm18_2178121_C_T	0	2	1	2	0	1	0	1	0	1	0	1	0	2	2	1	1	1	1	0	2	2	0	1	0	2	1	1	2	2	1	2	2	0	0	1	1	0	1	1	1	1	1	0	2	0	2	1	1
Gm18_2220964_T_C	0	2	1	2	0	1	0	1	0	1	0	1	0	2	2	1	1	1	1	0	2	2	0	1	0	2	1	1	2	2	1	2	2	0	0	1	1	0	1	1	1	1	1	0	2	0	2	1	1
Gm18_2228646_C_T	0	2	1	2	0	1	0	1	0	1	0	1	0	2	2	1	1	1	1	0	2	2	0	1	0	2	1	1	2	2	1	2	2	0	0	1	1	0	1	1	1	1	1	0	2	0	2	1	1
Gm18_2357279_C_T	0	2	1	2	0	1	0	1	0	1	0	1	0	2	2	1	1	1	1	0	2	2	0	1	0	2	1	1	2	2	1	2	2	0	0	1	1	0	1	1	0	1	1	0	2	0	2	1	1
Gm18_2438838_A_G	0	2	1	2	0	1	0	1	0	1	0	1	0	2	2	1	1	1	1	0	2	2	1	1	0	2	1	1	2	2	1	2	2	0	0	1	1	0	1	1	0	1	1	0	2	0	2	1	1
[truncated: 320 more rows]
[truncated: 47 more columns]
